# Supplementary material for: Proteomic analysis of leaves and roots during drought stress and recovery in Setaria italica L
Source: Front Plant Sci. 2023 Oct 11;14:1240164. doi: 10.3389/fpls.2023.1240164 (PMC10598781; doi:10.3389/fpls.2023.1240164)
Supplement: Supplementary file 2 [file Table_1.xlsx]

## Sheet: Table S1
Table S1. Primers used for qPCR analysis
GeneID	Primer-F	Primer-R	Purpose
Seita.3G004800	TCCAACGTCGGTGGTTTGTC	AGTCGTGGAAGAAGATGCGG	for qRT-PCR
Seita.3G338000	CCGACGAACCATCTTGCTTG	CGTACTGGTCACTGATGAGAGG	for qRT-PCR
Seita.4G069900	ACCGTGACTTGAAGCCTAGC	AGTTTCCGAGGTGATGCGAG	for qRT-PCR
Seita.5G240000	GGTTCCGTTCGATGACCAGT	GAGAACACCCCGTTGACGAA	for qRT-PCR
Seita.5G363000	GGCGAGCAGAGTAGTCATGG	ACACGGTGACAAAAGCACAC	for qRT-PCR
Seita.6G181000	GCAGCAGTTGTATTTGGGGTG	TGAAACGATCAAATGCAGCAG	for qRT-PCR
Seita.7G123400	GTCATCAAGGTCGTGTCCGA	ATGAGCACCTTCTTGGCTCC	for qRT-PCR
Seita.9G034000	CTTCTTCGTGTCGTGGTCCC	CCAGCTCCTTCTTGAACCCC	for qRT-PCR
Seita.3G265600(SitEF-1a）	TGGTATGCTTGTCACCTTTGGT	CTCGTGGTGCATCTCAACTGA	for qRT-PCR

## Sheet: Table S2
Table S2. The abundance matrix of all proteins identified in root and leaf samples
Tissue	Accession	Control-D1(DC1)	Control-D2(DC2)	Control-D3(DC3)	Control-D4(DC4)	Drought1(D1)	Drought2(D2)	Drought3(D3)	Drought4(D4)	Control-R1(ReC1)	Control-R2(ReC2)	Control-R3(ReC3)	Control-R4(ReC4)	Recovery1(Re1)	Recovery2(Re2)	Recovery3(Re3)	Recovery4(Re4)
Leaf	Seita.1G000400.1.p	NA	627483	3.61067e+06	1.10704e+06	NA	1.79052e+06	1.09789e+06	2.60539e+06	NA	508942	3.15505e+06	2.92881e+06	2.6862e+06	4.18882e+06	3.8637e+06	3398688
Leaf	Seita.1G000500.1.p	5.87354e+06	6.98192e+06	4817260	6.02041e+06	1.32643e+06	6.74543e+06	4.78117e+06	NA	9.02543e+06	3.62337e+06	3.66859e+06	3.71697e+06	1.78441e+07	6.70098e+06	5615133	3.62224e+06
Leaf	Seita.1G001300.1.p	1.60148e+08	9.49737e+07	9.4468e+07	1.52435e+08	1.57101e+08	1.71359e+08	1.21433e+08	1.48877e+08	1.45447e+08	1.31369e+08	1.24937e+08	1.7756e+08	2.0717e+08	1.20878e+08	1.2428e+08	135117191
Leaf	Seita.1G001400.1.p	453575	7.86695e+06	1.51497e+07	1.23446e+06	5.90451e+06	534422	NA	3.35741e+06	1.72509e+06	122679	NA	1432482	3.15096e+06	8.7707e+06	249724	1.54158e+06
Leaf	Seita.1G001500.1.p	NA	NA	NA	NA	NA	NA	NA	NA	NA	NA	NA	NA	NA	NA	NA	NA
Leaf	Seita.1G002300.1.p	4.90569e+06	1.35149e+06	1.90451e+06	927941	2.47288e+06	489358	1.16266e+06	3.27464e+06	2.59535e+06	NA	1.16615e+06	NA	1.04533e+07	8.15675e+06	1.62922e+06	1.47008e+06
Leaf	Seita.1G002500.1.p	3.39028e+06	3.79125e+06	4.97165e+06	2.05471e+06	3.68072e+06	1.86788e+06	1.62029e+06	4.93546e+06	NA	1.3193e+06	5.27803e+06	5.27436e+06	4.87742e+06	3113829	4.24054e+06	4754962
Leaf	Seita.1G002600.1.p	NA	NA	NA	NA	NA	NA	NA	816627	NA	NA	NA	NA	NA	NA	NA	NA
Leaf	Seita.1G003100.1.p	1.4934e+08	8.70452e+07	1.19579e+06	4.5549e+07	6.87684e+06	8.69642e+07	1.84503e+07	5.87084e+06	1.18194e+07	1.3835e+06	2.50729e+06	3.47186e+07	1.92415e+08	9.34669e+06	1.29962e+06	1745157
Leaf	Seita.1G003200.1.p	4.16529e+07	1.04194e+07	1.53966e+07	2.85889e+07	2.46894e+07	1.4499e+07	2.39122e+07	1.84254e+07	2.49689e+07	2.16102e+07	1.81269e+07	1.60384e+07	5.25378e+07	2.17506e+07	1.73415e+07	2.54104e+07
Leaf	Seita.1G004100.1.p	NA	NA	NA	NA	NA	386310	NA	NA	NA	NA	NA	NA	NA	NA	NA	NA
Leaf	Seita.1G004200.1.p	6.69224e+07	4.58302e+07	5.35695e+07	5.43203e+07	9.21067e+07	5.63238e+07	7.11473e+07	7.23642e+07	9.54135e+07	5.69409e+07	6.1844e+07	6.3775e+07	1.37037e+08	4.02191e+07	6.85608e+07	6.69218e+07
Leaf	Seita.1G004300.1.p	14517407	603198	7.95139e+06	6077907	NA	1498420	6.10986e+06	1.11165e+07	14902041	NA	5.14965e+06	3.43161e+06	2.46592e+06	2.19635e+06	1.35315e+06	8.08313e+06
Leaf	Seita.1G004500.1.p	1.54205e+06	17405.1	6056552	621364	1.68335e+06	3637781	612498	4232520	996132	1.31615e+06	3432208	NA	1.1614e+06	1.58531e+06	1.20402e+06	NA
Leaf	Seita.1G004600.1.p	962888	1.66559e+06	4.53034e+06	NA	2.05715e+06	2.41551e+06	693636	563341	600506	NA	2.26418e+06	NA	NA	1.82969e+06	9427952	4.31014e+06
Leaf	Seita.1G005500.1.p	5.0956e+06	NA	919656	2.86048e+06	1.55931e+06	760631	1.62052e+06	2.18752e+06	4.09139e+06	691239	863171	572552	5.82536e+06	2.29853e+06	2.104e+06	963242
Leaf	Seita.1G005900.1.p	1.75606e+06	3065540	6125880	NA	3.23001e+06	6.42565e+06	NA	2.83607e+06	2.92354e+06	NA	4.24461e+06	NA	1.22139e+06	7.13469e+06	1.76647e+06	3348797
Leaf	Seita.1G007200.1.p	NA	NA	NA	NA	NA	675196	334267	NA	NA	NA	NA	NA	NA	NA	NA	NA
Leaf	Seita.1G007400.1.p	NA	NA	NA	NA	5.38237e+06	NA	NA	NA	NA	NA	NA	NA	NA	NA	NA	NA
Leaf	Seita.1G007700.1.p	1.03903e+07	NA	6.66552e+06	NA	703519	NA	1.35284e+07	14058686	NA	NA	1.30974e+07	1.10912e+07	NA	NA	1.60211e+07	2.17443e+07
Leaf	Seita.1G008800.1.p	NA	3.04655e+06	NA	NA	NA	NA	NA	NA	NA	NA	NA	NA	NA	NA	NA	NA
Leaf	Seita.1G009100.1.p	NA	1366239	1.14052e+06	1630952	NA	NA	NA	NA	NA	NA	1405139	NA	NA	NA	NA	NA
Leaf	Seita.1G009600.1.p	383716	NA	NA	NA	NA	NA	NA	NA	896224	NA	NA	NA	1.9814e+06	372615	NA	NA
Leaf	Seita.1G012400.1.p	5.16981e+07	2.20568e+07	NA	2.15637e+07	3.18564e+07	8.23133e+06	2.0731e+07	603710	3.69677e+07	1.41012e+07	NA	7.08023e+06	6.81456e+07	4.80986e+06	1.43883e+07	1.33708e+07
Leaf	Seita.1G014500.1.p	8911806	4.11791e+07	7.30911e+06	7.18172e+06	4966809	4.18672e+07	2.79366e+07	1.50922e+07	6.16745e+06	2.96352e+07	9.11256e+06	7.8704e+06	1.87947e+07	4.47016e+07	8.67399e+06	1.05073e+07
Leaf	Seita.1G016500.1.p	NA	1.03563e+06	NA	4.79272e+06	NA	NA	3.16083e+06	NA	2.287e+06	3.45019e+06	NA	3.65667e+06	NA	2.1116e+06	2.79317e+06	NA
Leaf	Seita.1G019900.1.p	4.6518e+06	8.19427e+06	3.73766e+06	2.85788e+06	3.586e+06	1.93772e+06	3.18945e+06	6.05225e+06	5.51381e+06	5.14672e+06	3.47575e+06	NA	NA	1483947	943080	3.8361e+06
Leaf	Seita.1G020700.1.p	228777927	1.54896e+08	244946882	9.75862e+07	2.13364e+08	2.40428e+08	9.6431e+07	1.49327e+08	2.84035e+08	1.24017e+08	1.97566e+08	1.52136e+08	1.38923e+08	2.0051e+08	1.03692e+08	148332954
Leaf	Seita.1G021000.1.p	NA	NA	NA	NA	NA	NA	NA	149438	NA	NA	NA	NA	NA	NA	NA	NA
Leaf	Seita.1G021100.1.p	3.76045e+06	828407	2.36322e+06	NA	2.7411e+06	900098	5.4009e+06	1.75466e+06	3.85605e+06	NA	3.42405e+06	1.08719e+06	2.14048e+06	4.81765e+06	3.52968e+06	1.45402e+06
Leaf	Seita.1G022500.1.p	2.08603e+07	1.1871e+07	2.22194e+06	2589322	20280494	3.08559e+07	1.31401e+06	3.32907e+06	1.93527e+07	9823130	4.28659e+06	6.12013e+06	3.66417e+07	6.73982e+06	3994141	NA
Leaf	Seita.1G023100.1.p	2.93265e+07	7.9997e+07	1.30798e+07	4.87842e+06	2.51e+07	6.37341e+07	1.08593e+07	3.12651e+07	1.4096e+07	9.41539e+06	1.66504e+07	6.51019e+06	40369660	13058581	1.35683e+07	1.62073e+07
Leaf	Seita.1G023500.1.p	2.62497e+07	9034669	5.12404e+07	7.69215e+06	1.2428e+07	3.19184e+07	1.54027e+07	2.49599e+07	2.5291e+07	1.48158e+07	2.57599e+07	26795374	4.37222e+07	3.79303e+07	NA	1.98393e+07
Leaf	Seita.1G023800.1.p	NA	18399.6	NA	NA	NA	NA	NA	NA	NA	NA	42835316	NA	563691	NA	NA	NA
Leaf	Seita.1G024100.1.p	2.93587e+07	2.34212e+07	1.73642e+07	3.75178e+07	3.64303e+07	3.98043e+07	1.80206e+07	3.69932e+07	2.57266e+07	2.95364e+07	2.29465e+07	5.80451e+07	4.17743e+07	3.3749e+07	1.60465e+07	2.4474e+07
Leaf	Seita.1G024700.1.p	NA	NA	NA	NA	NA	NA	NA	210705	253994	NA	85387.7	NA	NA	NA	1.21168e+06	NA
Leaf	Seita.1G026100.1.p	1.96549e+06	NA	1.46502e+06	NA	808957	1.24252e+06	NA	NA	NA	1.03923e+06	NA	NA	NA	2.57146e+06	2.83945e+06	NA
Leaf	Seita.1G026800.1.p	NA	537504	NA	NA	NA	NA	NA	NA	NA	NA	NA	NA	NA	NA	NA	NA
Leaf	Seita.1G027400.1.p	3.91567e+06	4.44509e+06	4.14297e+06	289596	6.32937e+06	911884	286855	402915	1.48656e+06	NA	5.79796e+06	1.99124e+06	4945304	441399	3.88433e+06	250932
Leaf	Seita.1G028300.1.p	28942784	2.81343e+07	1.40311e+07	17769136	19074670	1.93089e+07	13806634	1.50186e+07	25363210	1.85742e+07	1.46393e+07	7863355	5.69812e+07	39490912	1.61201e+07	1.72585e+07
Leaf	Seita.1G029800.1.p	5.00166e+06	NA	1.70749e+06	1031744	1.74427e+07	5.34571e+06	4.25386e+06	4.73431e+06	7.07449e+06	1.7428e+07	7.39565e+06	2.73822e+07	8.61843e+06	177603	1.77889e+07	2.79007e+06
Leaf	Seita.1G030500.1.p	NA	NA	NA	NA	NA	NA	NA	NA	NA	NA	NA	NA	NA	NA	NA	NA
Leaf	Seita.1G031100.1.p	NA	NA	NA	NA	NA	NA	NA	NA	NA	NA	NA	NA	NA	NA	NA	NA
Leaf	Seita.1G031700.1.p	8.34191e+06	6255640	2.60778e+06	NA	8.94151e+06	4.66695e+06	NA	2.62339e+06	4.48231e+06	NA	2.54489e+06	2839227	3.36713e+06	6.75046e+06	1.29062e+06	4.372e+06
Leaf	Seita.1G031800.1.p	1.81851e+06	1.77308e+06	2.99599e+06	NA	1.35656e+06	2.52569e+06	1.40692e+06	4.68667e+06	3.2912e+06	NA	2.16853e+06	3.12393e+06	6.41455e+06	4.21251e+06	3.87649e+06	2.3583e+06
Leaf	Seita.1G031900.1.p	NA	1.33768e+06	4.06666e+06	1.46849e+06	1.91479e+06	2.36546e+06	NA	1.57993e+06	1.70793e+06	NA	1.74025e+06	1.41573e+06	2.11573e+06	2.51763e+06	2.0336e+06	1.97064e+06
Leaf	Seita.1G032400.1.p	NA	1.60278e+06	697349	NA	NA	16347519	NA	331159	532204	NA	707809	NA	NA	8349381	777821	NA
Leaf	Seita.1G032500.1.p	10199061	1.76387e+07	1.44276e+07	1.0501e+07	1.15163e+07	1.19524e+07	6.60771e+06	1.29379e+07	1.31305e+07	4.04129e+06	9.14568e+06	8.74465e+06	1.99056e+07	3.19152e+07	1.10982e+07	1.44038e+07
Leaf	Seita.1G032800.1.p	1.0988e+08	6.7637e+07	1.06311e+08	5.72828e+07	8.11285e+07	9.64215e+07	5.89165e+07	98549942	9.51028e+07	3.08248e+07	8.59207e+07	6.71115e+07	1.20635e+08	1.03527e+08	7.18478e+07	7.23797e+07
Leaf	Seita.1G034300.1.p	9.8812e+06	3.3141e+06	9.35529e+06	7.08828e+06	6.46216e+06	3.25882e+06	2.52506e+06	8.19711e+06	1.24642e+07	1.50063e+06	1.27707e+06	2.48814e+06	1.54244e+07	9.11122e+06	2117838	8.57147e+06
Leaf	Seita.1G034700.1.p	NA	4.96183e+07	NA	2.97114e+06	7.12539e+07	NA	NA	1.35331e+06	NA	NA	NA	NA	NA	NA	NA	NA
Leaf	Seita.1G035000.1.p	NA	NA	784618	NA	NA	NA	NA	NA	3.36228e+06	NA	722018	NA	NA	NA	NA	NA
Leaf	Seita.1G037400.1.p	NA	NA	NA	NA	623445	NA	NA	NA	NA	NA	NA	NA	NA	NA	NA	NA
Leaf	Seita.1G037700.1.p	NA	NA	NA	558607	NA	NA	NA	NA	NA	NA	NA	NA	NA	NA	NA	NA
Leaf	Seita.1G038200.1.p	NA	91589.4	NA	NA	NA	1.73014e+06	NA	NA	NA	NA	NA	NA	NA	NA	NA	NA
Leaf	Seita.1G040200.1.p	4.22655e+07	2.03266e+07	9.54678e+06	1.96863e+07	3.17328e+07	1.94701e+07	3.29176e+06	1.46597e+07	3.68484e+07	5.27969e+06	9733411	6.52703e+06	5.91248e+07	3.60902e+07	5.46535e+06	1.88767e+07
Leaf	Seita.1G040500.1.p	NA	1.49847e+06	NA	NA	NA	NA	NA	NA	NA	NA	NA	NA	NA	NA	NA	NA
Leaf	Seita.1G040600.1.p	NA	NA	NA	NA	NA	NA	NA	NA	NA	NA	NA	NA	NA	NA	NA	NA
Leaf	Seita.1G040900.1.p	NA	781487	NA	1.18124e+06	NA	NA	1.39354e+06	NA	NA	852264	NA	NA	NA	NA	2.07876e+06	1.32617e+06
Leaf	Seita.1G041700.1.p	NA	331414	NA	NA	NA	364941	NA	NA	NA	NA	NA	NA	NA	NA	NA	NA
Leaf	Seita.1G041900.1.p	9.14318e+06	3.21984e+07	2.09851e+07	2.81506e+07	1.26382e+07	2.13027e+07	1.22338e+07	2.32061e+07	3.94806e+06	1.63442e+07	1.84364e+07	2.48649e+07	2.13613e+07	1.16901e+07	1.1594e+07	1.64538e+07
Leaf	Seita.1G042000.1.p	NA	NA	NA	NA	551750	NA	NA	NA	NA	NA	NA	NA	NA	NA	NA	NA
Leaf	Seita.1G042500.1.p	4.77143e+06	6.33474e+06	1.3373e+06	2.37968e+06	6.64192e+06	3.80012e+06	2.67207e+06	6.14457e+06	4.27056e+06	3107925	8.43083e+06	3.24761e+06	7.10655e+06	5.13052e+06	5.92158e+06	5.91653e+06
Leaf	Seita.1G042600.1.p	2.05283e+07	4.31471e+07	3.10494e+07	1.02007e+07	19569915	7.4428e+07	1.70109e+07	2.54009e+07	4.72497e+07	9.2447e+06	8233075	9.12428e+06	8.72224e+07	2.52408e+07	1.03421e+07	1.63046e+07
Leaf	Seita.1G042700.1.p	NA	NA	3.25164e+06	2526795	NA	2.05126e+06	7830992	NA	NA	NA	1.1436e+06	2.4989e+06	NA	NA	NA	1.80821e+06
Leaf	Seita.1G044100.1.p	2.49482e+06	192439	1.2799e+06	NA	901825	79476.9	2.22149e+06	NA	NA	1.15133e+06	517674	NA	1.53726e+06	NA	NA	848982
Leaf	Seita.1G044300.1.p	NA	NA	NA	NA	NA	NA	NA	2.07478e+06	NA	NA	NA	NA	NA	NA	NA	NA
Leaf	Seita.1G045900.1.p	925260	NA	620931	NA	NA	235546	NA	NA	NA	NA	NA	NA	NA	NA	NA	NA
Leaf	Seita.1G046000.1.p	2.31173e+07	1.70024e+07	2.34884e+07	5.82557e+06	5.59258e+07	2.98685e+07	1.26313e+07	5.13344e+07	2.42014e+07	4457906	4.0603e+07	5.18633e+06	2.6189e+07	1.36178e+07	1.36228e+07	2.77417e+07
Leaf	Seita.1G046300.1.p	NA	3.87748e+06	NA	NA	NA	NA	NA	NA	NA	NA	NA	NA	NA	NA	NA	NA
Leaf	Seita.1G046400.1.p	2.19007e+06	2916520	NA	3.16387e+06	NA	3.51053e+06	4.35388e+06	NA	4.51565e+06	2837749	1.29365e+06	NA	5.42468e+06	5459982	NA	2.71929e+06
Leaf	Seita.1G046900.1.p	4.81739e+07	3.21663e+07	2.8393e+07	2.02558e+07	4.70224e+07	1.98194e+07	30257900	4.2989e+07	4.77622e+07	2.29275e+07	35108261	30177752	5.2157e+07	4.43923e+07	3.49413e+07	3.23289e+07
Leaf	Seita.1G047300.1.p	NA	NA	NA	NA	NA	NA	NA	NA	NA	NA	NA	NA	NA	NA	NA	NA
Leaf	Seita.1G047800.1.p	1.07132e+06	NA	NA	NA	NA	NA	NA	700435	NA	NA	NA	NA	NA	770840	NA	1622479
Leaf	Seita.1G049000.1.p	8.07422e+07	5.63736e+07	7.41346e+07	6.6866e+07	4.53459e+07	5.36508e+07	8.7827e+07	7.94101e+07	8.16329e+07	4.02216e+07	7.83041e+07	67766215	8.76618e+07	88619949	8.63821e+07	8.21441e+07
Leaf	Seita.1G049900.1.p	2.95149e+06	2.38699e+06	9.20715e+06	5.258e+06	NA	7.86931e+06	6626534	2.28929e+06	7.51098e+06	4.26434e+06	3.40568e+06	5.7971e+06	3.30508e+06	4488258	6.47972e+06	3.40331e+06
Leaf	Seita.1G050300.1.p	NA	NA	NA	NA	NA	NA	NA	NA	NA	NA	NA	NA	NA	NA	NA	NA
Leaf	Seita.1G050600.1.p	2.56862e+06	1.57953e+06	3.28503e+06	1.13592e+06	3.34016e+06	5.84591e+06	2.61148e+06	3.98088e+06	3.21152e+06	1.03119e+06	3.42505e+06	NA	5.91283e+06	7201619	1838815	2.58688e+06
Leaf	Seita.1G050700.1.p	1.45505e+08	6.3095e+07	1.0469e+08	7.20636e+07	3.04183e+07	2.69821e+07	4.46865e+07	1.04234e+08	1.12989e+08	6.19449e+07	9.2069e+07	4.84797e+07	1.73044e+08	1.53951e+08	1.08736e+08	1.52767e+08
Leaf	Seita.1G051300.1.p	70105965	5.15039e+07	5.03936e+07	4.96607e+07	7.01221e+07	2.16231e+07	6.79944e+07	6.11261e+07	9.285e+07	7.38139e+07	6.23638e+07	6.86185e+07	7.26176e+07	7.59236e+07	7.77779e+07	6.55913e+07
Leaf	Seita.1G053900.1.p	2.34728e+08	1.21382e+08	1.14134e+08	1.36255e+08	1.6081e+08	1.24721e+08	1.62075e+08	163785832	2.12636e+08	1.47233e+08	1.41341e+08	2.26539e+08	2.62849e+08	1.3638e+08	1.07815e+08	1.16784e+08
Leaf	Seita.1G055200.1.p	NA	NA	NA	NA	NA	505429	NA	NA	NA	NA	NA	NA	NA	NA	NA	NA
Leaf	Seita.1G057100.1.p	NA	1357477	NA	1.09887e+06	NA	634762	NA	NA	378861	681993	586593	1.29648e+06	NA	668918	1.57056e+06	1.08283e+06
Leaf	Seita.1G057300.1.p	4.09719e+07	3.30625e+07	5.51397e+07	21377906	2.13541e+07	4.18861e+07	1.55615e+07	5.30288e+07	3.91192e+07	1.80842e+07	4.24132e+07	3.21512e+07	3.40416e+07	1.56143e+07	4.58971e+07	6.75372e+07
Leaf	Seita.1G057600.1.p	NA	NA	NA	NA	NA	NA	NA	1.19994e+06	NA	NA	NA	NA	NA	NA	NA	NA
Leaf	Seita.1G058200.1.p	NA	NA	NA	NA	NA	NA	257891	NA	NA	NA	NA	506038	NA	NA	NA	NA
Leaf	Seita.1G058300.2.p	NA	NA	1.07717e+06	7.41593e+06	NA	NA	8903430	1.08474e+06	5197809	1.26382e+06	7.12906e+06	NA	NA	1.56521e+06	8.84401e+06	2.95638e+06
Leaf	Seita.1G060200.1.p	4.48193e+06	2258440	4.10707e+06	3.0605e+06	7.18567e+06	4882773	3.65513e+06	4.4417e+06	4.4677e+06	1.09238e+06	3.35268e+06	2.17375e+06	6.33022e+06	4.05315e+06	2.40318e+06	4.70894e+06
Leaf	Seita.1G060900.1.p	1.27456e+07	NA	NA	NA	NA	NA	2.11464e+06	1.17566e+07	NA	1.91025e+06	NA	NA	NA	NA	NA	3.54969e+06
Leaf	Seita.1G061300.1.p	NA	NA	NA	NA	NA	NA	NA	NA	1.91111e+06	1.99943e+06	NA	NA	NA	4.94807e+06	NA	NA
Leaf	Seita.1G061900.1.p	NA	1.44618e+06	NA	1.88496e+06	NA	888846	3.2042e+06	NA	NA	NA	1.85991e+06	1.57485e+06	NA	NA	1.69727e+06	3.49995e+06
Leaf	Seita.1G062400.1.p	NA	NA	NA	NA	325939	NA	NA	NA	NA	NA	NA	NA	NA	NA	NA	NA
Leaf	Seita.1G062500.1.p	NA	7.89968e+06	1.08598e+07	2075512	1.06581e+07	1.48287e+06	6.73825e+06	1.2537e+07	1.09763e+07	3.88281e+06	8.25236e+06	3889547	1.19391e+07	7.80205e+06	4.95996e+06	6.00189e+06
Leaf	Seita.1G062700.1.p	3.35084e+07	1.75207e+07	1.07029e+07	30450878	2.07415e+07	1.85952e+07	13709313	1.79387e+07	2.55476e+07	1.98766e+07	1.53255e+07	3.22611e+07	5.48466e+07	8026986	1.00279e+07	1.58641e+07
Leaf	Seita.1G064200.1.p	4461513	2.53735e+07	3115918	4.15315e+06	2.91876e+06	7.61218e+06	4.66554e+06	5.21612e+06	4.40119e+06	9.0412e+06	4.72319e+06	4.31776e+06	1.55102e+06	9.66206e+06	3.19085e+06	4125277
Leaf	Seita.1G064800.1.p	NA	NA	NA	NA	NA	NA	NA	NA	NA	NA	NA	NA	NA	NA	NA	NA
Leaf	Seita.1G065500.1.p	2.20778e+06	511918	729484	1049665	806900	1.59641e+06	1.90071e+06	2663210	NA	452285	688243	7.15579e+06	3533235	950709	1.53029e+06	261630
Leaf	Seita.1G065800.1.p	3.4158e+07	2.16876e+07	3.18566e+07	5.79563e+06	6.02707e+07	4.04805e+07	7.9484e+06	3.59556e+07	4.25044e+07	6.81257e+06	2.86417e+07	1.29944e+07	7.5006e+07	4.84913e+07	5.68082e+07	4.33809e+07
Leaf	Seita.1G067300.1.p	2623133	1109259	NA	NA	9791623	NA	NA	NA	NA	3.73352e+06	NA	NA	4.78343e+06	23133259	NA	NA
Leaf	Seita.1G068300.1.p	2.38826e+08	1.15617e+08	309277997	2.8303e+08	1.42758e+08	1.32827e+08	2.35174e+08	2.8364e+08	3.10069e+08	144548167	220722562	2.54158e+08	3.98253e+08	2.51267e+08	2.99579e+08	3.28298e+08
Leaf	Seita.1G069500.1.p	1.00282e+07	1.64111e+07	3.49409e+07	25451097	1.36023e+07	2.51248e+07	3.46028e+07	2.74415e+07	1.19017e+07	2.99728e+07	1.97164e+07	4.14372e+07	4.57435e+07	4.29587e+07	30525087	3.57234e+07
Leaf	Seita.1G069900.1.p	NA	NA	NA	NA	NA	NA	NA	1.05129e+06	NA	NA	NA	NA	NA	NA	NA	NA
Leaf	Seita.1G070400.1.p	NA	NA	NA	NA	NA	NA	NA	NA	69785.7	NA	NA	NA	NA	NA	NA	118780
Leaf	Seita.1G071600.1.p	1.89051e+07	3.28134e+07	2.54898e+07	9.35696e+06	7.9728e+06	3.37391e+07	3.94565e+06	2.27098e+07	1.12033e+07	5.15959e+06	10213919	9.88657e+06	2.22458e+07	4.71229e+07	1.51889e+07	1.43527e+07
Leaf	Seita.1G072000.1.p	1.78374e+06	NA	NA	NA	NA	NA	NA	NA	1.52891e+06	NA	NA	NA	NA	1.81456e+06	NA	NA
Leaf	Seita.1G072700.1.p	1.21403e+07	4.58629e+06	7182874	NA	4141345	2.33766e+06	5978942	7.16149e+06	1.04972e+07	4638339	8623596	6.84872e+06	7396697	11508057	1.1174e+07	1.31396e+07
Leaf	Seita.1G072900.1.p	NA	5.31778e+06	NA	NA	NA	3.32542e+06	NA	NA	3379815	NA	NA	NA	NA	NA	NA	NA
Leaf	Seita.1G073100.1.p	3.71632e+07	2.22196e+07	1.95086e+07	3.52495e+07	3.14714e+07	7.06767e+06	4.9146e+07	3.10827e+07	2.71627e+07	3.08603e+07	3.57187e+07	3.37061e+07	5.66752e+07	4.06691e+07	3.22539e+07	2.59609e+07
Leaf	Seita.1G073400.1.p	3094243684	2090234857	2465292088	1957771966	2354300310	2230145364	1988078161	2431664124	2826839801	1636094970	1549824941	2253184819	4048248782	2847466383	1525992063	2340044317
Leaf	Seita.1G073500.1.p	6.54061e+06	5.6872e+06	944174	2.67945e+06	4.38137e+06	3.66433e+06	NA	2.81519e+06	6.58495e+06	NA	201996	NA	6.603e+06	9865960	NA	NA
Leaf	Seita.1G073800.1.p	3.39257e+08	1.59458e+08	1.25903e+08	171706057	236499603	1.25573e+08	2.25457e+08	1.6433e+08	3.08613e+08	2.95605e+08	1.28517e+08	1.5658e+08	2.64591e+08	3.23191e+08	1.58331e+08	1.74253e+08
Leaf	Seita.1G075300.1.p	1.4881e+07	6.91111e+06	4.63426e+06	1.34509e+06	5.95954e+06	9624222	6.68641e+06	9.45e+06	7.89445e+06	6869300	9.47201e+06	5.41583e+06	1.9638e+07	9.04798e+06	1.04373e+07	8013890
Leaf	Seita.1G075400.1.p	220914	NA	NA	NA	NA	NA	NA	NA	NA	NA	NA	NA	NA	NA	NA	NA
Leaf	Seita.1G075500.1.p	2.94588e+07	1.06889e+07	2.12706e+07	6.93242e+06	7.46309e+06	1.54924e+07	6.75821e+06	1.6041e+07	2.22658e+07	925265	1.99707e+07	7.54773e+06	2.28191e+07	1.37879e+07	1.65136e+07	1.67574e+07
Leaf	Seita.1G075800.1.p	NA	NA	NA	3.18802e+07	NA	NA	NA	NA	NA	NA	NA	NA	NA	NA	NA	NA
Leaf	Seita.1G076100.1.p	2.66322e+06	2.0654e+06	1.87765e+06	7222734	1.42651e+06	4211802	2.93892e+06	2.85285e+06	2.89851e+06	1337411	2.01687e+06	4.17913e+06	5.29705e+06	2.94241e+07	3.00912e+06	4.13636e+06
Leaf	Seita.1G076900.1.p	NA	NA	3032868	NA	NA	NA	NA	NA	NA	NA	2.84537e+06	631339	NA	NA	NA	NA
Leaf	Seita.1G077300.1.p	3.54871e+06	NA	2.47876e+06	NA	2.50465e+06	3.82003e+06	NA	2.8302e+06	3.89618e+06	NA	2.10712e+06	NA	4452079	1388404	1.50428e+06	NA
Leaf	Seita.1G078300.1.p	NA	6.40423e+06	NA	NA	NA	6.63991e+06	NA	NA	NA	NA	NA	NA	1.72926e+07	NA	NA	NA
Leaf	Seita.1G081200.1.p	4.88423e+07	36171149	4.64341e+07	1.11961e+07	3.83223e+07	6.73722e+07	8.81125e+06	4.38783e+07	3.28313e+07	6.22903e+06	2.62414e+07	9769692	6.39627e+07	NA	2.01348e+07	3.13097e+07
Leaf	Seita.1G081300.1.p	NA	NA	275299	NA	NA	NA	NA	197596	NA	NA	NA	NA	NA	NA	NA	NA
Leaf	Seita.1G082000.1.p	4.3062e+06	743499	NA	1058934	579390	3.34376e+06	1.70063e+06	NA	1.65044e+06	2402861	1.21009e+06	NA	2.10161e+06	4.03529e+06	697640	NA
Leaf	Seita.1G083500.1.p	NA	NA	NA	NA	NA	NA	NA	NA	NA	NA	NA	NA	NA	NA	NA	NA
Leaf	Seita.1G085600.1.p	NA	NA	NA	NA	NA	NA	NA	NA	NA	NA	NA	NA	NA	NA	NA	NA
Leaf	Seita.1G088700.1.p	2.04764e+07	2.25581e+07	27024585	1.44085e+07	2.94801e+07	1.40056e+07	1.02812e+07	2.4852e+07	2.32848e+07	2.00136e+07	1.88544e+07	1.56207e+07	5.18268e+07	2.41873e+07	1.90812e+07	1.55313e+07
Leaf	Seita.1G088900.1.p	2.15685e+06	1.60139e+06	NA	NA	1288079	NA	NA	642829	1.71623e+06	NA	NA	NA	6.26085e+06	1.48979e+06	NA	NA
Leaf	Seita.1G089700.1.p	1.0533e+08	8.75281e+07	9.08261e+07	5.73504e+07	8.21085e+07	1.04003e+08	3.92044e+07	9.45464e+07	1.00579e+08	3.14745e+07	7.44559e+07	5.85376e+07	1.31313e+08	1.00907e+08	7.64388e+07	7.58687e+07
Leaf	Seita.1G089900.1.p	9.64049e+06	6.92549e+06	1.33409e+07	3.16632e+06	5652429	9819298	NA	7.93492e+06	1.49743e+07	6.31052e+06	5085805	2.6777e+06	9.52161e+06	577418221	5786299	4323026
Leaf	Seita.1G090100.1.p	2.39193e+06	NA	NA	3.7728e+06	NA	1.39967e+06	NA	NA	3.62658e+06	544084	NA	NA	3.9497e+06	4.8221e+06	129896	NA
Leaf	Seita.1G090800.1.p	NA	NA	NA	NA	NA	NA	NA	NA	NA	332043	NA	NA	NA	NA	301345	NA
Leaf	Seita.1G091000.1.p	1.65513e+06	1.52044e+06	NA	NA	NA	NA	NA	NA	1.62781e+06	1.34366e+06	NA	NA	NA	NA	NA	323476
Leaf	Seita.1G091100.1.p	NA	1.1062e+06	NA	NA	NA	1124388	NA	NA	NA	NA	NA	NA	NA	NA	1.21103e+06	NA
Leaf	Seita.1G092000.1.p	4.77098e+06	9331672	1.33101e+06	NA	7.06305e+06	4.39864e+06	292358	1.73409e+06	6.45692e+06	3.90083e+06	5.0065e+06	NA	6.98003e+06	1.18066e+07	NA	1.2281e+06
Leaf	Seita.1G092100.1.p	NA	1.03497e+06	NA	NA	NA	NA	NA	NA	1.49673e+06	NA	NA	NA	NA	2.2783e+06	NA	NA
Leaf	Seita.1G092400.1.p	NA	660222	NA	NA	NA	3661492	NA	NA	NA	NA	NA	NA	NA	NA	NA	NA
Leaf	Seita.1G093900.1.p	1.79594e+07	4.10894e+06	NA	5.00498e+06	1.57649e+07	5.82561e+06	9995513	NA	2.05564e+07	1.65411e+07	NA	NA	6.80775e+07	1.40479e+07	NA	NA
Leaf	Seita.1G094100.1.p	NA	275126	NA	NA	NA	NA	NA	NA	NA	NA	NA	NA	NA	NA	NA	887277
Leaf	Seita.1G094900.1.p	2.61085e+06	848701	2.32745e+06	1.68986e+06	424033	485859	937944	3.21272e+06	1.8733e+06	NA	1.97599e+06	1.13644e+06	2.55176e+06	NA	2.05371e+06	2.62713e+06
Leaf	Seita.1G096100.1.p	528551	NA	NA	NA	500713	NA	NA	NA	NA	NA	NA	NA	NA	NA	NA	NA
Leaf	Seita.1G096200.1.p	8.16927e+07	6.99984e+07	7.3332e+07	5.61298e+07	5.83162e+07	2.24903e+07	6.05061e+07	7.63051e+07	70752036	5.02656e+07	64169213	6.07425e+07	9.80547e+07	8.30312e+07	6.02734e+07	6.61073e+07
Leaf	Seita.1G097800.1.p	2.91169e+07	1.53818e+07	6.88808e+06	1.28965e+07	2.0592e+07	1.72312e+06	2.38731e+07	2.33821e+07	4.92785e+07	3.39238e+07	1.21143e+07	33588285	5.48215e+07	1.30876e+07	1.47417e+07	1.05309e+07
Leaf	Seita.1G097900.1.p	1.07648e+08	6.52679e+07	3.72457e+07	8.11642e+07	6.17928e+07	1.82684e+07	3.85976e+07	5.9197e+06	55598902	3.33458e+07	5.19135e+07	5.98011e+07	5.79566e+07	160407727	3.12833e+06	54391901
Leaf	Seita.1G098000.1.p	NA	NA	930652	NA	NA	678298	NA	783653	NA	NA	NA	NA	NA	NA	1.59019e+06	NA
Leaf	Seita.1G098200.1.p	NA	NA	2.67868e+06	NA	NA	NA	NA	NA	NA	NA	3105138	3.58885e+06	NA	NA	1.92287e+06	2.91094e+06
Leaf	Seita.1G099200.1.p	NA	NA	69529.8	3.10773e+06	NA	NA	NA	NA	NA	NA	NA	3827588	NA	1.98485e+06	NA	NA
Leaf	Seita.1G100000.1.p	1443567	1.00744e+06	526139	NA	1.37569e+06	NA	NA	NA	1.06079e+06	1.5072e+06	501830	NA	2.83261e+06	2.32882e+06	374813	NA
Leaf	Seita.1G100600.1.p	NA	NA	NA	NA	NA	1.37117e+06	NA	NA	NA	NA	NA	NA	11189913	NA	NA	NA
Leaf	Seita.1G101500.1.p	569374	593948	NA	NA	NA	NA	NA	NA	400698	NA	NA	NA	NA	835959	NA	NA
Leaf	Seita.1G102000.1.p	NA	NA	NA	15763607	NA	NA	NA	NA	NA	NA	15943330	NA	NA	NA	NA	18887648
Leaf	Seita.1G102700.1.p	NA	NA	NA	1.97401e+06	NA	NA	NA	1.21857e+06	NA	NA	NA	NA	NA	NA	NA	NA
Leaf	Seita.1G103500.1.p	7.6026e+07	8.74939e+07	4.87548e+07	5.98181e+07	8.067e+07	9.88269e+07	4.79861e+07	6.61538e+07	7.4958e+07	5.44232e+07	4.89076e+07	6.1815e+07	8.61033e+07	1.02944e+08	3.96304e+07	4.86796e+07
Leaf	Seita.1G106100.1.p	33749015	2.26746e+07	3.25454e+07	35013293	1.69393e+07	5.00933e+07	3.50228e+07	4.47798e+07	2.97381e+07	1.36078e+07	2.36489e+07	4.91522e+07	5.29671e+07	2.36056e+07	2.57849e+07	31717624
Leaf	Seita.1G106200.1.p	741429	1.22885e+06	NA	392800	1.41413e+06	2.97296e+06	NA	NA	702566	NA	NA	NA	2.49784e+06	3.70276e+06	NA	2.46187e+06
Leaf	Seita.1G106800.1.p	822600	NA	727544	815205	NA	NA	NA	NA	NA	NA	NA	NA	1.56582e+06	2.62916e+06	NA	NA
Leaf	Seita.1G107600.1.p	NA	1.02059e+06	1.95113e+06	NA	NA	1370622	429281	908588	904362	NA	608219	1.89103e+06	2.1722e+06	1.63976e+06	2.14425e+06	924652
Leaf	Seita.1G107700.1.p	3.60286e+07	2.25694e+07	2.49883e+07	2.37246e+07	3.5759e+07	3.41909e+07	2.64211e+07	34760047	2.41075e+07	1.23038e+07	19624867	2.435e+07	5.98348e+07	2.1298e+07	15302739	2.66204e+07
Leaf	Seita.1G109300.1.p	3.55419e+08	3.57342e+08	189333120	1.63643e+08	3.18475e+08	3.11324e+08	1.40672e+08	3.76805e+08	2.70236e+08	1.83604e+08	2.14217e+08	2.23271e+08	5.15486e+08	4.66457e+08	1.90211e+08	2.5395e+08
Leaf	Seita.1G109500.1.p	4.16397e+06	1.71689e+07	1.63498e+07	2.55136e+07	3.35787e+07	8.20557e+06	3.07989e+07	2.27383e+07	5.23991e+07	1.15504e+06	1.90719e+07	1.85985e+07	6.9471e+07	337549	3.3495e+07	1.35089e+06
Leaf	Seita.1G109600.1.p	3.05221e+07	3.13277e+07	1.50558e+07	2.84851e+07	2.17982e+07	2.39341e+07	3.68927e+07	3.08565e+07	2.95326e+07	1.17586e+07	2.0304e+07	25378245	4.73284e+07	4.10919e+07	2.28598e+07	2.75152e+07
Leaf	Seita.1G109700.1.p	3.24587e+06	2072238	1.37279e+06	2.96733e+06	3.38574e+06	4.25914e+06	NA	5.26348e+06	3.97624e+06	4.18382e+06	1.23742e+06	3.91533e+06	7.86316e+06	7.81527e+06	NA	3.78905e+06
Leaf	Seita.1G109900.1.p	NA	NA	NA	19927538	21036658	NA	15552819	NA	NA	7540019	NA	19837380	NA	39339208	19661260	NA
Leaf	Seita.1G111500.1.p	NA	1.49469e+06	NA	NA	NA	NA	NA	NA	NA	NA	NA	NA	NA	NA	NA	377673
Leaf	Seita.1G112300.1.p	NA	350269	NA	NA	NA	NA	NA	637743	542680	NA	761220	NA	NA	NA	874093	NA
Leaf	Seita.1G112800.1.p	18734863	2.07569e+07	1.70267e+07	1.00702e+06	1.42501e+07	2.67649e+07	1.24785e+06	9.30407e+06	1.28541e+07	384469	3.80529e+06	1.18291e+06	1.54053e+07	1.99343e+07	9.74683e+06	8.6418e+06
Leaf	Seita.1G112900.1.p	8.73736e+06	1.36569e+06	2150861	6.16506e+06	1.96749e+06	3.10661e+06	8.1856e+06	1.09208e+07	8852873	1.71177e+06	NA	9026852	1.14892e+07	18452891	3.49477e+06	3.88933e+06
Leaf	Seita.1G115500.1.p	NA	NA	530365	NA	NA	NA	NA	NA	NA	NA	NA	NA	NA	715058	349376	NA
Leaf	Seita.1G115800.1.p	NA	NA	NA	10531117	NA	14909885	NA	NA	NA	13372349	NA	NA	NA	NA	NA	2050405
Leaf	Seita.1G116400.1.p	NA	1.20131e+06	867354	NA	764245	1.34334e+06	NA	NA	NA	NA	550418	769275	1.13529e+06	NA	969805	1170029
Leaf	Seita.1G117300.1.p	4.43592e+06	1.60775e+06	NA	NA	1.76005e+06	1.58762e+06	1091971	1.4499e+06	2170931	458361	NA	1.35481e+06	6.89301e+06	2.88568e+06	1.41762e+06	1.2783e+06
Leaf	Seita.1G117500.1.p	1.65077e+08	1.15459e+08	3.42246e+08	1.42737e+08	213277097	2.54171e+08	1.31494e+08	2.20984e+08	2.36871e+08	9.99881e+07	215601142	2.69692e+08	3.00129e+08	209549842	2.59434e+08	1.97508e+08
Leaf	Seita.1G117600.1.p	3.5724e+07	4.82526e+07	3.59958e+07	1.78636e+07	4.27428e+07	5.18601e+07	2.33876e+07	3.94412e+07	4.14329e+07	1.44171e+07	2.22534e+07	3.49075e+07	4.49161e+07	5.32507e+07	3.50596e+07	3.80829e+07
Leaf	Seita.1G118300.1.p	NA	NA	NA	NA	NA	NA	NA	NA	NA	NA	NA	NA	NA	NA	NA	NA
Leaf	Seita.1G121900.1.p	NA	NA	NA	NA	NA	NA	NA	NA	NA	NA	NA	NA	NA	NA	NA	NA
Leaf	Seita.1G122300.1.p	9.88166e+06	8.95479e+06	11378616	1.20704e+07	5.6051e+06	8.14938e+06	2.09597e+07	2.18405e+07	1.14904e+07	4.14417e+06	1.24203e+07	1.01229e+07	7.99838e+06	6.98534e+06	2.35065e+07	1.62247e+07
Leaf	Seita.1G123600.1.p	6.66254e+07	4.53685e+07	3.34228e+07	8.92963e+06	7.02746e+07	4.20581e+07	1.28021e+07	3.31108e+07	7.28525e+07	NA	2.32578e+07	8.01069e+06	8.96138e+07	7.855e+07	3.03407e+07	32485959
Leaf	Seita.1G123700.1.p	1.49972e+07	1.14167e+07	6.51029e+06	1.22641e+07	1.29142e+07	4.07041e+06	1.27325e+07	1.0629e+07	14291801	8.32478e+06	6.86703e+06	10913642	9.63675e+06	2604565	9059782	1.14848e+07
Leaf	Seita.1G123800.1.p	503775	NA	533068	NA	NA	943062	NA	1.09679e+06	913685	387383	529689	689939	2.76527e+06	1.37697e+06	NA	1.67839e+06
Leaf	Seita.1G124700.1.p	NA	NA	NA	NA	NA	NA	NA	NA	NA	NA	NA	NA	NA	NA	NA	NA
Leaf	Seita.1G125000.1.p	NA	878698	NA	NA	NA	443311	NA	NA	NA	383577	NA	NA	NA	NA	460806	NA
Leaf	Seita.1G125200.1.p	NA	768030	NA	NA	NA	NA	NA	NA	NA	NA	NA	NA	NA	NA	NA	NA
Leaf	Seita.1G125900.1.p	1.29689e+08	7.26987e+07	5.65267e+07	9.60186e+07	7.1439e+07	1.16623e+08	8.47373e+07	1.46385e+08	6.6851e+07	8.15004e+07	6.81333e+07	1.05387e+08	1.17115e+08	1.04346e+08	6.30544e+07	7.50782e+07
Leaf	Seita.1G126200.1.p	1.75473e+06	NA	NA	NA	NA	NA	NA	NA	NA	NA	NA	NA	NA	NA	NA	NA
Leaf	Seita.1G126500.1.p	NA	NA	NA	716656	NA	NA	NA	1.42662e+06	NA	NA	647602	NA	NA	NA	NA	355828
Leaf	Seita.1G126800.1.p	NA	NA	NA	NA	NA	NA	NA	NA	NA	NA	NA	NA	NA	NA	NA	NA
Leaf	Seita.1G126900.1.p	NA	NA	NA	1.52193e+06	NA	NA	NA	NA	NA	1187427	NA	NA	NA	NA	NA	NA
Leaf	Seita.1G127200.1.p	2.28672e+07	3.66099e+07	8.32032e+06	1.77459e+07	2.05394e+07	3.49452e+07	1.46285e+07	1.66465e+07	1.98654e+07	1.33327e+07	1.40487e+07	1.77807e+07	4.57276e+07	2.2751e+07	1.34601e+07	1.90725e+07
Leaf	Seita.1G127300.1.p	2.0405e+07	2.46863e+07	7.02664e+06	1.45224e+07	1.30189e+07	2.32245e+07	1.25658e+07	1.59396e+07	1.47484e+07	1.32697e+07	8.34113e+06	1.1403e+07	3.49703e+07	2.91703e+07	9196250	1.30404e+07
Leaf	Seita.1G127700.1.p	1.68951e+08	1.41412e+08	1.50912e+08	5.05895e+07	1.44416e+08	8.95195e+07	7.35231e+07	1.29982e+08	1.82093e+08	5.31115e+07	89399233	4.11175e+07	2.2843e+08	1.46005e+08	1.10266e+08	1.0883e+08
Leaf	Seita.1G128100.1.p	NA	NA	NA	NA	NA	NA	NA	NA	NA	NA	NA	NA	NA	NA	NA	NA
Leaf	Seita.1G128400.1.p	NA	NA	NA	NA	NA	465770	NA	NA	NA	NA	NA	NA	NA	NA	NA	NA
Leaf	Seita.1G128800.1.p	NA	NA	NA	NA	NA	NA	NA	NA	NA	NA	NA	NA	NA	NA	NA	NA
Leaf	Seita.1G130500.1.p	1.24444e+07	9.85384e+06	1.05075e+07	7.45187e+06	13790798	1.63111e+07	4.51299e+06	1.1669e+07	1.98296e+07	4.49897e+06	8.57229e+06	7.34731e+06	1.50141e+07	1.27088e+07	6.18457e+06	4.88739e+06
Leaf	Seita.1G130900.1.p	5.36974e+07	6.47169e+07	1.04997e+07	28694588	49032002	5.311e+07	2.79338e+07	2.87669e+07	6.14652e+07	7780761	5.30521e+07	1.87085e+07	9.5818e+07	68781271	2.41918e+07	3.02197e+07
Leaf	Seita.1G131500.1.p	NA	NA	NA	NA	NA	NA	NA	NA	NA	NA	NA	NA	NA	NA	NA	NA
Leaf	Seita.1G132900.1.p	NA	304117	NA	NA	NA	NA	NA	NA	NA	NA	NA	NA	3247707	NA	740544	NA
Leaf	Seita.1G133500.1.p	9.00321e+06	6.59066e+06	4.3234e+06	5.91363e+06	9.07682e+06	8.55982e+06	6.21026e+06	3.60872e+06	1.34838e+07	6.10038e+06	3.79603e+06	5.46988e+06	2.32959e+07	4288084	7.67669e+06	6.64726e+06
Leaf	Seita.1G134500.1.p	1.0182e+07	605079	2.80006e+06	8.08661e+06	583262	2.63471e+06	2.6118e+06	3.90914e+06	8.28783e+06	3.33344e+06	2.56414e+06	2884316	1.65297e+07	1.01872e+07	7.02722e+06	9595370
Leaf	Seita.1G136100.1.p	NA	754314	NA	5.73875e+06	NA	NA	NA	NA	NA	NA	NA	NA	NA	NA	NA	NA
Leaf	Seita.1G136300.1.p	4.26289e+06	1.45592e+06	3.27671e+06	NA	4.86939e+06	NA	NA	NA	5.24888e+06	NA	865955	NA	NA	NA	NA	NA
Leaf	Seita.1G136500.1.p	5.90027e+06	7.73294e+06	2.64466e+06	6.63528e+06	4.76544e+06	6.24463e+06	9.61927e+06	4579190	4.96768e+06	4.90242e+06	6366935	5.08148e+06	7.21833e+06	1.16454e+07	5.05734e+06	7.03757e+06
Leaf	Seita.1G137200.1.p	NA	NA	NA	NA	NA	NA	NA	NA	NA	NA	NA	NA	NA	NA	NA	NA
Leaf	Seita.1G137500.1.p	NA	1.13138e+06	NA	NA	NA	NA	NA	NA	NA	NA	NA	NA	NA	NA	NA	NA
Leaf	Seita.1G138300.1.p	NA	NA	NA	NA	NA	NA	NA	NA	NA	NA	NA	NA	NA	NA	NA	NA
Leaf	Seita.1G138800.1.p	NA	NA	NA	NA	NA	646178	NA	1.73625e+06	522233	NA	NA	NA	NA	NA	2.13384e+06	NA
Leaf	Seita.1G139500.1.p	1.75478e+07	1.25482e+07	8.5394e+06	4.87832e+06	1.77266e+07	7.6793e+06	1.07958e+07	5.45646e+06	19546371	3.32403e+06	6.7752e+06	2.73827e+06	2.81536e+07	4.8919e+06	1.5177e+07	1.60016e+07
Leaf	Seita.1G141500.1.p	2.98253e+06	1.84245e+06	3.35948e+06	2.40987e+06	2.70731e+06	2.173e+06	2.24758e+06	2.98238e+06	2.11779e+06	906394	3.78454e+07	1.92162e+06	NA	NA	1.77524e+06	2.32356e+06
Leaf	Seita.1G143400.1.p	7.7792e+06	747191	1.09018e+07	2528275	5.54604e+06	1.6201e+07	4566293	1.56343e+07	9.95817e+06	3.15392e+06	4757282	5601693	1.38376e+07	3.55449e+06	5824407	8.37601e+06
Leaf	Seita.1G143800.1.p	26181257	2.41558e+07	7.38446e+06	1.56306e+07	1.97467e+07	9.23994e+06	2.1299e+07	2.7134e+07	1.60901e+07	1.79032e+07	1.2124e+07	1.84673e+07	28180251	2.08226e+07	14197634	1.08891e+07
Leaf	Seita.1G146700.1.p	3.76676e+07	1.76138e+07	1.1964e+07	3.13825e+07	1.40787e+07	2.53576e+07	8.61036e+06	2.72067e+07	2.00474e+07	5.40804e+06	1.61255e+07	3.11404e+07	1.84684e+07	1.20109e+07	4.11753e+07	6.26737e+07
Leaf	Seita.1G146800.1.p	1.15791e+06	805680	NA	592210	NA	NA	NA	761214	1.79065e+06	NA	NA	545624	2890127	894273	NA	974598
Leaf	Seita.1G147500.1.p	5.13544e+07	1.34773e+08	5.22158e+07	6155243	3.45656e+07	5.9415e+06	1.33302e+08	124185311	7949152	7.499e+06	3.10676e+07	4.23589e+07	6.35215e+07	3.80408e+07	7.34657e+06	1.40877e+08
Leaf	Seita.1G148500.1.p	NA	NA	NA	NA	NA	816060	NA	NA	NA	NA	NA	NA	NA	NA	NA	NA
Leaf	Seita.1G150200.1.p	9172625	NA	NA	NA	NA	3078718	NA	NA	4893896	NA	NA	NA	NA	NA	NA	NA
Leaf	Seita.1G150500.1.p	NA	NA	NA	NA	NA	NA	NA	NA	NA	NA	NA	NA	NA	NA	NA	NA
Leaf	Seita.1G151300.1.p	NA	NA	NA	NA	NA	NA	NA	NA	NA	NA	826075	NA	NA	NA	432536	NA
Leaf	Seita.1G153100.1.p	635252	NA	NA	NA	NA	NA	NA	NA	NA	NA	NA	NA	NA	NA	NA	NA
Leaf	Seita.1G153800.1.p	NA	NA	NA	NA	1.70238e+06	NA	NA	NA	NA	NA	NA	NA	NA	NA	NA	NA
Leaf	Seita.1G154600.1.p	NA	1.6416e+06	2.99766e+06	NA	NA	429331	526747	2.63536e+06	669269	NA	2.7312e+06	2.31077e+06	NA	NA	3.70431e+06	2.42397e+06
Leaf	Seita.1G156100.1.p	NA	NA	NA	NA	NA	NA	NA	NA	NA	NA	NA	NA	NA	NA	NA	NA
Leaf	Seita.1G158600.1.p	576524	NA	922493	NA	NA	4.5687e+06	NA	490416	908470	NA	719937	NA	1.77066e+06	NA	NA	448411
Leaf	Seita.1G159400.1.p	NA	NA	NA	NA	NA	NA	NA	NA	NA	NA	NA	NA	NA	NA	NA	NA
Leaf	Seita.1G159500.1.p	NA	NA	NA	1.44321e+06	NA	1.48289e+06	1000445	NA	NA	NA	NA	NA	NA	NA	NA	NA
Leaf	Seita.1G159800.1.p	1.3776e+07	1.8816e+07	1.7525e+07	6.11988e+06	1.46109e+07	1.12759e+07	2.90498e+06	1.70123e+07	1.40331e+07	2.16911e+06	1.30517e+07	8.49692e+06	1.46105e+07	1.21309e+07	1.2934e+07	1.56524e+07
Leaf	Seita.1G160800.1.p	3.87132e+08	2.53217e+08	295738687	2.33124e+08	3.77492e+08	1.38361e+08	2.31967e+08	3.44668e+08	3.82467e+08	1.18052e+08	2.4147e+08	2.27251e+08	4.38929e+08	3.34059e+08	2.50607e+08	2.97571e+08
Leaf	Seita.1G161000.1.p	NA	NA	NA	NA	NA	NA	NA	NA	1.27527e+06	NA	116051	NA	NA	NA	1.46025e+06	982697
Leaf	Seita.1G164500.1.p	NA	NA	NA	NA	NA	339980	NA	NA	NA	NA	NA	NA	NA	NA	NA	NA
Leaf	Seita.1G165100.1.p	2.48333e+06	3.69392e+06	261863	NA	NA	74576.6	1.55792e+06	NA	138290	NA	NA	NA	4.32154e+06	156643	2.33884e+06	NA
Leaf	Seita.1G165800.1.p	8.83686e+07	9.85312e+07	4.80651e+07	8.85992e+07	6.40224e+07	104065470	6.553e+07	8.81117e+07	6.06183e+07	7.1738e+07	5.05139e+07	9.14099e+07	1.6066e+08	7.61756e+07	59952283	7.46591e+07
Leaf	Seita.1G166300.1.p	1.5751e+07	7815417	7.23033e+06	2.85623e+06	1.50239e+07	3.46665e+06	5.26876e+06	7.21578e+06	1.75817e+07	1872527	6.93807e+06	2854778	2.45821e+07	13303058	4288433	3.29185e+06
Leaf	Seita.1G166400.1.p	1.86026e+06	3.93052e+06	3.11244e+06	2.58202e+06	6.12386e+06	3.98426e+06	541364	1.50146e+06	5.84184e+06	1.88695e+06	NA	2.04216e+06	5492622	8.18937e+06	3.95404e+06	3.04771e+06
Leaf	Seita.1G166500.1.p	NA	NA	NA	NA	NA	NA	NA	NA	NA	NA	NA	NA	NA	NA	NA	NA
Leaf	Seita.1G166700.1.p	NA	NA	NA	NA	NA	NA	NA	NA	NA	NA	NA	NA	NA	NA	NA	NA
Leaf	Seita.1G167100.1.p	2.15776e+06	NA	3.28569e+06	NA	NA	NA	NA	NA	4.54781e+06	NA	2.43506e+06	NA	2.21129e+06	NA	1.37094e+06	909226
Leaf	Seita.1G167900.1.p	NA	1.23642e+06	3.15292e+06	1.38109e+06	514817	2.9276e+06	1.01507e+06	3.55568e+06	2.10076e+06	479952	3.32085e+06	891184	682770	4.70559e+06	NA	1.79535e+06
Leaf	Seita.1G168600.1.p	NA	NA	NA	NA	NA	NA	NA	NA	NA	NA	NA	NA	NA	NA	NA	NA
Leaf	Seita.1G169700.1.p	1.44526e+07	1.61215e+07	6.47953e+06	5.74716e+06	9.33629e+06	1.74365e+07	2.41203e+06	1.17797e+07	7.60792e+06	2.85104e+06	3.4002e+06	4.2488e+06	2.20815e+07	2.87276e+07	9.87807e+06	1.50044e+07
Leaf	Seita.1G170200.1.p	NA	NA	NA	NA	NA	NA	1322270	536642	NA	NA	NA	NA	NA	NA	NA	NA
Leaf	Seita.1G170500.1.p	NA	NA	NA	NA	NA	NA	NA	NA	NA	NA	NA	NA	NA	NA	NA	NA
Leaf	Seita.1G171900.1.p	5.78343e+06	5.15114e+06	3.26246e+06	1.98841e+06	2.00212e+06	5.34205e+06	2.85463e+06	8.36616e+06	8.30066e+06	7.93749e+06	9.82332e+06	8.01059e+06	2.26654e+06	4.52018e+06	3.20891e+06	6.98566e+06
Leaf	Seita.1G172000.1.p	NA	NA	NA	NA	NA	NA	NA	NA	NA	NA	NA	NA	NA	NA	NA	NA
Leaf	Seita.1G172200.1.p	NA	NA	NA	NA	NA	NA	NA	NA	NA	NA	NA	NA	NA	NA	NA	NA
Leaf	Seita.1G174800.1.p	NA	NA	NA	1.17913e+06	NA	NA	NA	NA	NA	NA	NA	NA	NA	NA	NA	NA
Leaf	Seita.1G175800.1.p	8.81031e+07	6.71853e+07	5.16644e+07	3.75708e+07	5.15559e+07	6.50528e+07	3.11793e+07	6.51453e+07	7.69313e+07	1.40286e+07	5.49268e+07	2.008e+07	1.15814e+08	5.17724e+07	5.64603e+07	4.5537e+07
Leaf	Seita.1G175900.1.p	NA	NA	576864	NA	NA	NA	NA	NA	NA	NA	660969	NA	NA	NA	523779	197126
Leaf	Seita.1G177000.1.p	591780	781699	1.10646e+06	235372	475391	560656	249263	611275	439774	344320	726670	345109	724833	1.07546e+06	476736	673990
Leaf	Seita.1G177400.1.p	1.63073e+07	1.39168e+07	2.15308e+07	4.37642e+06	3.90551e+06	3.14055e+07	2.73138e+06	1.49298e+07	1.04456e+07	1.1886e+06	9.25777e+06	5.14299e+06	7.32042e+06	1.15384e+07	1.10214e+07	1.50041e+07
Leaf	Seita.1G177500.1.p	5.18282e+08	4.15213e+08	3.96628e+08	2.44702e+08	5.95712e+08	5.24772e+08	1.98126e+08	5.78788e+08	517985966	1.45561e+08	3.05511e+08	3.05038e+08	7.11167e+08	6.08064e+08	2.9138e+08	4.02041e+08
Leaf	Seita.1G177700.1.p	NA	NA	NA	NA	NA	NA	NA	NA	NA	112404	NA	NA	NA	NA	NA	NA
Leaf	Seita.1G179000.1.p	NA	NA	NA	1.0426e+06	NA	NA	NA	NA	NA	1.04303e+06	NA	NA	NA	NA	NA	NA
Leaf	Seita.1G179100.1.p	1.37558e+06	NA	NA	315607	385829	1.21538e+06	NA	NA	NA	NA	NA	443302	NA	NA	1.75335e+06	1.69195e+06
Leaf	Seita.1G179500.1.p	3.93593e+06	5.29228e+06	1.26918e+07	5137747	7.09882e+06	5848021	NA	5.29997e+06	NA	3.15206e+06	8509683	14802108	9422287	NA	7.125e+06	5.16509e+06
Leaf	Seita.1G180600.1.p	NA	534776	3639433	1.5962e+06	1.00186e+06	517847	608831	1.05208e+06	NA	384777	3.12197e+06	1.9981e+06	389315	3.30659e+06	2.75193e+06	939011
Leaf	Seita.1G181200.1.p	NA	NA	151664	NA	NA	NA	NA	NA	NA	NA	NA	83689.4	NA	NA	NA	NA
Leaf	Seita.1G181300.1.p	6.97354e+06	8.88131e+06	1.41554e+07	1.07468e+07	8.51351e+06	2.94103e+06	1.06869e+07	6.93429e+06	5.61864e+06	1.09413e+07	6.40589e+06	1.10063e+07	1.3721e+07	1.20663e+07	8.26628e+06	1.62653e+07
Leaf	Seita.1G181600.1.p	NA	NA	NA	NA	NA	NA	NA	NA	NA	NA	NA	NA	NA	NA	NA	NA
Leaf	Seita.1G181700.1.p	1.01635e+06	1.72901e+06	2.02853e+06	1.96957e+06	1.87342e+06	1.90782e+06	515535	NA	2.28416e+06	NA	2.22507e+06	2.97404e+06	4214957	4.11995e+06	NA	NA
Leaf	Seita.1G181800.1.p	7.4835e+07	NA	NA	7.80148e+06	2.28393e+07	NA	NA	4.41744e+07	1.10764e+08	1.32803e+07	NA	NA	NA	5.03438e+06	15085726	NA
Leaf	Seita.1G184000.1.p	1501814231	6.35661e+08	8.58928e+08	1479464721	1565689493	5.24078e+08	1785393522	1137196398	1545218581	1334667865	9.18791e+08	1369962506	1779476513	1160507669	9.99562e+08	1258636378
Leaf	Seita.1G184700.1.p	NA	NA	NA	NA	NA	NA	NA	13267666	NA	NA	NA	NA	NA	NA	NA	NA
Leaf	Seita.1G185400.1.p	NA	404661	NA	NA	NA	NA	NA	NA	NA	NA	NA	NA	NA	NA	818226	NA
Leaf	Seita.1G185600.1.p	440060	NA	NA	NA	NA	NA	NA	NA	NA	325460	NA	NA	NA	NA	NA	NA
Leaf	Seita.1G186500.1.p	866356	945998	409735	NA	753759	2.78692e+06	NA	650450	1.19449e+06	633173	NA	NA	2.80574e+06	NA	731911	NA
Leaf	Seita.1G189000.1.p	NA	331597	583514	NA	NA	NA	NA	164741	NA	NA	NA	278688	NA	198970	NA	271238
Leaf	Seita.1G189400.1.p	NA	NA	NA	NA	NA	NA	NA	495075	145851	NA	NA	NA	NA	231264	NA	NA
Leaf	Seita.1G189500.1.p	10454143	9.63943e+06	8.30592e+06	8.66109e+06	8451544	3.06763e+06	1.82519e+06	1.02046e+07	6.16403e+06	NA	4291729	2.99618e+06	1.2642e+07	1.63873e+07	5.51319e+06	7.6935e+06
Leaf	Seita.1G189600.1.p	NA	NA	NA	NA	NA	154617	NA	NA	NA	NA	NA	NA	NA	NA	NA	NA
Leaf	Seita.1G189600.2.p	403967	NA	NA	NA	NA	NA	NA	NA	NA	NA	NA	NA	NA	766102	NA	NA
Leaf	Seita.1G190000.1.p	6.58961e+06	1.62054e+07	1.43541e+07	7.33916e+06	7.47895e+06	1.60043e+07	8.42943e+06	1.39232e+07	1.05087e+07	5.26754e+06	8.3553e+06	7.97597e+06	1.53753e+07	1.75539e+07	1.27486e+07	1.1001e+07
Leaf	Seita.1G192100.1.p	5166318	4.31185e+06	2.3156e+06	7.58567e+06	9.01819e+06	3.70628e+06	5.29376e+06	4.93897e+06	1.11035e+07	1.19565e+07	3.52857e+06	1.01143e+07	4.89852e+06	5.42188e+06	6.11936e+06	2.41655e+06
Leaf	Seita.1G192600.1.p	NA	NA	NA	NA	NA	240442	NA	NA	NA	NA	NA	NA	NA	NA	NA	NA
Leaf	Seita.1G193800.1.p	NA	136324	NA	NA	NA	NA	NA	NA	NA	NA	NA	NA	NA	NA	NA	NA
Leaf	Seita.1G195100.1.p	NA	NA	NA	NA	NA	NA	NA	NA	NA	NA	NA	NA	NA	NA	NA	NA
Leaf	Seita.1G195200.1.p	NA	NA	609451	NA	NA	NA	NA	NA	NA	NA	518711	NA	NA	NA	NA	NA
Leaf	Seita.1G195200.2.p	NA	NA	NA	NA	NA	NA	NA	NA	NA	NA	NA	NA	NA	NA	NA	NA
Leaf	Seita.1G196000.1.p	NA	NA	NA	NA	NA	NA	NA	NA	NA	NA	NA	NA	NA	NA	NA	NA
Leaf	Seita.1G196700.1.p	NA	624919	NA	NA	NA	592785	10094099	NA	NA	NA	NA	NA	NA	631425	7485592	NA
Leaf	Seita.1G197700.1.p	636406	NA	NA	NA	NA	NA	NA	NA	NA	NA	NA	NA	NA	NA	NA	NA
Leaf	Seita.1G198000.1.p	NA	NA	793404	602413	NA	NA	NA	701355	NA	NA	NA	260821	NA	NA	NA	476122
Leaf	Seita.1G198600.1.p	3.07263e+07	1.1256e+07	4.85819e+07	3.66909e+07	4.32293e+07	4.36919e+07	24352630	4.65046e+07	4.62709e+07	3.69065e+07	40001785	2.93618e+07	5.78178e+07	5.67037e+07	2.06956e+07	4.12074e+07
Leaf	Seita.1G199000.1.p	6729091	1426317	2.07433e+06	NA	2.66144e+06	930457	2.87755e+06	2.81335e+06	9.03887e+06	2847713	7.35249e+06	5.85715e+06	8.67725e+06	2.97221e+06	3.32287e+06	4.95985e+06
Leaf	Seita.1G199100.1.p	243139	NA	NA	NA	NA	175419	NA	NA	214578	NA	NA	NA	NA	NA	NA	NA
Leaf	Seita.1G199800.1.p	NA	121496	NA	283814	NA	1.47724e+06	NA	1530207	NA	114952	NA	NA	NA	912359	NA	NA
Leaf	Seita.1G200200.1.p	NA	NA	NA	NA	NA	NA	NA	NA	NA	NA	NA	NA	NA	NA	NA	NA
Leaf	Seita.1G203000.1.p	3.83852e+07	27440629	10086633	3.28516e+07	2.96141e+07	2.73518e+07	2.48263e+07	3.3061e+07	32561769	3.3644e+07	18770589	30322596	3.94754e+07	4.63265e+07	2.12246e+07	2.20128e+07
Leaf	Seita.1G204000.1.p	NA	NA	NA	NA	NA	NA	NA	NA	NA	NA	NA	NA	NA	NA	NA	NA
Leaf	Seita.1G204600.1.p	2.07191e+06	NA	4.5681e+06	NA	1.34139e+06	NA	4151988	3.10567e+06	1.83766e+06	NA	4.14283e+06	1.87194e+06	NA	NA	1.68857e+06	3.48928e+06
Leaf	Seita.1G205300.1.p	26719731	3.23478e+07	1.11259e+07	1.58107e+07	1.87676e+07	2.50559e+07	2.45304e+07	3.11114e+07	2.29133e+07	1.74693e+07	1.02572e+07	11375852	3.3e+07	3.73953e+07	1.55641e+07	1.91528e+07
Leaf	Seita.1G206600.1.p	NA	NA	NA	NA	NA	NA	NA	NA	NA	NA	NA	NA	NA	NA	NA	NA
Leaf	Seita.1G206800.1.p	NA	NA	NA	2.63293e+06	NA	NA	NA	NA	NA	NA	NA	NA	NA	NA	NA	NA
Leaf	Seita.1G207100.1.p	1.60456e+07	2.58677e+07	2.18957e+07	5589462	1.21527e+07	1.59097e+07	5424243	1.67606e+07	2.38385e+07	6947860	1.44041e+07	6.43171e+06	1.92388e+07	1.8684e+07	1.80769e+07	1.39397e+07
Leaf	Seita.1G208100.1.p	1.15938e+06	NA	NA	NA	NA	772118	1144912	895206	NA	NA	1668886	2.46062e+06	NA	NA	NA	NA
Leaf	Seita.1G208500.1.p	2441740	2.84757e+06	NA	7.48176e+06	2.05732e+06	4.09677e+06	NA	3182202	2.75264e+06	2.37604e+06	NA	4.29265e+06	7.85793e+06	1.16159e+07	1.95368e+06	2784656
Leaf	Seita.1G209900.1.p	1.2231e+08	1.25168e+08	96557008	1.01547e+08	1.10271e+08	5.94373e+07	73881317	1.38837e+08	179347985	79937893	83513237	78973933	1.45791e+08	1.2968e+08	87365283	1.0416e+08
Leaf	Seita.1G211600.1.p	NA	283512	466956	NA	NA	431881	NA	192145	NA	NA	NA	NA	NA	NA	NA	NA
Leaf	Seita.1G213100.1.p	2.27096e+06	1090731	5.68482e+06	3.08107e+06	3.2631e+06	3.09734e+06	NA	1.12685e+06	1.2773e+06	4180905	3.01336e+06	1.02621e+06	4695038	3.60574e+06	2.45867e+06	2.1218e+06
Leaf	Seita.1G213900.1.p	6.70851e+07	5.45533e+07	5.68465e+07	2.45507e+07	5.26108e+07	2.03262e+07	2.84536e+07	4.10647e+07	6.89395e+07	3.06808e+07	2.15271e+07	9.85388e+06	9.85414e+07	3.79292e+07	2.08172e+07	4.02998e+07
Leaf	Seita.1G214300.1.p	NA	NA	NA	739196	NA	NA	901907	127878	NA	NA	NA	1.38016e+06	NA	177960	NA	652113
Leaf	Seita.1G214900.1.p	5.31026e+07	4.08718e+07	15727680	27615503	4.14102e+07	3.03095e+07	19347506	3.03343e+07	4.2127e+07	2.89141e+07	17259250	1.39678e+07	9.88779e+07	1.68027e+07	2.27015e+07	23672981
Leaf	Seita.1G217200.1.p	9.73204e+08	6.47032e+08	4.92775e+08	8.57928e+08	7.54705e+08	602974914	5.36176e+08	866844853	8.46893e+08	626144037	6.22342e+08	1001023132	1493012693	7.54344e+08	5.66112e+08	7.19182e+08
Leaf	Seita.1G218200.1.p	3.4504e+06	1.95319e+07	6.18008e+06	NA	1.08346e+07	3.75287e+07	3.09482e+06	1.17657e+07	9.33407e+06	4.51447e+06	5.48792e+06	1.17342e+07	NA	1.90079e+07	4.10347e+06	9.38099e+06
Leaf	Seita.1G218300.1.p	7.06872e+08	5.24866e+08	209260169	4.28319e+08	4.87449e+08	328425638	268674821	4.71433e+08	5.4862e+08	3.13512e+08	2.91495e+08	3.85854e+08	1032575132	8.61502e+08	2.80721e+08	4.36378e+08
Leaf	Seita.1G221200.1.p	3.8649e+07	4.95532e+07	3.97663e+07	3.58512e+07	2.78734e+07	4.60497e+07	3.99974e+07	2.23125e+07	3.90746e+07	1.31325e+07	2.12357e+07	2.19169e+07	8.00732e+07	4.35532e+07	23977536	3.63388e+07
Leaf	Seita.1G221400.1.p	4.34832e+06	NA	3.33546e+06	NA	3.32705e+06	5.96215e+06	2.24994e+06	644943	907497	1.59758e+06	5.62784e+06	NA	NA	3.76464e+06	3.47594e+06	3.04202e+06
Leaf	Seita.1G221500.1.p	3.4228e+06	1.21739e+06	3.10949e+06	924818	5.12439e+06	1.71525e+06	NA	3.46586e+06	2.93678e+06	1.41449e+06	2.59711e+06	2.41698e+06	3.48721e+06	5.13575e+06	2.25073e+06	74266.9
Leaf	Seita.1G221800.1.p	1.25947e+08	1.59598e+08	1.51119e+08	6.84851e+07	1.01304e+08	1.7763e+08	5.33244e+07	130153894	1.16375e+08	37380904	5.18776e+07	58679791	1.30748e+08	1.59399e+08	8.72802e+07	9.38825e+07
Leaf	Seita.1G223900.1.p	1.29963e+08	8.1267e+07	6.85512e+07	8.38673e+07	9.42841e+07	1.42044e+08	6.36997e+07	7.11904e+07	1.03036e+08	8.09344e+07	6.41667e+07	8.78322e+07	1.46276e+08	1.08626e+08	5.83352e+07	8.73004e+07
Leaf	Seita.1G225100.1.p	6.04554e+06	5.01779e+06	8.24912e+06	2.355e+06	4.88413e+06	3.13701e+06	5.36746e+06	7.00213e+06	5.21504e+06	627551	4598045	1.90685e+06	1.17288e+07	3.19552e+06	3.72238e+06	5.41259e+06
Leaf	Seita.1G225300.1.p	4.13655e+06	4953411	5.15513e+06	8.6541e+06	2.51914e+06	4.68452e+06	5.42073e+06	7.6113e+06	4.40605e+06	1.97237e+06	5.02889e+06	7.85886e+06	7609767	1773306	1.15313e+06	1401337
Leaf	Seita.1G227500.1.p	NA	NA	NA	NA	NA	NA	NA	NA	NA	NA	NA	NA	NA	NA	NA	NA
Leaf	Seita.1G227600.1.p	4.65809e+06	3.1001e+06	1.58921e+06	1.42507e+06	3.66767e+06	3.83914e+06	NA	2.22189e+06	3.21163e+06	NA	NA	1.26139e+06	4.00302e+06	6.83087e+06	1.53639e+06	2.0666e+06
Leaf	Seita.1G228100.1.p	5.1992e+06	9.65011e+06	5.67896e+06	10685725	667881	7.96672e+06	4.87694e+06	1.01953e+07	5.24306e+06	3.31701e+06	4.66047e+06	5.78129e+06	9334576	4.53353e+06	6297986	9190601
Leaf	Seita.1G228700.1.p	NA	NA	NA	902687	850357	811753	NA	NA	767795	NA	NA	658584	1.10247e+06	NA	NA	1.20563e+06
Leaf	Seita.1G229100.1.p	6939349	2.83536e+06	3.46541e+06	3.22808e+06	4.08419e+06	2.84161e+06	3.31237e+06	3.30876e+06	5.88886e+06	1.83857e+06	2.34797e+06	2.51551e+06	9.14246e+06	4.50014e+06	3778946	2605507
Leaf	Seita.1G230100.1.p	5.77698e+06	6580598	4.15989e+06	1.04707e+06	6711151	5.39574e+06	NA	3.44782e+06	10146505	1.79228e+06	512261	NA	985640	5276526	NA	4.25199e+06
Leaf	Seita.1G230200.1.p	3.38638e+07	2.15675e+08	1.34912e+07	2.52823e+07	3.59026e+07	1.4069e+07	2.62301e+07	2.21493e+08	3.07567e+07	2.32387e+07	1.78685e+07	3.13444e+07	5.96172e+07	3.01844e+08	6.1788e+06	8.13928e+06
Leaf	Seita.1G230600.1.p	662619	1.20622e+06	367014	NA	NA	NA	NA	749479	554961	NA	387349	NA	866505	3808887	606743	NA
Leaf	Seita.1G230900.1.p	908982	NA	1.2835e+06	912690	893806	1.70585e+06	NA	347200	832104	NA	926191	NA	437624	117914	1.48164e+06	NA
Leaf	Seita.1G231000.1.p	938988	201926	1.02533e+06	146882	170498	375550	NA	2.93796e+06	1.39058e+06	832233	217493	199381	525601	1.35694e+06	349485	1.10159e+06
Leaf	Seita.1G231700.1.p	1.68902e+06	1.92516e+06	NA	714656	NA	1.59196e+06	NA	NA	NA	NA	NA	NA	NA	NA	NA	1.44735e+06
Leaf	Seita.1G232800.1.p	NA	NA	656745	NA	NA	NA	NA	NA	NA	NA	1.68221e+06	2.32372e+06	NA	NA	NA	NA
Leaf	Seita.1G233400.1.p	NA	NA	NA	NA	NA	NA	NA	NA	NA	426784	NA	3.67664e+06	505723	NA	NA	NA
Leaf	Seita.1G234100.1.p	NA	3.3222e+06	NA	NA	NA	NA	NA	NA	NA	NA	NA	NA	3.91077e+06	NA	NA	NA
Leaf	Seita.1G234400.1.p	NA	NA	NA	NA	NA	NA	NA	NA	NA	NA	NA	NA	NA	NA	NA	NA
Leaf	Seita.1G235700.1.p	NA	NA	NA	NA	NA	NA	NA	3546955	4.1863e+06	NA	NA	NA	NA	NA	NA	NA
Leaf	Seita.1G237900.1.p	NA	NA	NA	NA	NA	134959	NA	NA	NA	NA	NA	NA	824168	377501	NA	NA
Leaf	Seita.1G238300.1.p	6.89383e+07	7.42774e+07	8.66823e+07	8.18614e+07	7.7498e+07	1.16289e+08	6.20103e+07	9.62904e+07	9.01194e+07	6.32606e+07	7.40666e+07	9.60087e+07	144738874	1.12796e+08	7.92071e+07	8.76132e+07
Leaf	Seita.1G238900.1.p	4.66921e+07	2.77519e+07	2.18049e+07	1.12622e+07	1.34269e+07	9.39935e+06	8.59007e+06	1.74576e+07	1.27779e+07	4.43527e+06	1.85552e+07	1.24747e+07	1.88484e+07	1.47627e+07	1.09993e+07	1.27231e+07
Leaf	Seita.1G239800.1.p	4.66059e+08	5.59784e+08	4.74238e+08	3.44931e+08	3.99087e+08	6.48768e+08	331408037	5.00748e+08	4.38578e+08	2.06737e+08	3.74722e+08	3.9839e+08	6.19068e+08	5.60558e+08	4.42595e+08	5.22203e+08
Leaf	Seita.1G240200.1.p	9.52033e+08	527293291	3.82625e+08	1.46313e+08	7.84824e+08	3.31719e+08	4.52318e+08	6.09233e+08	1230153078	4.63193e+07	7.37036e+08	3.0121e+08	9.78293e+08	5.91554e+08	1183628754	7.94484e+08
Leaf	Seita.1G240300.1.p	1.36121e+06	2.79461e+06	5.69526e+06	1.1611e+06	3.8785e+06	5.84472e+06	4.43347e+06	623488	1.82785e+07	1.18801e+07	7.52989e+06	NA	6.16621e+06	9.20044e+06	1.34027e+07	5.86944e+06
Leaf	Seita.1G240600.1.p	NA	NA	NA	NA	NA	NA	NA	NA	NA	NA	NA	NA	1197706	1.86131e+06	NA	NA
Leaf	Seita.1G241900.1.p	NA	NA	NA	NA	NA	1.3114e+06	1.63612e+06	1.36409e+06	1.73336e+06	1.06301e+06	920707	1.73197e+06	NA	2.03914e+06	2.22546e+06	1.80852e+06
Leaf	Seita.1G242900.1.p	NA	NA	NA	NA	NA	NA	NA	NA	NA	NA	NA	NA	NA	NA	NA	79302.5
Leaf	Seita.1G244900.1.p	2.00742e+07	1.26263e+07	6.74968e+07	1.03878e+08	4.23517e+07	7.06598e+06	142182951	1.8058e+08	7.10863e+07	1.17251e+08	1.28462e+08	1.56632e+08	4.89755e+07	3.0714e+07	1.62833e+08	115624708
Leaf	Seita.1G245200.1.p	NA	NA	NA	NA	883856	NA	NA	NA	NA	NA	NA	NA	NA	NA	NA	NA
Leaf	Seita.1G245300.1.p	3.42268e+08	3.11541e+08	1.31325e+08	6.00724e+08	3.33126e+08	1.64026e+08	2.00057e+08	2.27644e+08	2.19572e+08	2.46635e+08	1.58002e+08	2.69536e+08	3.40219e+08	2.36077e+08	4.24412e+08	1.78522e+08
Leaf	Seita.1G245500.1.p	NA	NA	NA	NA	NA	1.26677e+06	NA	NA	NA	807831	NA	NA	NA	1880886	NA	NA
Leaf	Seita.1G245700.1.p	5.78077e+07	5.71447e+07	4.00116e+07	3.71208e+07	4.22471e+07	24972918	2.72068e+07	4.21575e+07	6.81342e+07	4.86226e+07	3.54762e+07	3.47536e+07	1.36971e+08	8.32828e+07	4.42809e+07	5.4879e+07
Leaf	Seita.1G245800.1.p	3.3625e+06	5673373	1.03542e+07	6.59637e+06	5044988	NA	2493681	1.18773e+07	3.79578e+06	5.86236e+06	5.48661e+06	13868714	9.31009e+06	7.88762e+06	5.25107e+06	5.00965e+06
Leaf	Seita.1G245900.1.p	2.08677e+07	1.54459e+06	6954610	34823687	4.98182e+06	7.42756e+06	2.29673e+07	2.98351e+07	15337685	15648547	18911784	3.69425e+07	1.98251e+07	2.03947e+07	2.24373e+06	2.3162e+07
Leaf	Seita.1G248100.1.p	6.32981e+07	5.00018e+07	3.0048e+07	3.52894e+07	36630092	5.09076e+07	1.96918e+07	3.96116e+07	5.506e+07	3.41513e+07	3.10681e+07	3.83777e+07	8.11698e+07	7.81382e+07	1.68301e+07	25049520
Leaf	Seita.1G248200.1.p	NA	NA	NA	NA	NA	NA	NA	NA	NA	NA	592430	NA	NA	NA	NA	NA
Leaf	Seita.1G249300.1.p	77343572	2.56212e+07	3.19836e+07	2.68347e+07	2.87491e+07	2.47949e+07	3.99958e+07	5.89205e+07	79288740	2.88524e+07	4.20904e+07	4.29413e+07	8.70714e+07	4.58144e+07	16139480	1.56809e+07
Leaf	Seita.1G250700.1.p	5.04271e+06	NA	3.06186e+06	NA	NA	608566	1.53063e+06	1.39503e+06	NA	NA	NA	NA	3.51121e+06	4.42642e+06	746830	NA
Leaf	Seita.1G251800.1.p	2.70848e+06	1.99844e+06	NA	4.22026e+06	3.69343e+06	2.63471e+06	696526	1.91453e+06	2.6326e+06	1.39708e+06	NA	6.91795e+06	1.04071e+07	NA	NA	2.76852e+06
Leaf	Seita.1G252000.1.p	NA	NA	NA	NA	NA	NA	NA	NA	NA	NA	NA	NA	NA	NA	NA	NA
Leaf	Seita.1G252300.1.p	6.80691e+07	4.51854e+07	5.20191e+07	1.51131e+07	5.11187e+07	3.19719e+07	2.58386e+07	5.93937e+07	6.94772e+07	2.59593e+07	4.59328e+07	3.59696e+07	7.45074e+07	6.47361e+07	5.14031e+07	4.81497e+07
Leaf	Seita.1G256000.1.p	18878347	1.03769e+07	NA	3.92205e+06	8266318	8.63667e+06	3.75994e+06	NA	5.01781e+06	6467819	NA	NA	16252449	1.79701e+07	1.68387e+06	3.08247e+06
Leaf	Seita.1G256400.1.p	1.66265e+06	7.01733e+06	NA	NA	5.06197e+06	5.01432e+06	NA	NA	2.84324e+06	NA	1.15663e+06	NA	3.60895e+06	7598797	3535168	2.54888e+06
Leaf	Seita.1G256700.1.p	945795	NA	NA	NA	793354	745196	NA	NA	833380	1.96934e+06	NA	NA	NA	1.05549e+07	NA	NA
Leaf	Seita.1G257000.1.p	1.03995e+06	1.21395e+06	1.34103e+06	1.29491e+06	1658876	1.40727e+06	1.34521e+06	1.77538e+06	1.19411e+06	2.30962e+06	1.39377e+06	1382678	2.04814e+06	NA	2.11046e+06	1.21793e+06
Leaf	Seita.1G257700.1.p	2.33968e+07	9.04188e+06	1.08353e+07	2.18832e+07	2.31193e+07	2.00112e+07	1.58865e+07	2.35827e+07	1.12427e+07	1.79499e+07	1.28593e+07	2.14803e+07	4.04102e+07	1.50649e+07	1.11742e+07	14170416
Leaf	Seita.1G258700.1.p	2617252	NA	NA	NA	1.78136e+06	NA	NA	1.17244e+06	1.50714e+06	NA	NA	NA	NA	1.3678e+06	NA	NA
Leaf	Seita.1G261900.1.p	1.99459e+06	NA	NA	1.61095e+06	NA	NA	NA	NA	1.69341e+06	NA	NA	NA	NA	2.80548e+06	NA	NA
Leaf	Seita.1G262600.1.p	1.54868e+07	2.09755e+06	5.39229e+06	6993602	6185579	3.38932e+06	6.06155e+06	4.77901e+06	1.1573e+07	4181966	6.34322e+06	5023418	22437680	5158092	7.48501e+06	7.23466e+06
Leaf	Seita.1G262700.1.p	NA	NA	NA	NA	NA	1.68185e+06	NA	NA	NA	NA	NA	NA	NA	NA	NA	NA
Leaf	Seita.1G263500.1.p	NA	2.50618e+06	NA	NA	NA	3.07958e+06	NA	NA	6.20696e+06	4.21749e+06	NA	NA	8.14869e+06	1.55505e+07	NA	NA
Leaf	Seita.1G263600.1.p	4.98553e+07	2.87793e+07	6.0936e+07	3.55261e+07	4.43222e+07	3.0164e+07	3.85793e+07	6.25682e+07	6.53616e+07	4.13855e+07	4.66281e+07	5.58576e+07	8.81708e+07	4.39758e+07	4.92245e+07	4.76695e+07
Leaf	Seita.1G263800.1.p	NA	308539	NA	NA	261880	NA	NA	NA	1.23459e+06	NA	NA	NA	675229	1.07369e+06	219091	NA
Leaf	Seita.1G264900.1.p	NA	4.44297e+06	4.15194e+06	NA	4.08847e+06	1.13152e+06	NA	4.17659e+06	NA	2.25536e+06	NA	NA	NA	6.15176e+06	5.13676e+06	4.39757e+06
Leaf	Seita.1G266500.1.p	5.82936e+06	1.222e+07	5.45194e+06	7.23503e+06	8.1836e+06	1.14177e+07	1.58181e+06	6.15509e+06	5.05311e+06	6.29613e+06	6.54892e+06	6639550	1.37677e+07	1.12494e+07	5.15486e+06	9.7632e+06
Leaf	Seita.1G267000.1.p	NA	NA	NA	2.85287e+06	NA	NA	NA	NA	NA	NA	NA	NA	NA	NA	NA	NA
Leaf	Seita.1G267200.1.p	9.45556e+06	3.48349e+06	1.27311e+07	6.87513e+06	6.78463e+06	942159	NA	2.16019e+07	1.36668e+07	1.23466e+06	2.06527e+06	1.37568e+07	1.30642e+07	5.32717e+06	1.22271e+07	7.62841e+06
Leaf	Seita.1G267900.1.p	NA	NA	NA	NA	NA	NA	NA	60254.9	NA	NA	NA	NA	NA	NA	NA	80819.4
Leaf	Seita.1G270200.1.p	NA	NA	NA	NA	NA	NA	NA	NA	NA	NA	NA	NA	NA	90281.6	NA	NA
Leaf	Seita.1G271700.1.p	2.63769e+07	4.34189e+07	1.0876e+07	1.89885e+07	2.59423e+07	1.71603e+07	9.78892e+06	1.96032e+07	2.19756e+07	7.45096e+06	1.0201e+07	10828643	2.55324e+07	1.25167e+07	2.67103e+07	2.15537e+07
Leaf	Seita.1G272600.1.p	8.59561e+06	955495	5.30837e+06	8.03208e+06	3300371	933913	5.28626e+06	1.13307e+07	10365677	7146193	3.96168e+06	6.46262e+06	1.02515e+07	1.20231e+07	5.23154e+06	1.18236e+07
Leaf	Seita.1G273600.1.p	439072	524567	761140	632852	618697	207333	493783	842776	NA	NA	772010	576620	868882	NA	418161	652125
Leaf	Seita.1G273700.1.p	NA	NA	NA	NA	264485	NA	NA	NA	323200	132018	445278	494126	NA	NA	NA	NA
Leaf	Seita.1G274600.1.p	1.17624e+08	8.15712e+07	2.79161e+07	54771581	7.3302e+07	3.49318e+07	6.33435e+07	6.01812e+07	9.31579e+07	7.16698e+07	3.8675e+07	6.05461e+07	130815942	7.07667e+07	3.74699e+07	4.19119e+07
Leaf	Seita.1G275100.1.p	NA	1.59956e+06	284623	NA	NA	1.51337e+06	NA	NA	NA	NA	NA	NA	NA	1.27605e+06	440733	395622
Leaf	Seita.1G275600.1.p	NA	NA	349092	NA	NA	NA	382562	NA	NA	NA	NA	NA	NA	NA	NA	NA
Leaf	Seita.1G276100.1.p	1.69744e+07	1.19287e+07	9.99753e+06	1.16851e+07	10766903	5711175	1.27451e+07	1.25586e+07	1.32111e+07	3.30266e+06	1.07211e+07	1.11889e+07	1.80934e+07	9.35689e+06	1.12722e+07	1.34904e+07
Leaf	Seita.1G277600.1.p	2663526065	1281603166	2329485614	8.37325e+08	2448659800	2079201427	1654578410	2099269132	2587555957	926866497	2109792601	1560188781	3050718878	1405437400	1961168279	1917524726
Leaf	Seita.1G278600.1.p	NA	220070	161629	NA	387220	NA	NA	193841	NA	NA	198348	598185	618633	NA	516234	125374
Leaf	Seita.1G279000.1.p	5.10778e+06	NA	5.54417e+06	1.26655e+06	1.37647e+06	NA	798768	2.67248e+06	1.4069e+06	697759	3.47045e+06	NA	5.97948e+06	1.60583e+06	3204634	2.32734e+06
Leaf	Seita.1G279200.1.p	5.22669e+06	22197154	1.08077e+07	8.85761e+06	7.21405e+06	25307552	8.13468e+06	2.89506e+07	1.64147e+06	8.31016e+06	1.08551e+07	9.86648e+06	2.66498e+07	1.90732e+07	15579170	16825712
Leaf	Seita.1G280400.1.p	499741	1.88865e+06	487260	NA	4.11272e+06	NA	NA	437812	7.08579e+06	NA	669971	387204	4.06409e+06	NA	792931	369039
Leaf	Seita.1G281200.1.p	NA	NA	NA	NA	NA	NA	NA	NA	NA	NA	NA	NA	NA	NA	NA	NA
Leaf	Seita.1G283100.1.p	NA	NA	NA	NA	NA	NA	NA	NA	NA	NA	NA	NA	NA	NA	NA	NA
Leaf	Seita.1G283200.1.p	1.07846e+07	1.17255e+07	8.34168e+06	2.26505e+06	1.77131e+07	6.51584e+06	NA	7568277	9195055	4.008e+06	1.06954e+07	NA	16839593	81151764	1.914e+06	2.0744e+06
Leaf	Seita.1G283800.1.p	1655317847	1130495982	6.94759e+08	1198598279	1585867394	1487148570	9.95533e+08	1340974791	1578069931	1344974115	816482077	1396780336	2930914237	1729902424	7.52042e+08	9.81018e+08
Leaf	Seita.1G284700.1.p	1.41168e+08	7.90084e+07	5.99185e+07	9.45893e+07	1.00944e+08	4.43001e+07	6.28712e+07	8.35037e+07	1.18972e+08	3.84543e+07	4.87175e+07	5.3151e+07	3.01023e+08	1.20294e+08	70340685	7.10767e+07
Leaf	Seita.1G287400.1.p	NA	NA	NA	NA	NA	NA	NA	NA	NA	NA	NA	NA	NA	NA	NA	NA
Leaf	Seita.1G288400.1.p	7.03586e+06	1.52213e+06	1.16659e+06	3.98759e+06	5.95101e+06	4.69636e+06	3852141	7.77561e+06	3.59449e+06	1.71306e+06	1.00235e+06	2.52346e+06	7.93361e+06	49869.3	1.27099e+06	2329679
Leaf	Seita.1G288900.1.p	3.83142e+07	4.59836e+07	2.08959e+07	1.97332e+07	3.51249e+07	1.40014e+07	2.86277e+07	2.3749e+07	4.07351e+07	4.47544e+07	1.98657e+07	2.14425e+07	54630858	9.62765e+07	2.20044e+07	1.90968e+07
Leaf	Seita.1G289000.1.p	NA	8941760	13712699	1.90896e+07	1.34212e+06	15894705	14113327	2.45428e+07	1.4039e+06	2.74536e+07	16391284	2.30349e+07	NA	17339785	13086063	1.74804e+07
Leaf	Seita.1G289500.1.p	NA	NA	949686	1.57818e+06	NA	562945	NA	NA	664955	1.6144e+06	NA	NA	1.04521e+06	NA	NA	NA
Leaf	Seita.1G291100.1.p	4.77364e+07	4.82533e+07	4.96651e+07	4.23539e+07	52319191	5.86557e+07	3.34482e+07	6.54399e+07	5.66403e+07	4.22011e+07	4.69779e+07	6.02273e+07	1.01043e+08	9.65491e+07	4.91823e+07	5.32137e+07
Leaf	Seita.1G291200.1.p	NA	NA	NA	NA	NA	NA	NA	NA	NA	NA	NA	NA	NA	NA	NA	NA
Leaf	Seita.1G291400.1.p	803621	3.32946e+06	NA	NA	151921	373191	183725	7.5961e+06	165060	NA	289082	NA	681614	1.29938e+06	875674	777973
Leaf	Seita.1G292000.1.p	2.88769e+07	1.94269e+07	2.18452e+07	9.226e+06	2.50325e+07	1.8543e+07	2.26011e+07	2.06086e+07	3.06253e+07	1.91827e+07	2.46956e+07	1.14737e+07	2.27842e+07	2.12819e+07	2.47163e+07	1.50158e+07
Leaf	Seita.1G292600.1.p	232516	748656	88204.7	NA	260351	NA	NA	307681	NA	NA	616015	NA	441165	NA	579523	878136
Leaf	Seita.1G292700.1.p	NA	NA	NA	NA	NA	NA	665343	NA	NA	NA	NA	NA	NA	NA	NA	NA
Leaf	Seita.1G293400.1.p	NA	4.01164e+06	1.27526e+07	4.76739e+06	NA	7.75449e+06	4.4114e+06	3.61992e+06	46276.6	4.59475e+06	8.01127e+06	8.90407e+06	6.47049e+06	4.69363e+06	5660763	5.83479e+06
Leaf	Seita.1G293700.1.p	3.4056e+06	NA	NA	NA	NA	NA	NA	NA	NA	NA	NA	NA	812960	658128	NA	NA
Leaf	Seita.1G294200.1.p	1.17308e+07	1.23108e+07	1.34737e+07	7.8536e+06	1.05158e+07	2.10254e+07	5.71016e+06	1.55966e+07	1.04871e+07	980247	7.20431e+06	7.19315e+06	1.45283e+07	1.37283e+07	1.09033e+07	1.04102e+07
Leaf	Seita.1G294700.1.p	32124458	3.06605e+07	2.81363e+07	1.16356e+07	3.49518e+07	5.68637e+07	1.40552e+07	2.3118e+07	2.51484e+07	8.6056e+06	22120766	2.47088e+07	5.10751e+07	5.68884e+07	1.15351e+07	2.38019e+07
Leaf	Seita.1G295200.1.p	1.51535e+08	1.26577e+08	1.42475e+08	3.28995e+07	1.39767e+08	1.00183e+08	3.51588e+07	1.08638e+08	1.27716e+08	2.62926e+07	1.30351e+08	3.79886e+07	1.75675e+08	1.71187e+08	6.84941e+07	7.8252e+07
Leaf	Seita.1G295400.1.p	1.83049e+07	NA	NA	NA	2.39649e+07	NA	NA	3.83571e+07	30284643	NA	NA	NA	19177990	NA	NA	NA
Leaf	Seita.1G295500.1.p	NA	NA	NA	NA	NA	NA	NA	NA	NA	NA	NA	NA	NA	NA	NA	NA
Leaf	Seita.1G295600.1.p	2.15214e+06	4.42251e+06	1.15627e+07	NA	NA	NA	492195	7.47475e+06	NA	NA	1930077	4.04417e+06	NA	611956	NA	8.66811e+06
Leaf	Seita.1G296000.1.p	NA	NA	NA	NA	NA	340295	421750	72832.7	NA	605048	NA	702132	83201.7	655664	579904	NA
Leaf	Seita.1G296900.1.p	1.05246e+07	2.64711e+06	1.03352e+07	2.84877e+06	1.05818e+06	701680	NA	7.74648e+06	271474	NA	3.30857e+06	NA	5.2466e+06	7.22991e+06	4108198	2.81268e+06
Leaf	Seita.1G297000.1.p	4.42904e+06	11032201	3.45036e+06	NA	8.89487e+06	7.79867e+06	2.00335e+06	5.51519e+06	NA	755185	5.85193e+06	NA	1.00497e+07	8.18829e+06	1.32318e+06	NA
Leaf	Seita.1G297200.1.p	NA	NA	NA	NA	NA	395884	NA	280176	NA	NA	NA	NA	NA	2.79331e+06	NA	NA
Leaf	Seita.1G297300.1.p	629441	393729	1.56147e+06	153554	NA	155337	573633	1.42751e+06	3.63551e+06	NA	NA	NA	1.62135e+06	3.88686e+06	NA	1.2611e+06
Leaf	Seita.1G297800.1.p	NA	NA	NA	NA	NA	367510	NA	NA	NA	NA	NA	NA	NA	284895	1463607	NA
Leaf	Seita.1G298100.1.p	NA	184359	NA	NA	NA	203383	NA	NA	NA	NA	NA	NA	NA	563499	NA	NA
Leaf	Seita.1G298300.1.p	2.64945e+06	NA	NA	NA	NA	NA	475635	NA	NA	NA	NA	NA	NA	NA	NA	692437
Leaf	Seita.1G298500.1.p	NA	2.14759e+06	NA	NA	NA	NA	NA	NA	NA	456120	NA	NA	NA	NA	NA	NA
Leaf	Seita.1G298900.1.p	NA	NA	NA	NA	NA	NA	NA	489000	NA	NA	NA	NA	NA	NA	NA	NA
Leaf	Seita.1G299000.1.p	NA	662452	NA	390453	NA	NA	NA	NA	890384	213064	NA	NA	NA	408872	NA	NA
Leaf	Seita.1G299400.1.p	NA	1.13202e+06	NA	NA	NA	3.49454e+06	NA	NA	NA	NA	NA	NA	561075	NA	NA	NA
Leaf	Seita.1G300000.1.p	NA	648460	NA	NA	NA	NA	NA	NA	NA	NA	NA	NA	NA	NA	NA	NA
Leaf	Seita.1G300400.1.p	NA	NA	NA	NA	NA	318751	NA	NA	NA	NA	NA	NA	NA	NA	782967	NA
Leaf	Seita.1G300700.1.p	1225190	NA	1.08121e+06	1.09827e+06	1.34595e+06	865887	975153	1.52376e+06	NA	NA	734865	NA	NA	NA	1218281	NA
Leaf	Seita.1G300800.1.p	2.29411e+07	1.53825e+07	2.33917e+07	7.80789e+06	8.64756e+06	3297807	7.62941e+06	1.63718e+07	1.67213e+07	3.54588e+06	1.06493e+07	2.66508e+06	1.05033e+07	4.26629e+07	1.74608e+07	1.55013e+07
Leaf	Seita.1G302000.1.p	NA	2.11442e+06	NA	NA	NA	1.89412e+06	NA	NA	NA	NA	NA	NA	NA	NA	NA	NA
Leaf	Seita.1G302100.1.p	2.34059e+07	1.29966e+07	2.36368e+06	9.28534e+06	1.23995e+07	2.53534e+07	3.38212e+06	5.48956e+06	3.87607e+06	1.62167e+07	4.67818e+06	3.80963e+06	3.92623e+07	30742690	3.6897e+06	9.52284e+06
Leaf	Seita.1G302500.1.p	NA	NA	NA	NA	NA	NA	NA	NA	NA	NA	NA	NA	NA	NA	NA	NA
Leaf	Seita.1G303000.1.p	NA	NA	NA	NA	NA	NA	NA	NA	NA	NA	NA	NA	NA	NA	NA	NA
Leaf	Seita.1G305900.1.p	NA	NA	NA	2841070	3.24591e+06	NA	2.06622e+06	NA	3.10926e+06	2.88598e+06	NA	NA	4592210	NA	2.07847e+06	1.15822e+06
Leaf	Seita.1G306300.1.p	864069	220636	868105	225770	606501	474399	629888	845598	628751	378887	916524	801642	1.02355e+06	NA	822838	738216
Leaf	Seita.1G307000.1.p	NA	NA	723021	NA	NA	NA	NA	477007	NA	NA	NA	NA	496481	NA	NA	NA
Leaf	Seita.1G307900.1.p	NA	NA	NA	NA	NA	364755	NA	NA	NA	NA	NA	NA	NA	NA	NA	NA
Leaf	Seita.1G308100.1.p	532030	NA	NA	NA	NA	874396	329800	58898.8	NA	NA	NA	909334	592284	NA	NA	NA
Leaf	Seita.1G309700.1.p	NA	NA	340655	231947	NA	82655.8	NA	173237	NA	NA	300474	NA	217378	NA	NA	NA
Leaf	Seita.1G310500.1.p	4.50581e+06	5.42163e+06	1.85708e+06	3.1941e+06	4.79678e+06	5.84466e+06	773592	3.10955e+06	2.93121e+06	3.07748e+06	709612	NA	7.27279e+06	NA	746110	2.8674e+06
Leaf	Seita.1G311400.1.p	2.55055e+08	2.11892e+08	1.19009e+08	1.29145e+08	2.03386e+08	2.84839e+08	1.0453e+08	2.16699e+08	1.95177e+08	1.29875e+08	1.34435e+08	1.87472e+08	2.57216e+08	3.19893e+08	1.15836e+08	1.79324e+08
Leaf	Seita.1G312400.1.p	6775326	1.15307e+07	1.95604e+07	9.46969e+06	1.04199e+07	1.36728e+07	6.13067e+06	2.04955e+07	1.26512e+07	7.6835e+06	1.55293e+07	1.00193e+07	1.02307e+07	2.29733e+07	1.00539e+07	1.54899e+07
Leaf	Seita.1G314000.1.p	1.71571e+07	8.37421e+06	4659756	5013463	1.18744e+08	8.59155e+06	13760805	10380270	21684767	7335116	5038611	7452000	33491488	2.66975e+08	1.26423e+07	1.04393e+07
Leaf	Seita.1G314200.1.p	4.13625e+06	3.21685e+06	NA	NA	NA	1.93981e+06	NA	NA	4063066	NA	NA	NA	NA	7.54002e+06	NA	NA
Leaf	Seita.1G314400.1.p	NA	NA	NA	NA	NA	NA	NA	NA	NA	NA	NA	NA	1.22136e+06	NA	NA	NA
Leaf	Seita.1G314800.1.p	15013424	2.35962e+06	9.89295e+06	5.67386e+06	1.70282e+07	2.40254e+07	1.03578e+07	7.65239e+06	1.61121e+07	4.62052e+06	7.75086e+06	9.06611e+06	42641632	6598418	1.54865e+06	4.67557e+06
Leaf	Seita.1G315800.1.p	NA	NA	NA	2.2965e+06	NA	NA	NA	NA	NA	NA	NA	NA	NA	NA	NA	NA
Leaf	Seita.1G316500.1.p	NA	NA	1.45433e+06	NA	NA	NA	NA	NA	NA	NA	1.32044e+06	NA	NA	2.79852e+06	502481	NA
Leaf	Seita.1G316800.1.p	NA	NA	NA	NA	NA	NA	NA	NA	NA	NA	128562	NA	NA	NA	NA	NA
Leaf	Seita.1G317500.1.p	NA	NA	NA	NA	NA	NA	1.17093e+06	NA	NA	254231	NA	NA	342457	NA	NA	285613
Leaf	Seita.1G318200.1.p	2.54145e+07	9.03091e+06	18787381	3.0776e+07	1.9952e+07	1.69761e+07	2.41463e+07	3.36697e+07	2.16215e+07	16167132	1.56911e+07	1.70365e+07	4.04598e+07	1.36707e+07	2.07203e+07	1.78412e+07
Leaf	Seita.1G318400.1.p	NA	NA	NA	NA	NA	1.59343e+06	NA	NA	1.43659e+06	1147573	NA	NA	NA	2.39575e+06	NA	600238
Leaf	Seita.1G318700.1.p	3583625	4.93172e+06	1.65473e+06	8.7851e+06	1426960	1.04664e+06	1.43307e+06	3.09923e+06	5.75169e+06	2.98695e+06	4.12409e+06	5.66717e+06	1.85409e+06	7.80991e+06	2.67535e+06	6.54379e+06
Leaf	Seita.1G319400.1.p	NA	220740	NA	NA	266330	NA	NA	NA	NA	NA	NA	NA	NA	357471	NA	NA
Leaf	Seita.1G319900.1.p	NA	NA	NA	NA	NA	NA	NA	NA	NA	NA	NA	NA	NA	NA	NA	NA
Leaf	Seita.1G320300.1.p	NA	NA	NA	NA	NA	775377	NA	NA	NA	1.00703e+06	NA	NA	NA	319800	NA	109497
Leaf	Seita.1G320500.1.p	989828	NA	586409	514991	1.49243e+06	1.03752e+06	1.23874e+06	152346	NA	1.41189e+06	NA	NA	1.60087e+06	1.2949e+06	NA	NA
Leaf	Seita.1G321900.1.p	4.18729e+06	2.83769e+06	573176	8873485	1.20345e+07	NA	5.63494e+06	9.65105e+06	9.41422e+06	18239322	1.77505e+06	5.64266e+06	6.80494e+06	832753	1.80811e+06	1.4742e+06
Leaf	Seita.1G322100.1.p	NA	NA	NA	NA	NA	NA	NA	NA	NA	NA	NA	NA	NA	NA	NA	NA
Leaf	Seita.1G322500.1.p	NA	NA	NA	NA	NA	NA	NA	NA	NA	NA	NA	NA	NA	NA	NA	NA
Leaf	Seita.1G322800.1.p	3.74504e+07	3.06202e+07	2.13971e+07	3.7075e+07	4.04673e+07	43855086	3.5509e+07	41867934	42748470	3.31236e+07	2.41357e+07	23780296	6.03633e+07	6.00679e+07	2.28349e+07	28283499
Leaf	Seita.1G323100.1.p	NA	NA	98981.9	NA	NA	NA	NA	891204	NA	NA	NA	751598	NA	NA	NA	66475.7
Leaf	Seita.1G323200.1.p	1.22349e+07	4.85669e+06	7.70201e+06	2.18479e+06	1.5894e+07	1.36156e+06	4.83003e+06	NA	1.60569e+07	3.76116e+06	1.23482e+06	375689	NA	7.22929e+06	2.63856e+06	4.23809e+06
Leaf	Seita.1G324100.1.p	2913718	NA	NA	NA	NA	NA	NA	NA	NA	NA	NA	NA	NA	NA	NA	1.61517e+06
Leaf	Seita.1G324300.1.p	3.20152e+06	1.05849e+06	3.23871e+06	1.13096e+06	4.14714e+06	2.85712e+06	NA	8.12998e+06	2.67799e+06	NA	3.67519e+06	2.26051e+06	2.61543e+06	2.13834e+06	4.76247e+06	3.44755e+06
Leaf	Seita.1G324700.1.p	8.97371e+06	2584233	NA	3.35718e+06	6.00438e+06	6.21042e+06	5.04934e+06	3.16374e+06	8.39219e+06	6.21899e+06	964851	1.93102e+06	7.21343e+06	NA	1.25424e+06	1.46955e+06
Leaf	Seita.1G325400.1.p	278659	208272	NA	NA	212139	115812	NA	161559	175693	68557.2	103112	NA	NA	279277	322374	91447.4
Leaf	Seita.1G326500.1.p	NA	NA	NA	NA	NA	NA	NA	NA	NA	NA	NA	NA	NA	NA	NA	NA
Leaf	Seita.1G327500.1.p	NA	NA	NA	NA	NA	NA	NA	NA	NA	NA	NA	NA	NA	721838	NA	NA
Leaf	Seita.1G328100.1.p	1.38951e+07	1.85502e+07	3.11964e+06	NA	10742943	9.64523e+06	NA	5804592	2.0642e+07	NA	1.55139e+06	NA	2.35579e+07	2.1241e+07	NA	6577960
Leaf	Seita.1G328300.1.p	NA	NA	1.14625e+06	NA	NA	NA	NA	634718	NA	NA	292708	NA	NA	623057	819963	673742
Leaf	Seita.1G328700.1.p	NA	1.24298e+06	NA	NA	NA	980537	NA	NA	NA	NA	NA	NA	NA	3.14436e+06	833708	NA
Leaf	Seita.1G328900.1.p	1.44598e+08	9.88174e+07	7.4957e+07	1.41038e+08	1.02326e+08	1.58397e+08	1.38222e+08	1.2484e+08	1.05508e+08	1.03586e+08	9.63874e+07	154752440	2.10073e+08	1.72009e+08	9.76472e+07	1.22507e+08
Leaf	Seita.1G329300.1.p	7.74869e+06	14715462	1.16881e+07	4.60985e+06	5.6898e+06	1.67902e+07	4.09713e+06	1.84961e+07	9.39172e+06	2.86238e+06	8.49358e+06	5.69011e+06	2.40547e+07	1.18551e+07	8.12624e+06	1.01449e+07
Leaf	Seita.1G331300.1.p	5.69849e+08	3.61113e+08	3.1297e+08	3.81235e+08	5.15506e+08	3.87826e+08	4.344e+08	4.07265e+08	527253955	3.4191e+08	3.15471e+08	4.20127e+08	7.88289e+08	3.85346e+08	2.87363e+08	4.0066e+08
Leaf	Seita.1G331400.1.p	549429	NA	NA	NA	NA	NA	NA	NA	NA	NA	NA	NA	NA	NA	NA	NA
Leaf	Seita.1G332100.1.p	298519	650585	352137	NA	700757	NA	NA	NA	793305	NA	NA	NA	1572189	2.16858e+06	617047	977699
Leaf	Seita.1G332300.1.p	NA	NA	NA	NA	NA	NA	NA	3912394	NA	NA	NA	NA	NA	NA	NA	NA
Leaf	Seita.1G332500.1.p	1.20453e+06	986527	3.44324e+06	931026	1096083	2.62579e+06	NA	2.00842e+06	2.82613e+06	220262	2.18571e+06	NA	1.55002e+06	3.81357e+06	1.08507e+06	2.78482e+06
Leaf	Seita.1G333200.1.p	1372497181	1074523700	8.16832e+08	1401620196	1330947132	8.42036e+08	1126601246	1110693910	1290519810	1429942631	9.2011e+08	1528967830	2160340751	1598507525	1014722101	1073233091
Leaf	Seita.1G335100.1.p	NA	NA	NA	NA	279809	NA	NA	NA	NA	NA	NA	NA	NA	NA	NA	NA
Leaf	Seita.1G335200.1.p	1.70732e+06	1.32848e+06	1.19186e+06	NA	1.33853e+06	1.38597e+06	3241300	1.18156e+06	1.91365e+06	NA	531535	NA	9.18928e+06	NA	2.56073e+06	3.26989e+06
Leaf	Seita.1G335300.1.p	NA	NA	615817	NA	NA	NA	NA	NA	NA	323706	NA	NA	NA	NA	NA	NA
Leaf	Seita.1G336300.1.p	1.67135e+07	16818611	9.92004e+06	2.58025e+07	1.46093e+07	1.92519e+07	1.42728e+07	2.17228e+07	1.58838e+07	1.87769e+07	15199906	2.20245e+07	3.02099e+07	2.60905e+07	1.19431e+07	18077514
Leaf	Seita.1G336800.1.p	NA	2.06542e+06	NA	NA	2.56689e+06	3.16329e+06	NA	4.77447e+06	NA	NA	1.58475e+06	4.38876e+06	4.95141e+06	1.21199e+06	NA	1.69101e+06
Leaf	Seita.1G338000.1.p	1.97371e+06	NA	NA	NA	NA	NA	NA	NA	NA	NA	NA	NA	NA	NA	NA	NA
Leaf	Seita.1G338800.1.p	NA	NA	NA	NA	NA	NA	NA	NA	NA	NA	NA	NA	NA	NA	NA	NA
Leaf	Seita.1G339300.1.p	2.80437e+07	1.62379e+07	7.77338e+06	25678681	1.78769e+07	1.18015e+07	1.19278e+07	29119642	2.22002e+07	1.51908e+07	7.74405e+06	1.53344e+07	4.33845e+07	2.4043e+07	1.26987e+07	20735923
Leaf	Seita.1G339500.1.p	2.71534e+07	1.48653e+07	19658358	5.70455e+06	2.34348e+07	2.29975e+07	9.72516e+06	1.94781e+07	2.5827e+07	6.97267e+06	3.05125e+07	1.91427e+07	3.14561e+07	2.50481e+07	2.40893e+07	2.28677e+07
Leaf	Seita.1G340100.1.p	NA	NA	NA	NA	NA	NA	NA	NA	NA	NA	NA	NA	NA	NA	NA	NA
Leaf	Seita.1G340400.1.p	3.2561e+07	1.36563e+07	3.38478e+07	2.95071e+07	3.47659e+07	7.37092e+06	2.3737e+07	3.83873e+07	5.06682e+07	1.3237e+07	1.66262e+07	24202118	62803906	1.59932e+07	3.19217e+07	4.22495e+07
Leaf	Seita.1G340900.1.p	2.41856e+06	NA	NA	NA	NA	NA	NA	NA	NA	NA	NA	NA	NA	NA	NA	NA
Leaf	Seita.1G341200.1.p	2.53148e+07	1.88547e+07	5.47459e+06	1.21261e+07	1.76927e+07	1.34669e+07	7.74942e+06	8.73276e+06	23291817	5.57795e+06	5.72937e+06	3.05096e+06	4.91358e+07	2.9967e+07	8.36546e+06	1.06777e+07
Leaf	Seita.1G343600.1.p	2.6908e+06	NA	281868	202199	538530	343082	NA	1.98828e+06	2.21673e+06	NA	1.35418e+06	345622	599433	NA	NA	862564
Leaf	Seita.1G343700.1.p	NA	NA	5.82579e+07	5.92504e+07	5.01133e+07	NA	8.90253e+06	6.16152e+07	7.68527e+07	4.12842e+07	3.60332e+07	NA	6.70684e+07	4.21751e+07	3.63371e+07	7.01874e+07
Leaf	Seita.1G344200.1.p	12779142	7.94045e+06	5.69079e+06	4.92656e+06	3586618	10920194	2.99112e+06	8.14875e+06	6.63762e+06	2.65824e+06	3.28483e+06	3.37136e+06	1.53643e+07	7.54263e+06	3.32559e+06	5.80571e+06
Leaf	Seita.1G344500.1.p	NA	NA	NA	NA	NA	NA	NA	NA	NA	NA	NA	NA	NA	NA	NA	NA
Leaf	Seita.1G344600.1.p	NA	NA	NA	1.8572e+06	NA	478012	1.29255e+06	NA	NA	NA	NA	971911	NA	NA	2.57805e+06	NA
Leaf	Seita.1G346400.1.p	203872	1.02713e+06	NA	167482	NA	67425.3	NA	NA	210524	165791	NA	180149	259867	471357	NA	NA
Leaf	Seita.1G347300.1.p	10905972	822312	479461	3.33293e+06	943158	NA	334643	2.9431e+06	2.02873e+06	623647	1.43925e+06	2.97813e+06	4.84041e+06	3.24344e+06	NA	2.03001e+06
Leaf	Seita.1G347900.1.p	NA	NA	NA	NA	NA	NA	NA	NA	NA	NA	NA	NA	NA	NA	NA	NA
Leaf	Seita.1G348400.1.p	3.19851e+07	4.75044e+07	5.19775e+07	2.748e+07	2.37353e+07	4382747	4.24578e+07	3.5248e+07	3.54261e+07	8.3523e+07	2.87772e+07	4.23937e+07	3.72915e+07	2.98579e+07	2.57497e+07	2.39018e+07
Leaf	Seita.1G348600.1.p	9.08802e+07	4.56885e+07	1.53075e+07	3.76465e+07	5.70923e+07	5.00631e+07	3.88322e+07	3.0272e+07	6.37772e+07	2.37493e+07	2.53794e+07	2.30861e+07	1.22125e+08	7.72841e+07	3.36421e+07	4.43341e+07
Leaf	Seita.1G348700.1.p	5.26994e+07	4.99361e+07	3.11136e+07	1.41328e+07	42074500	2.76246e+07	19537098	2.39272e+07	5.6522e+07	1.51103e+07	21865413	1.2989e+07	7.27925e+07	3.2457e+07	2.60719e+07	2.42932e+07
Leaf	Seita.1G348900.1.p	NA	NA	NA	NA	NA	NA	NA	NA	NA	NA	NA	NA	NA	NA	NA	NA
Leaf	Seita.1G349300.1.p	1.59771e+07	4.57396e+06	NA	1.45951e+07	3.01214e+06	6.2457e+06	3.22513e+06	1.08372e+06	1.46079e+07	8.34777e+06	628003	866526	2.47452e+07	NA	8.50059e+06	885431
Leaf	Seita.1G349400.1.p	NA	4.18619e+06	1971357	1.08056e+06	5.45071e+06	2.4791e+06	NA	5374732	3.63449e+06	NA	NA	1.28463e+06	1.56213e+06	5.58131e+06	2135738	2.79853e+06
Leaf	Seita.1G349500.1.p	958878	6.46575e+06	1.18064e+07	722114	1.02315e+07	9.77498e+06	3.39654e+06	3.68136e+06	3.3506e+06	1.07297e+06	7.61709e+06	735194	1.76999e+06	7.02932e+06	5.88975e+06	4.01735e+06
Leaf	Seita.1G349700.1.p	5.195e+06	13223178	11358591	NA	2.60943e+07	1.99262e+06	NA	9.15684e+06	9.05779e+06	NA	1.29903e+07	NA	NA	NA	4952477	1.63271e+07
Leaf	Seita.1G350000.1.p	2.97074e+08	2.53375e+08	2.12865e+08	2.15058e+08	2.37775e+08	3.20019e+08	2.30958e+08	260821784	2.84313e+08	2.03899e+08	2.21042e+08	2.57662e+08	4.56523e+08	2.95592e+08	1.99947e+08	2.26701e+08
Leaf	Seita.1G351000.1.p	1.24879e+06	2.09326e+06	5.79836e+06	770120	1.86287e+06	9.12677e+06	NA	4.87577e+06	2.09611e+06	NA	NA	1512761	2.90424e+06	5.00472e+06	1.18529e+06	1.99995e+06
Leaf	Seita.1G351900.1.p	NA	NA	NA	NA	NA	457296	NA	NA	NA	NA	NA	NA	NA	NA	NA	NA
Leaf	Seita.1G352100.1.p	NA	4306248	NA	NA	NA	3153813	NA	824462	NA	NA	NA	NA	NA	NA	NA	NA
Leaf	Seita.1G352200.1.p	7.8826e+08	6.08848e+08	4.52525e+08	8.10662e+08	693343333	5.60116e+08	8.70497e+08	7.89819e+08	7.26366e+08	6.75052e+08	6.45493e+08	9.4733e+08	1039477194	7.91463e+08	5.89726e+08	7.98199e+08
Leaf	Seita.1G352400.1.p	6306943	NA	NA	NA	3463815	NA	NA	NA	NA	NA	NA	NA	NA	854305	4.26837e+06	1.73672e+06
Leaf	Seita.1G353000.1.p	NA	NA	385422	NA	NA	187078	NA	257867	703826	NA	396009	NA	832338	377676	NA	NA
Leaf	Seita.1G353500.1.p	NA	NA	621712	NA	NA	NA	433425	NA	NA	NA	NA	NA	1304602	NA	1.38362e+06	600418
Leaf	Seita.1G353900.1.p	NA	NA	NA	NA	NA	NA	NA	NA	NA	NA	NA	NA	NA	NA	NA	NA
Leaf	Seita.1G354100.1.p	NA	741820	NA	NA	NA	NA	NA	NA	NA	NA	NA	NA	NA	3246978	NA	NA
Leaf	Seita.1G355500.1.p	NA	836751	1.095e+06	NA	NA	5.80162e+06	NA	395182	NA	1.93991e+06	NA	NA	NA	1.60928e+06	NA	NA
Leaf	Seita.1G355700.1.p	NA	13767327	NA	1.44155e+07	NA	1.9255e+07	1.39131e+07	NA	NA	NA	1.86281e+07	NA	NA	1.16776e+07	2.04119e+07	24390369
Leaf	Seita.1G356700.1.p	2.37506e+06	NA	NA	NA	NA	NA	NA	NA	NA	NA	NA	NA	1.23378e+06	NA	869137	NA
Leaf	Seita.1G356900.1.p	4.78215e+07	3.1485e+07	5.86724e+07	1.9327e+07	4.41163e+07	3.37515e+07	1.53143e+07	4.18764e+07	4.81302e+07	1.28161e+07	4.07045e+07	2.436e+07	50109399	4.79943e+07	2.57733e+07	3.32533e+07
Leaf	Seita.1G357800.1.p	1.37143e+07	1.51004e+07	1.27196e+07	18724356	1.79781e+07	3.33906e+06	1.43737e+07	1.98965e+07	1.8835e+07	1.19909e+07	1.64548e+07	2.6721e+07	1.74083e+07	1.4638e+07	1.62026e+07	1.74729e+07
Leaf	Seita.1G357900.1.p	1712473	2092082	1.73907e+06	2.00973e+06	2.00264e+06	1.36094e+07	1.29658e+06	2606848	3.90675e+06	1.23115e+06	1.12827e+06	1.89904e+06	4.09495e+06	2.95427e+06	1.62101e+06	3.40612e+06
Leaf	Seita.1G358200.1.p	540242	880837	931248	NA	NA	NA	NA	1.38293e+06	576022	NA	NA	NA	NA	1.23142e+06	NA	NA
Leaf	Seita.1G358700.1.p	NA	NA	NA	NA	NA	NA	NA	NA	NA	NA	NA	NA	NA	NA	NA	NA
Leaf	Seita.1G359000.1.p	NA	NA	NA	NA	NA	NA	NA	NA	NA	NA	NA	NA	NA	NA	NA	NA
Leaf	Seita.1G359800.1.p	2.08266e+06	2.31743e+06	1.00736e+06	853678	1.02377e+06	724594	449266	528162	485304	NA	1.81365e+06	478442	1.53867e+06	517057	730078	1.80135e+06
Leaf	Seita.1G360000.1.p	471258	NA	NA	NA	285298	NA	NA	NA	220212	NA	NA	NA	681834	NA	NA	NA
Leaf	Seita.1G360100.1.p	11566265	NA	NA	NA	NA	NA	NA	NA	NA	NA	NA	NA	NA	NA	NA	NA
Leaf	Seita.1G360700.1.p	146985	150621	206921	NA	617466	82024.6	NA	1.71699e+06	240932	NA	226757	318105	252821	198057	595676	198788
Leaf	Seita.1G361100.1.p	NA	NA	NA	669492	NA	NA	NA	NA	NA	NA	NA	NA	1.56927e+06	NA	NA	486360
Leaf	Seita.1G361700.1.p	NA	NA	165368	NA	396802	NA	NA	NA	NA	NA	NA	NA	462732	NA	NA	NA
Leaf	Seita.1G361800.1.p	6.62192e+07	4.59093e+07	6.51243e+07	4.95318e+07	6.03015e+07	3.16101e+07	4.5504e+07	7.23282e+07	7.77078e+07	4.20465e+07	5.01769e+07	5.84738e+07	8.40552e+07	8.74041e+07	4.69846e+07	6.42935e+07
Leaf	Seita.1G362300.1.p	NA	NA	NA	NA	NA	NA	NA	340610	NA	NA	NA	NA	NA	NA	NA	NA
Leaf	Seita.1G362500.1.p	NA	NA	NA	NA	NA	NA	NA	NA	NA	NA	NA	NA	NA	NA	NA	NA
Leaf	Seita.1G363400.1.p	NA	NA	NA	NA	NA	NA	NA	NA	NA	NA	NA	NA	NA	NA	NA	NA
Leaf	Seita.1G363500.1.p	132328	86340.3	285265	NA	353235	102842	367891	130608	433845	93540.7	29078.7	110012	292993	398448	NA	NA
Leaf	Seita.1G364000.1.p	8.46063e+07	5.67597e+07	8.32911e+07	2.85625e+07	4.57801e+07	5.00999e+07	1.64492e+07	9.32637e+07	6.2862e+07	2.57596e+07	3.06972e+07	2.23441e+07	9.56091e+07	91436317	3.35206e+07	4.49353e+07
Leaf	Seita.1G364200.1.p	2.07848e+07	9.18365e+06	8.80126e+06	21381993	25066850	3.29214e+07	1.79582e+07	27221347	1.70661e+07	1.53803e+07	1.43025e+07	2.37829e+07	6.1857e+07	2.36729e+07	15074232	1.01267e+07
Leaf	Seita.1G364300.1.p	NA	NA	NA	NA	NA	NA	NA	NA	NA	NA	NA	NA	NA	NA	NA	NA
Leaf	Seita.1G364600.1.p	4.04718e+06	2.47836e+06	2.89163e+06	3.15341e+06	2.8909e+06	3.65389e+06	3.55087e+06	5.62553e+06	1.99512e+06	3.09528e+06	3.64243e+06	4.23451e+06	9.94799e+06	2.53635e+06	3.08764e+06	3.48586e+06
Leaf	Seita.1G364700.1.p	3.48424e+06	6.86276e+06	NA	NA	4580460	9.22034e+06	NA	7.19847e+06	3.81084e+06	NA	NA	NA	NA	1.98438e+06	1.12746e+06	NA
Leaf	Seita.1G365500.1.p	NA	NA	NA	NA	NA	NA	NA	NA	NA	NA	NA	NA	NA	NA	NA	NA
Leaf	Seita.1G366000.1.p	5.96477e+07	7.66435e+07	4.37656e+07	2.66979e+07	5.00275e+07	8.66445e+07	2.53542e+07	5.43088e+07	6.26325e+07	1.49503e+07	3.47166e+07	2.74294e+07	6.45242e+07	6.46791e+07	3.69707e+07	4.15904e+07
Leaf	Seita.1G366200.1.p	NA	NA	NA	NA	1.22558e+06	273071	NA	NA	NA	6845080	NA	NA	NA	378875	NA	NA
Leaf	Seita.1G366300.1.p	1.58558e+07	8652670	1.38914e+07	1.28695e+07	3.87438e+07	2.97418e+07	4.84276e+07	2.70482e+07	2.08579e+07	1.07937e+07	2.85353e+06	3.49087e+07	2.91179e+07	9.08221e+06	1.34292e+07	2.70888e+07
Leaf	Seita.1G366500.1.p	285055	NA	NA	NA	NA	NA	NA	NA	7.98211e+06	NA	NA	NA	751072	NA	NA	NA
Leaf	Seita.1G368100.1.p	NA	NA	NA	NA	NA	NA	NA	NA	NA	NA	NA	NA	NA	NA	NA	NA
Leaf	Seita.1G369000.1.p	NA	NA	388862	NA	1.33241e+06	413873	NA	NA	1763845	NA	NA	NA	NA	2562602	NA	NA
Leaf	Seita.1G369500.1.p	5.29737e+06	643594	1.61611e+06	3.78649e+06	963286	1.70663e+06	NA	4.95186e+06	1.16691e+06	3.18745e+06	4.41557e+06	1.44173e+06	7.97783e+06	1.64407e+06	7609175	7.63356e+06
Leaf	Seita.1G369700.1.p	NA	NA	214476	NA	NA	NA	NA	NA	145893	NA	153090	NA	NA	NA	NA	NA
Leaf	Seita.1G369800.1.p	NA	NA	1764768	NA	NA	NA	NA	249704	NA	233746	155442	260142	313378	NA	NA	NA
Leaf	Seita.1G370900.1.p	3.09637e+06	3.06548e+06	76095.7	NA	NA	NA	NA	NA	2.71018e+06	NA	NA	NA	NA	NA	NA	NA
Leaf	Seita.1G371300.1.p	1.40391e+06	8.29192e+06	2.82527e+06	NA	2.82681e+06	5.18754e+06	NA	2.95574e+06	2.70881e+06	905051	4.49082e+06	1.53076e+06	5.60322e+06	2.4531e+06	1.6049e+06	914806
Leaf	Seita.1G371400.1.p	8.6563e+06	4.15847e+06	4.80759e+06	1.70495e+06	1.72614e+06	7.41475e+06	2.30159e+06	9.272e+06	2.48004e+06	NA	3.40372e+06	800805	4.59499e+06	1.18646e+07	9.05474e+06	1.20859e+07
Leaf	Seita.1G372500.1.p	2537161	2.28844e+06	2.2008e+06	1.66706e+06	1.06879e+06	2.62646e+06	NA	1.19307e+06	1727161	1.3544e+06	991673	879987	2.2143e+06	2.90816e+07	2.294e+06	2.75367e+06
Leaf	Seita.1G373800.1.p	NA	NA	4.48871e+06	NA	NA	NA	4586896	5.64835e+06	NA	3.09838e+06	5.55004e+06	5.53643e+06	NA	777521	6.00546e+06	4.73762e+06
Leaf	Seita.1G374100.1.p	NA	1470850	393826	NA	NA	3190915	NA	1.42534e+06	NA	NA	450242	NA	NA	NA	414954	NA
Leaf	Seita.1G374500.1.p	2318330	1.96604e+06	1.28484e+06	1.58496e+06	1.73245e+06	1.26314e+06	NA	2249940	1.82117e+06	NA	1.46317e+06	1.13912e+06	NA	NA	1.88435e+06	NA
Leaf	Seita.1G375800.1.p	NA	NA	NA	NA	NA	NA	NA	NA	NA	NA	NA	NA	NA	818435	NA	NA
Leaf	Seita.1G376600.1.p	NA	NA	NA	NA	NA	17535.3	NA	NA	NA	NA	NA	NA	NA	NA	NA	NA
Leaf	Seita.1G377200.1.p	396640	3.80463e+06	868503	2.9978e+06	NA	NA	1.11799e+06	3.86021e+06	NA	NA	NA	2.02287e+06	943809	5792209	NA	4536155
Leaf	Seita.1G377300.1.p	NA	NA	NA	NA	NA	NA	NA	NA	NA	NA	NA	NA	NA	NA	NA	NA
Leaf	Seita.1G377500.1.p	1.12456e+08	1.52823e+08	7.63557e+07	5.99231e+07	1.14968e+08	1.15268e+08	6.39462e+07	1.16496e+08	1.17955e+08	7.93505e+07	7.40664e+07	82035959	1.81827e+08	1.32046e+08	6.62448e+07	9.67487e+07
Leaf	Seita.1G377900.1.p	5.56985e+06	5.25708e+06	3.05272e+06	7.26661e+06	5.83293e+06	8.27147e+06	5.49632e+06	5.50977e+06	8.30226e+06	1.04066e+06	3.43304e+06	3.1294e+06	13935860	3.62528e+06	4.33487e+06	5.185e+06
Leaf	Seita.1G378100.1.p	NA	NA	NA	NA	NA	NA	NA	NA	NA	NA	NA	NA	NA	NA	NA	NA
Leaf	Seita.1G378900.1.p	NA	NA	240426	NA	434852	NA	NA	NA	NA	NA	369411	NA	NA	NA	NA	NA
Leaf	Seita.1G379900.1.p	1.54211e+07	19616739	6.20414e+06	1.46031e+07	1.32128e+07	1.37204e+07	1.24571e+07	9.95444e+06	1.7622e+07	8.97695e+06	6.32767e+06	9142073	17366277	1.08975e+07	9.08799e+06	8.92178e+06
Leaf	Seita.1G380300.1.p	NA	NA	3.6562e+06	2.73793e+06	NA	934633	6.33073e+06	1686011	NA	1.92706e+06	NA	6776646	NA	4848746	2.18143e+06	2.6098e+06
Leaf	Seita.1G380500.1.p	8.01978e+07	5.80773e+06	4.2171e+07	6.1771e+07	8.80302e+07	7.43208e+07	5.64216e+07	793326	7.37646e+07	8.27907e+06	52876428	1.83868e+06	9.9169e+07	6.24492e+07	4.38319e+07	1.02323e+06
Leaf	Seita.2G000600.1.p	NA	NA	NA	NA	NA	NA	NA	NA	NA	NA	NA	NA	NA	NA	NA	NA
Leaf	Seita.2G001500.1.p	2.00136e+08	1.51847e+08	9.62236e+07	2.20965e+08	2.20847e+08	1.92329e+08	1.95825e+08	2.08074e+08	2.33252e+08	1.62403e+08	1.6123e+08	2.38245e+08	4.16184e+08	2.12097e+08	1.67133e+08	1.78699e+08
Leaf	Seita.2G001900.1.p	4.81012e+06	NA	1.9211e+06	1.79954e+06	5.66486e+06	NA	1.93806e+06	2.1694e+06	4.26689e+06	2660615	1.98305e+06	5.2081e+06	7.82846e+06	NA	4.2072e+06	2.1592e+06
Leaf	Seita.2G002000.1.p	24793497	2.99476e+07	2.3011e+07	18007217	12242222	3.00923e+07	1.5312e+07	23199390	28164440	1.26297e+07	1.53884e+07	6.15709e+06	36736356	30509926	21637899	26612946
Leaf	Seita.2G003400.1.p	809444	727473	4.82993e+06	1.06029e+06	2.28933e+06	2.97883e+06	1.78844e+06	2.50305e+06	736504	NA	2.17474e+06	1.84724e+06	1.23286e+06	879335	3.12643e+06	NA
Leaf	Seita.2G003500.1.p	NA	971287	NA	1.12272e+06	289833	816710	1.39873e+06	774139	NA	397414	606240	977059	956379	NA	1.27177e+06	1.12976e+06
Leaf	Seita.2G004200.1.p	NA	NA	NA	NA	NA	NA	NA	NA	NA	NA	NA	NA	NA	NA	NA	NA
Leaf	Seita.2G004600.1.p	3.9593e+06	2.29975e+06	NA	NA	NA	1.91758e+06	NA	1.48107e+06	NA	NA	868669	NA	783406	NA	1.26871e+06	903021
Leaf	Seita.2G008400.1.p	5.92792e+06	3.12831e+06	5.22962e+06	3.60226e+06	2500322	4.39051e+06	3515749	3.08889e+06	5533974	NA	6.99701e+06	NA	4.72698e+06	4.52643e+06	6.03732e+06	6.45495e+06
Leaf	Seita.2G010200.1.p	2.29878e+07	892680	4.65223e+06	744867	4.60043e+06	2.43851e+07	5.11161e+06	2.00375e+06	NA	2.03143e+06	NA	2.66952e+06	1.75258e+06	3.08603e+06	NA	4.42564e+06
Leaf	Seita.2G013600.1.p	NA	NA	NA	NA	NA	NA	NA	686555	NA	NA	NA	NA	NA	NA	NA	NA
Leaf	Seita.2G016100.1.p	1.0098e+06	NA	NA	NA	NA	NA	NA	NA	NA	NA	NA	NA	NA	NA	NA	NA
Leaf	Seita.2G018800.1.p	659010	440114	1470272	268555	133415	1.30828e+06	147820	2.04477e+06	1.17224e+06	579333	287612	396371	770155	5.76199e+06	4.15129e+06	4.09593e+06
Leaf	Seita.2G022000.1.p	8.15838e+06	1.53186e+07	1.3603e+07	982916	1.15532e+07	1.80159e+07	2.62732e+06	1.48203e+07	1.24468e+07	NA	1.01047e+07	920036	1.36629e+07	1.41256e+07	6.97545e+06	7.7602e+06
Leaf	Seita.2G022200.1.p	NA	NA	NA	1.33181e+06	NA	NA	1.03558e+06	NA	NA	NA	NA	NA	NA	NA	NA	NA
Leaf	Seita.2G022300.1.p	NA	NA	NA	NA	NA	2.91503e+06	NA	NA	NA	NA	1.08912e+06	NA	NA	NA	NA	NA
Leaf	Seita.2G024200.1.p	NA	183860	NA	NA	NA	92460.2	NA	78873.9	NA	NA	NA	NA	215257	172852	NA	NA
Leaf	Seita.2G024600.1.p	1.49336e+07	1.00689e+07	9.7632e+07	5.9276e+07	6.54067e+06	1.85866e+07	2.38361e+07	2.69781e+07	1.67439e+07	2.58129e+07	6.69069e+07	1.45339e+08	1.18431e+07	2.06395e+07	4.60833e+07	3.45879e+07
Leaf	Seita.2G027900.1.p	NA	NA	NA	NA	771928	NA	NA	NA	NA	NA	147509	NA	952736	NA	167419	NA
Leaf	Seita.2G029000.1.p	NA	NA	NA	NA	NA	NA	1.236e+06	934379	NA	NA	NA	NA	NA	1798597	NA	NA
Leaf	Seita.2G029500.1.p	4.2986e+06	2.21841e+06	1.29709e+06	5.57249e+06	1.8942e+06	1.84175e+06	3.12443e+06	8.64172e+06	2.26718e+06	4.0987e+06	6.19093e+06	8.02759e+06	2244255	6.08405e+06	3.67868e+06	4.95695e+06
Leaf	Seita.2G030300.1.p	NA	NA	NA	NA	NA	NA	NA	NA	NA	NA	NA	NA	NA	NA	NA	NA
Leaf	Seita.2G030500.1.p	NA	NA	NA	NA	NA	NA	NA	NA	NA	NA	NA	NA	NA	NA	NA	409625
Leaf	Seita.2G030900.1.p	2886804	5.32536e+06	3.76268e+06	1594702	2.68159e+06	4664192	2.76463e+06	2.34358e+06	3.80035e+06	422106	2.74748e+06	NA	3.73735e+06	3.38704e+06	2.76863e+06	2.64863e+06
Leaf	Seita.2G031800.1.p	NA	NA	NA	NA	NA	NA	314883	NA	NA	NA	NA	NA	NA	NA	NA	NA
Leaf	Seita.2G032100.1.p	NA	NA	273592	NA	NA	591902	NA	NA	NA	NA	238077	NA	221469	638412	736569	368291
Leaf	Seita.2G034400.1.p	1.24203e+08	NA	2.48366e+07	3.05682e+07	1.22278e+08	NA	1.03675e+08	1.24931e+08	3.41157e+07	3.85834e+07	3.60242e+07	5.63717e+07	NA	1.01181e+08	8.18061e+07	3.8572e+07
Leaf	Seita.2G034400.2.p	NA	8.20668e+07	NA	NA	NA	1.32044e+08	NA	NA	NA	NA	NA	NA	2.18527e+08	NA	NA	NA
Leaf	Seita.2G035900.1.p	2810207	1.1618e+06	1.55347e+06	7399874	NA	2.28098e+06	4.40929e+06	NA	2.11904e+06	2860213	1719716	NA	1.64919e+06	4726810	1991611	NA
Leaf	Seita.2G036100.1.p	NA	NA	NA	NA	NA	NA	NA	NA	NA	NA	NA	NA	NA	110384	NA	NA
Leaf	Seita.2G036800.1.p	1.1733e+06	1.69167e+06	2.13871e+06	1.48423e+06	NA	3.67515e+06	1.1526e+06	3.62698e+06	NA	1.01419e+06	1.27529e+06	424827	1.89546e+06	4.92961e+06	1.46863e+06	NA
Leaf	Seita.2G036900.1.p	1.80801e+07	13685084	522705	5.45986e+06	1.02609e+07	4.89228e+06	9025244	5.06236e+06	1.62343e+07	15110059	6.50822e+06	5.13279e+06	3.55432e+07	2.80447e+07	6.79836e+06	4.60549e+06
Leaf	Seita.2G037500.1.p	2486315	NA	3.32723e+06	NA	NA	NA	426108	3.36535e+06	2773487	NA	1.30072e+06	1.25904e+06	5.13142e+06	1.75798e+06	768478	1.06889e+06
Leaf	Seita.2G039400.1.p	1.28369e+06	2.36197e+06	543546	NA	NA	9.66224e+06	NA	2.11181e+06	2.84642e+06	NA	565748	1536669	4.78303e+06	NA	NA	NA
Leaf	Seita.2G039500.1.p	NA	NA	NA	NA	NA	NA	NA	NA	NA	NA	NA	NA	NA	NA	NA	NA
Leaf	Seita.2G039600.1.p	NA	NA	NA	NA	NA	NA	NA	NA	NA	NA	NA	NA	NA	272479	NA	NA
Leaf	Seita.2G040300.1.p	1.26816e+06	NA	NA	NA	NA	NA	NA	NA	NA	NA	NA	NA	NA	NA	NA	NA
Leaf	Seita.2G040600.1.p	2.73467e+06	NA	NA	NA	NA	NA	NA	NA	3.50192e+06	289592	NA	NA	5.13737e+06	1.18441e+06	NA	NA
Leaf	Seita.2G040700.1.p	NA	NA	NA	NA	NA	NA	NA	NA	NA	NA	1.31279e+06	NA	NA	9815147	NA	NA
Leaf	Seita.2G040900.1.p	NA	866713	NA	NA	NA	1.33982e+06	5.58408e+06	6.0848e+06	NA	3.09791e+06	6.70273e+06	2.98807e+06	NA	88422	NA	2.72775e+06
Leaf	Seita.2G041200.1.p	NA	NA	2.87285e+06	NA	NA	NA	NA	NA	NA	NA	NA	NA	NA	NA	7.41244e+06	NA
Leaf	Seita.2G041700.1.p	NA	1.47045e+06	2.60944e+06	1.78207e+06	NA	1.6275e+06	1.5747e+06	843366	NA	NA	1376346	NA	2.95844e+06	NA	4.25566e+06	3.74795e+06
Leaf	Seita.2G041800.1.p	2.37283e+06	1.62256e+06	5.89222e+06	7.76408e+06	2.79331e+06	9.83012e+06	7.3561e+06	7.42413e+06	4.70798e+06	1.94652e+06	1.10028e+06	6.11845e+06	4.13647e+06	1.03296e+07	7.40466e+06	1.57174e+06
Leaf	Seita.2G041900.1.p	9.29916e+06	1.1429e+06	3.68005e+06	3.9025e+06	1.24738e+07	8951246	4.0354e+06	4.31096e+06	4.59016e+06	5.84368e+06	2.31715e+06	5.21614e+06	1.85561e+07	1.0382e+07	2.49359e+06	4.75197e+06
Leaf	Seita.2G042100.1.p	2.67781e+06	2.36186e+07	1.14822e+07	3.77481e+06	2.67929e+06	1.59559e+07	NA	2.75159e+07	5.05378e+06	1.18775e+06	1.59002e+06	2.29947e+06	1.72563e+07	5.88356e+07	913201	3.35933e+06
Leaf	Seita.2G042700.1.p	1.42065e+06	NA	NA	NA	1.35944e+06	114024	NA	NA	NA	NA	NA	NA	1.50173e+06	5622552	NA	NA
Leaf	Seita.2G043100.1.p	7.45198e+07	3.84961e+07	2.77157e+07	6.76391e+07	6.27429e+07	3.88964e+07	4.73564e+07	4.31225e+07	5.78903e+07	6.3019e+07	4.07022e+07	5.33893e+07	1.00716e+08	5.29208e+07	3.94571e+07	5.26741e+07
Leaf	Seita.2G043400.1.p	1.74251e+07	12364133	3.51671e+06	2.03972e+06	5.00473e+06	8.19779e+06	7.48381e+06	1.01697e+07	1.15832e+07	2.8287e+06	1.02008e+06	6.61512e+06	2.45009e+07	1.58683e+07	2.54321e+06	229453
Leaf	Seita.2G043700.1.p	NA	NA	NA	NA	NA	NA	NA	NA	NA	NA	NA	NA	NA	NA	NA	NA
Leaf	Seita.2G044000.1.p	NA	404501	NA	NA	NA	NA	NA	NA	NA	NA	NA	4.0085e+06	NA	NA	NA	NA
Leaf	Seita.2G044300.1.p	NA	NA	NA	NA	NA	NA	NA	NA	NA	NA	NA	NA	1.93705e+06	NA	NA	NA
Leaf	Seita.2G044400.1.p	NA	NA	NA	NA	NA	NA	NA	NA	NA	NA	NA	NA	NA	NA	NA	NA
Leaf	Seita.2G044500.1.p	13258201	9.29697e+06	8.09139e+06	6.77347e+06	1.20001e+07	2.20051e+06	4.70522e+06	10309315	9.75651e+06	NA	6.7275e+06	5570718	17369184	13778049	4.83051e+06	8077104
Leaf	Seita.2G044800.1.p	9.2897e+06	1.34591e+07	1.31704e+06	4.3376e+06	5.85097e+06	1.06468e+07	906881	2.55946e+06	NA	6.10202e+06	650824	3.97448e+06	5344216	5.70852e+06	788386	2791769
Leaf	Seita.2G044900.1.p	1.22401e+07	1.37795e+07	8.06304e+06	1.11453e+07	9.25255e+06	1.46719e+07	5.80224e+06	9.06639e+06	9.47549e+06	11318334	6.95635e+06	4.64357e+06	3.12618e+07	2.01002e+07	6.18594e+06	1.59323e+07
Leaf	Seita.2G046600.1.p	70098225	2.58987e+07	3.80544e+07	44198561	57322072	1.12474e+07	6.95642e+07	3.80079e+07	72223508	5.25398e+07	41798046	5.37393e+07	9.20689e+07	2.01225e+07	4.50945e+07	4.37954e+07
Leaf	Seita.2G046700.1.p	1.55466e+06	2.03723e+06	537122	949102	2.07457e+06	783460	NA	1090695	1.65035e+06	NA	2.14659e+06	NA	2.86242e+06	331742	NA	765293
Leaf	Seita.2G046800.1.p	4.87388e+07	3.37133e+07	NA	447418	3.17497e+07	2.53116e+07	3.18947e+07	2.91308e+07	3.79424e+07	1.63358e+07	2.68808e+07	NA	6.20312e+07	4.56072e+07	33301523	NA
Leaf	Seita.2G048100.1.p	NA	NA	436821	NA	NA	NA	NA	NA	589412	NA	NA	NA	NA	252016	NA	NA
Leaf	Seita.2G048400.1.p	5.74927e+07	NA	8.24221e+07	1.1252e+08	5.37786e+07	NA	9.50507e+07	1.09052e+08	NA	6.52268e+07	2.90142e+07	7.64227e+07	2.21907e+08	1.66756e+08	9.54076e+07	9.70087e+07
Leaf	Seita.2G050400.1.p	NA	NA	NA	NA	NA	7.24267e+06	NA	NA	NA	NA	NA	NA	NA	NA	NA	NA
Leaf	Seita.2G050500.1.p	4.17487e+07	2.57529e+07	1.5016e+07	1.27387e+07	6.09469e+06	1.30658e+07	1.30185e+07	1.29961e+07	3.04989e+07	1.61909e+07	1.26727e+07	8624512	36947003	4.43407e+07	14713347	1.37398e+07
Leaf	Seita.2G051000.1.p	3.45388e+08	304967987	1.73824e+08	3.32687e+08	316359128	3.00314e+08	2.04267e+08	284815434	2.76848e+08	4.12267e+08	1.51316e+08	2.49794e+08	3.90519e+08	5.04991e+08	1.85754e+08	1.49514e+08
Leaf	Seita.2G054500.1.p	NA	NA	NA	213716	NA	NA	NA	NA	NA	NA	NA	192099	NA	NA	NA	NA
Leaf	Seita.2G055300.1.p	4.00219e+07	1.25436e+08	51927766	2.23681e+07	1.40333e+08	9.51227e+07	2.99319e+07	7.90078e+07	1.82646e+08	6.29142e+07	4.76036e+07	3.68496e+07	60316491	8.35151e+07	6.49184e+07	2.13643e+07
Leaf	Seita.2G057100.1.p	5.63309e+06	2.64325e+07	2.0012e+06	NA	4.99866e+06	1.14314e+07	2492726	4.68899e+06	2.20423e+06	NA	1.92484e+06	NA	7.22206e+06	1.21313e+06	7.73109e+06	8.81073e+06
Leaf	Seita.2G057700.1.p	1.59061e+07	1.4597e+07	7.06777e+06	6.06102e+06	1.37737e+07	1.81701e+07	3.46351e+06	1.71905e+07	1.58778e+07	5.38058e+06	8.12776e+06	1.05877e+07	33114517	17275776	6.96806e+06	1.36809e+07
Leaf	Seita.2G058300.1.p	9.68901e+06	7.09222e+06	9.10869e+06	1.41593e+07	8.33982e+06	1.51591e+07	2.34624e+07	1.58562e+07	1.44705e+07	1.71051e+07	1.63249e+07	1.41231e+07	1.05853e+07	9.09701e+06	24234734	1.1217e+07
Leaf	Seita.2G058400.1.p	NA	NA	NA	506464	NA	NA	NA	NA	NA	NA	NA	NA	NA	NA	NA	NA
Leaf	Seita.2G058500.1.p	NA	888705	NA	NA	NA	NA	NA	NA	NA	NA	NA	NA	NA	NA	NA	NA
Leaf	Seita.2G059200.1.p	NA	NA	252280	NA	NA	NA	NA	318206	NA	NA	NA	NA	NA	NA	NA	NA
Leaf	Seita.2G059900.1.p	1.42041e+07	NA	583114	1.0927e+06	1538737	NA	6.34523e+06	2.61998e+06	1.07926e+06	NA	NA	5.60969e+06	7.29163e+07	NA	NA	1.0848e+07
Leaf	Seita.2G060000.1.p	NA	NA	NA	NA	NA	NA	NA	NA	NA	NA	NA	NA	NA	NA	NA	NA
Leaf	Seita.2G060100.1.p	7.46062e+06	3.01586e+06	7.52699e+06	5.52651e+06	4.7938e+06	9.62525e+06	4.06774e+06	7.56333e+06	1.80243e+07	1227540	6.88136e+06	1.15193e+06	9.36469e+06	5.26551e+06	6.90549e+06	7.01491e+06
Leaf	Seita.2G061900.1.p	8.54022e+07	5.89696e+07	6.66878e+07	6.62461e+07	5.68841e+07	3.96031e+07	8.45642e+07	9.00601e+07	5.73488e+07	3.39274e+07	6.65483e+07	6.94989e+07	9.62443e+07	3.89503e+07	5.92446e+07	6.47953e+07
Leaf	Seita.2G062100.1.p	NA	NA	NA	NA	NA	NA	NA	NA	NA	NA	NA	NA	NA	NA	NA	NA
Leaf	Seita.2G062200.1.p	1.60857e+06	1.61752e+06	2.68572e+06	NA	1.32238e+06	1.92981e+06	3.45328e+06	5163274	4.15109e+06	3.00142e+06	2.86092e+06	4.75514e+06	5.31642e+06	5.67367e+06	3.78162e+06	4.56235e+06
Leaf	Seita.2G062600.1.p	NA	NA	NA	NA	NA	NA	NA	NA	NA	NA	NA	NA	NA	NA	NA	NA
Leaf	Seita.2G062700.1.p	NA	NA	NA	NA	NA	NA	NA	NA	NA	NA	NA	NA	NA	NA	NA	NA
Leaf	Seita.2G063000.1.p	NA	207683	NA	NA	NA	NA	NA	799532	NA	NA	NA	NA	NA	472670	478410	NA
Leaf	Seita.2G064400.1.p	NA	1.66687e+06	702094	NA	NA	1.16586e+06	NA	1.12136e+06	570827	NA	NA	NA	918179	1.89091e+06	NA	NA
Leaf	Seita.2G064700.1.p	NA	NA	NA	NA	NA	NA	NA	NA	NA	NA	NA	NA	NA	NA	NA	NA
Leaf	Seita.2G065000.1.p	NA	NA	NA	NA	NA	NA	NA	NA	NA	NA	NA	NA	NA	NA	NA	NA
Leaf	Seita.2G066600.1.p	8.69322e+06	9.25387e+06	8.74486e+06	2.27392e+07	7628649	7091001	2.67085e+06	7.83495e+06	8.8432e+06	1.06493e+07	9941883	1.06445e+07	1.32716e+07	1.2929e+07	8894089	9.07141e+06
Leaf	Seita.2G066900.1.p	3.78225e+07	3.33271e+07	3.55585e+07	34057245	2.78299e+07	4.75878e+07	2.7268e+07	4.15007e+07	3.64991e+07	1.718e+07	2.25364e+07	4.56802e+07	8.58465e+07	5.22303e+07	3.53274e+07	3.46719e+07
Leaf	Seita.2G067800.1.p	1.40367e+07	2.22904e+07	17550138	2.67996e+07	1.8978e+07	1.07929e+07	3.62001e+07	2.57309e+07	1.73788e+07	18294373	2.17773e+07	34468201	3.70232e+07	13711306	2.29133e+07	1.64562e+07
Leaf	Seita.2G068000.1.p	8938501	3.78081e+06	NA	5107395	6.24744e+06	3.8385e+06	4616054	5.33425e+06	6524728	6.06288e+06	NA	NA	14999531	4.83564e+06	NA	3.11312e+06
Leaf	Seita.2G068100.1.p	NA	5539002	8584370	NA	NA	4.00211e+06	9911658	NA	NA	5.50672e+06	NA	NA	NA	8484021	NA	7.36652e+06
Leaf	Seita.2G068600.1.p	NA	NA	637276	659578	NA	1060853	457482	NA	NA	2.76675e+06	NA	NA	1.25926e+06	NA	642847	NA
Leaf	Seita.2G069700.1.p	NA	NA	NA	NA	NA	NA	NA	NA	NA	NA	313149	NA	NA	NA	237837	NA
Leaf	Seita.2G070300.1.p	NA	NA	NA	NA	NA	NA	NA	NA	NA	NA	NA	NA	NA	NA	NA	NA
Leaf	Seita.2G071400.1.p	1.93814e+06	1.60553e+06	3.66592e+06	808196	1.5011e+06	2227096	2.63189e+06	1.66508e+06	2.24862e+06	719568	2.77862e+06	1.4974e+06	203700	NA	755486	1.53849e+06
Leaf	Seita.2G072300.1.p	NA	NA	NA	NA	NA	NA	132397	NA	NA	NA	NA	NA	NA	NA	NA	NA
Leaf	Seita.2G073800.1.p	NA	NA	4.96958e+06	NA	NA	NA	NA	7.86817e+06	NA	NA	4.00849e+06	4.0267e+06	NA	NA	1.4356e+06	1.80484e+06
Leaf	Seita.2G075700.1.p	3.13441e+06	NA	2531126	NA	2.77796e+06	NA	NA	NA	4097429	NA	NA	NA	4.00911e+06	NA	NA	NA
Leaf	Seita.2G075800.1.p	NA	NA	NA	NA	NA	NA	NA	NA	NA	NA	NA	601196	NA	NA	NA	NA
Leaf	Seita.2G076100.1.p	NA	254031	1104291	NA	NA	123544	NA	1.99159e+06	NA	NA	NA	NA	1.79714e+06	NA	NA	NA
Leaf	Seita.2G076200.1.p	6.398e+07	3.89026e+07	2.27493e+07	17639074	4.30992e+07	3.51019e+07	1.78197e+07	3.39068e+07	6.20578e+07	1.03811e+07	2.79052e+07	1.91553e+07	9.48258e+07	5.65845e+07	3.49573e+07	32930021
Leaf	Seita.2G076400.1.p	404237	3.47109e+06	2.2535e+06	1.48359e+06	3.06236e+06	3.4265e+06	3.60931e+06	3.98582e+06	2.81385e+06	760171	6.36637e+06	NA	3.58958e+06	3.22769e+07	4.13278e+06	592622
Leaf	Seita.2G077100.1.p	164844	NA	NA	NA	NA	NA	NA	NA	NA	NA	NA	NA	NA	NA	NA	NA
Leaf	Seita.2G077700.1.p	1.3257e+07	7.42669e+06	9.56736e+06	2.2532e+06	7.36913e+06	2.02455e+06	3.18015e+06	5.20066e+06	7333735	4.25653e+06	2.24541e+06	4.34467e+06	6.56675e+06	1.07134e+07	6.02535e+06	7.68088e+06
Leaf	Seita.2G077800.1.p	NA	4226677	NA	1.5269e+06	3.34425e+06	1.46171e+07	NA	NA	2192629	1.29724e+06	NA	NA	6.68023e+06	5839531	NA	NA
Leaf	Seita.2G078300.1.p	9.55935e+07	1.25212e+08	4.76931e+07	4.41787e+07	81940968	1.23543e+08	4.75084e+07	2.83588e+07	8.23249e+07	4.40531e+07	4.03927e+07	NA	1.32461e+08	1.02973e+08	3.96889e+06	6.64588e+07
Leaf	Seita.2G078600.1.p	1.50894e+08	8.30036e+07	3.32881e+07	3.76039e+07	148177350	1.69564e+08	5.4505e+07	7.42137e+07	1.51525e+08	9.49211e+07	3.5392e+07	33677137	2.00755e+08	1.2282e+08	2.998e+07	2.36278e+07
Leaf	Seita.2G078900.1.p	NA	3.69126e+06	3.16076e+06	5.54041e+06	2.05628e+06	7.49079e+06	2.68795e+06	2.92483e+06	2.4499e+06	6.34159e+06	2.56889e+06	7.20826e+06	5.13253e+06	5.69549e+06	2.16127e+06	2.43674e+06
Leaf	Seita.2G079300.1.p	NA	51883.2	2.41227e+06	NA	NA	NA	944815	101267	290230	NA	101260	NA	493664	NA	27418.8	251576
Leaf	Seita.2G079400.1.p	NA	NA	NA	NA	NA	NA	NA	NA	NA	NA	NA	NA	NA	NA	NA	NA
Leaf	Seita.2G079700.1.p	3.83985e+07	22764189	3.58463e+06	1.13424e+07	32181887	3.26857e+07	9.20112e+07	23194897	2.92851e+07	1.39131e+07	1.3414e+07	8.54123e+06	4.47035e+07	2.14875e+08	7.94514e+07	1.42744e+07
Leaf	Seita.2G080800.1.p	NA	NA	NA	NA	NA	NA	NA	NA	NA	NA	NA	NA	NA	NA	NA	NA
Leaf	Seita.2G080900.1.p	NA	NA	NA	NA	NA	NA	NA	NA	NA	NA	NA	NA	NA	NA	NA	NA
Leaf	Seita.2G081100.1.p	NA	NA	NA	NA	NA	NA	NA	NA	NA	NA	NA	NA	NA	NA	92811.3	NA
Leaf	Seita.2G081700.1.p	NA	NA	NA	NA	NA	NA	NA	NA	NA	NA	NA	NA	NA	NA	NA	NA
Leaf	Seita.2G082200.1.p	5.55854e+06	6.8976e+06	9.49144e+06	7.82341e+06	9.82793e+06	2536749	7.65784e+06	5.41682e+06	1.0771e+07	2.48798e+06	8.27653e+06	9.34362e+06	11411437	3862190	8.37219e+06	1.24089e+07
Leaf	Seita.2G082400.1.p	4.91273e+07	4.04709e+07	2.8106e+07	2.85473e+07	3.73749e+07	5.92125e+07	4.27065e+07	5.18258e+07	40479288	5.0537e+07	3.38137e+07	6.83141e+07	9.19818e+07	6.60623e+07	3.52496e+07	2.24912e+07
Leaf	Seita.2G082500.1.p	NA	NA	NA	NA	NA	NA	NA	NA	NA	NA	NA	NA	NA	NA	NA	NA
Leaf	Seita.2G083500.1.p	4.26489e+07	3.43607e+07	1.21066e+07	1.85132e+07	2.24002e+07	2.73526e+07	1.16099e+07	1.91113e+07	3.4285e+07	1.057e+07	1.05661e+07	7.96915e+06	5.57385e+07	3.37813e+07	8.57732e+06	1.60464e+07
Leaf	Seita.2G084100.1.p	9.86177e+06	17930559	NA	6.27688e+07	1.39707e+08	18072904	NA	1.40778e+08	1.42544e+08	3.0243e+06	NA	3.78397e+07	14315915	3.7314e+07	NA	9.07047e+07
Leaf	Seita.2G084500.1.p	NA	NA	NA	NA	NA	286385	NA	NA	NA	NA	NA	NA	NA	241692	NA	NA
Leaf	Seita.2G085600.1.p	681768	650874	246816	649390	561520	900759	NA	498408	452332	NA	379973	430338	792535	NA	NA	398023
Leaf	Seita.2G085700.1.p	NA	NA	NA	601931	NA	192836	NA	NA	NA	NA	NA	NA	NA	NA	NA	NA
Leaf	Seita.2G088300.1.p	3.05598e+06	2.73808e+06	3.96545e+06	2.0776e+07	2476659	3.26828e+06	2.01763e+06	1.24854e+07	3130008	536988	6.84779e+06	1.19452e+07	NA	4.80147e+06	3.12078e+06	3.38153e+06
Leaf	Seita.2G090700.1.p	NA	611462	NA	NA	NA	NA	NA	NA	NA	NA	NA	NA	NA	NA	NA	NA
Leaf	Seita.2G091200.1.p	NA	NA	NA	NA	NA	NA	NA	NA	NA	NA	NA	NA	NA	NA	NA	NA
Leaf	Seita.2G092400.1.p	818157	1.01185e+06	NA	NA	NA	1.16595e+06	3.46227e+06	NA	NA	627550	283401	354013	NA	1.89333e+06	NA	545108
Leaf	Seita.2G092600.1.p	NA	NA	NA	11064586	NA	NA	NA	1.22746e+07	NA	NA	NA	11268361	13371963	4.62957e+06	NA	NA
Leaf	Seita.2G092700.1.p	2739313	2.41136e+06	2.66364e+06	5.63796e+06	3.94818e+06	4.36264e+06	4.69646e+06	5.4926e+06	2.66022e+06	2.17937e+06	1.73802e+06	5.93443e+06	2.98749e+06	3.91239e+06	3.59075e+06	4.38703e+06
Leaf	Seita.2G093000.1.p	1.32347e+06	356093	NA	NA	NA	1.55952e+06	NA	719091	635783	1.00587e+06	NA	1.08998e+06	280455	3.07386e+06	NA	NA
Leaf	Seita.2G094800.1.p	NA	NA	NA	NA	NA	NA	NA	NA	298702	NA	NA	NA	4.679e+06	NA	NA	NA
Leaf	Seita.2G094900.1.p	NA	NA	NA	NA	NA	NA	NA	NA	NA	NA	NA	NA	NA	144874	NA	NA
Leaf	Seita.2G095400.1.p	NA	NA	NA	NA	NA	NA	NA	NA	NA	NA	NA	NA	NA	NA	NA	NA
Leaf	Seita.2G095700.1.p	NA	NA	NA	NA	NA	NA	NA	NA	NA	NA	NA	NA	NA	NA	NA	NA
Leaf	Seita.2G096000.1.p	NA	NA	NA	NA	NA	NA	NA	NA	NA	NA	NA	NA	NA	NA	NA	NA
Leaf	Seita.2G096100.1.p	2.55309e+07	4.03914e+07	3.76743e+07	1.75454e+07	1.99177e+07	4.19517e+07	9.20309e+06	3.08524e+07	2.43886e+07	1.10368e+07	1.6183e+07	1.18332e+07	2.66264e+07	3.18615e+07	1.47817e+07	1.64768e+07
Leaf	Seita.2G096600.1.p	NA	NA	NA	NA	NA	6569464	NA	NA	NA	NA	NA	NA	NA	NA	NA	NA
Leaf	Seita.2G097100.1.p	NA	1.7212e+06	1.88432e+06	1.87675e+06	NA	NA	1.41247e+06	1.95882e+06	NA	1.50843e+06	2033877	1.84867e+06	4565458	1348139	2.00208e+06	2.01061e+06
Leaf	Seita.2G099100.1.p	NA	NA	NA	NA	NA	1.56498e+06	NA	NA	NA	NA	4.12637e+06	NA	NA	NA	NA	NA
Leaf	Seita.2G102100.1.p	1.14945e+07	NA	7.2043e+06	7.82247e+06	8.86525e+06	NA	10965514	1.11205e+07	1.06338e+07	6.06357e+06	1.46825e+06	9.30263e+06	2.05403e+07	1.06822e+07	9.40666e+06	5063792
Leaf	Seita.2G102800.1.p	4.36989e+06	1.29326e+07	9.62947e+06	4.78881e+06	7.18168e+06	1.66357e+07	3.71979e+06	5.70648e+06	6.65722e+06	1.58702e+06	3.41511e+06	2.59964e+06	1.02872e+07	1.53927e+07	9.8629e+06	1.63535e+07
Leaf	Seita.2G108300.1.p	NA	NA	334204	NA	NA	NA	NA	NA	NA	NA	NA	NA	NA	NA	NA	NA
Leaf	Seita.2G109200.1.p	NA	NA	NA	NA	NA	NA	NA	NA	NA	NA	NA	NA	NA	1.29782e+06	NA	NA
Leaf	Seita.2G109700.1.p	567353	1266189	1.05156e+06	3.52283e+06	NA	482928	1211033	2.54715e+06	NA	2.89215e+06	1.16977e+06	2.00217e+06	NA	NA	637054	1.01821e+06
Leaf	Seita.2G110200.1.p	2.10728e+06	2.02973e+06	961706	NA	1115490	1.69017e+06	NA	1.44047e+06	NA	NA	NA	964923	NA	2.21131e+06	911794	1.10826e+06
Leaf	Seita.2G110900.1.p	484137	6.60417e+07	NA	271351	NA	5.29037e+07	NA	63050303	1088553	NA	NA	6.17611e+07	1.59463e+06	NA	NA	6.54436e+07
Leaf	Seita.2G111000.1.p	4.99364e+07	2.45824e+07	4.67672e+07	4.05163e+07	6.74328e+07	48653621	1.76714e+07	5.6749e+07	5.11506e+07	2.42779e+07	5.31076e+07	4.75212e+07	8.76158e+07	5.52492e+07	4.11075e+07	4.36343e+07
Leaf	Seita.2G111300.1.p	1.17139e+06	313487	711936	1.49509e+06	NA	590973	968280	3309643	1.02254e+06	989422	782025	2.42401e+06	4.01375e+06	2.22475e+06	NA	1.46766e+06
Leaf	Seita.2G111900.1.p	NA	3757830	995767	NA	NA	NA	NA	NA	NA	NA	NA	NA	NA	2.47489e+06	NA	NA
Leaf	Seita.2G112500.1.p	1.86383e+06	4.61408e+06	6.34204e+06	1166905	8.85664e+06	7.93183e+06	8.20149e+06	3.50937e+06	1.29401e+07	2.60965e+06	NA	NA	1.83895e+07	1.75571e+07	464085	NA
Leaf	Seita.2G113900.1.p	NA	NA	291469	NA	NA	NA	NA	NA	NA	486474	NA	NA	1.4116e+06	2.55891e+06	NA	NA
Leaf	Seita.2G114600.1.p	NA	NA	NA	NA	NA	NA	NA	NA	NA	NA	NA	NA	NA	NA	NA	NA
Leaf	Seita.2G114900.1.p	3.43514e+06	1.40039e+07	NA	4.72374e+06	8.77985e+06	7.40493e+06	8.49223e+06	1.17806e+07	1.58461e+07	5.86926e+06	NA	5.27304e+06	1.29142e+07	1.33885e+07	1.07105e+07	NA
Leaf	Seita.2G114900.2.p	NA	NA	1.08017e+07	NA	NA	NA	NA	NA	NA	NA	7.21628e+06	NA	NA	NA	NA	1.03126e+07
Leaf	Seita.2G115000.1.p	9.96036e+06	6.07693e+06	1.47642e+06	8.34635e+06	2.64012e+06	4.25516e+06	4.41959e+06	2.79759e+06	7.44937e+06	4.91474e+06	1.4072e+06	1.62171e+06	1.88707e+07	6.76971e+06	3.93208e+06	620433
Leaf	Seita.2G117000.1.p	3.3836e+07	1.62217e+07	6.08216e+07	5.91246e+07	1.5207e+07	2.18488e+07	6.86095e+07	8.21943e+07	6.86071e+07	2.61827e+07	2.97031e+07	7.5938e+07	3.27424e+07	3.50532e+07	5.98822e+07	5.58489e+07
Leaf	Seita.2G117800.1.p	NA	NA	NA	NA	NA	383445	1.21454e+06	NA	NA	NA	2813230	NA	2.62681e+06	1.46615e+06	2.00932e+06	NA
Leaf	Seita.2G118100.1.p	4.96322e+06	3.32623e+06	5.43069e+06	1.25408e+06	5.04824e+06	7978187	4.63742e+06	1.24334e+07	5723445	1007841	4.36985e+06	5.51291e+06	3.39704e+06	2423720	6.7712e+06	5.91031e+06
Leaf	Seita.2G118200.1.p	9.51452e+06	1.46755e+07	5.90253e+06	8165212	8621480	6783187	2996306	9262917	5.34396e+06	7.98765e+06	6.68206e+06	5.29547e+06	1.486e+07	1.22903e+07	3.79705e+06	8.48793e+06
Leaf	Seita.2G119300.1.p	NA	NA	NA	1.94033e+06	NA	NA	NA	NA	NA	NA	NA	NA	NA	NA	NA	NA
Leaf	Seita.2G120900.1.p	NA	1.74851e+06	NA	NA	NA	947190	NA	NA	NA	NA	NA	NA	NA	NA	NA	NA
Leaf	Seita.2G123000.1.p	1.93894e+07	13933681	2.28448e+07	1.98547e+07	1.48335e+07	1.20541e+07	1.6472e+07	16659653	1.83614e+07	9.52087e+06	1.89906e+07	18227850	2.82387e+07	549206	2.65141e+07	2.41251e+07
Leaf	Seita.2G123100.1.p	NA	NA	NA	NA	NA	NA	779994	NA	NA	NA	NA	NA	NA	NA	NA	NA
Leaf	Seita.2G123400.1.p	59415539	4.26961e+07	2.72727e+07	3.41276e+07	2.5331e+07	1.51682e+07	3.42535e+07	3.64114e+07	5.19192e+07	4.6804e+07	1.88851e+07	2.84118e+07	6.01657e+07	5.28235e+07	2.16385e+07	3.27251e+07
Leaf	Seita.2G124900.1.p	1.10453e+07	1.47656e+07	6.59538e+06	3.69653e+06	9.18631e+06	2.14798e+07	2.61567e+06	1.21408e+07	1.74892e+07	7.17279e+06	2.89439e+06	2.12396e+06	2.03592e+07	2.97315e+07	5.1537e+06	4228380
Leaf	Seita.2G126200.1.p	NA	NA	NA	NA	4.0626e+06	1.49287e+06	NA	NA	NA	NA	NA	NA	NA	NA	NA	NA
Leaf	Seita.2G126500.1.p	2.97283e+06	NA	1.36046e+06	1508154	NA	NA	1.98676e+06	NA	2.5061e+06	NA	1.03026e+06	648410	3.46552e+06	2.89698e+06	NA	1.56e+06
Leaf	Seita.2G127400.1.p	NA	NA	NA	NA	NA	NA	NA	NA	1.2125e+06	NA	NA	NA	NA	NA	NA	NA
Leaf	Seita.2G127500.1.p	NA	NA	504572	NA	504989	NA	NA	NA	NA	NA	NA	NA	NA	NA	NA	NA
Leaf	Seita.2G128600.1.p	NA	602357	1250050	NA	1.52925e+06	2224855	472747	1164859	1.53746e+06	440824	790646	810623	632383	NA	513500	NA
Leaf	Seita.2G128700.1.p	4.02485e+06	2.99651e+06	1.17263e+06	2.23096e+06	NA	1.31275e+06	3.66446e+06	2.98604e+06	NA	2.89638e+06	1.33184e+06	5.04502e+06	2.58103e+06	6.60588e+06	5.71442e+06	NA
Leaf	Seita.2G128800.1.p	NA	NA	NA	NA	NA	NA	NA	NA	NA	NA	NA	NA	NA	NA	NA	NA
Leaf	Seita.2G129000.1.p	1.29167e+07	3.48908e+06	1.58073e+07	2.04431e+07	9694879	3.75027e+06	5.98336e+06	3.28893e+07	13975192	3.20507e+06	1.009e+07	2.30362e+07	3.62385e+07	5.98728e+06	2.39077e+07	2.42371e+07
Leaf	Seita.2G130500.1.p	1.18707e+08	1.16023e+08	3.39191e+07	8.67505e+07	92611009	44260088	6.54746e+07	4.27712e+07	9.46674e+07	1.11772e+08	4.53261e+07	7.58147e+07	2.16715e+08	1.48236e+08	4.88517e+07	5.75285e+07
Leaf	Seita.2G130700.1.p	NA	NA	NA	NA	NA	NA	NA	NA	NA	NA	NA	NA	NA	NA	NA	NA
Leaf	Seita.2G130900.1.p	NA	NA	NA	NA	NA	NA	NA	NA	NA	NA	NA	NA	NA	NA	NA	NA
Leaf	Seita.2G131500.1.p	1.14654e+07	6.64947e+06	2.68922e+07	1.85439e+06	9237519	4.42168e+06	1.84205e+07	1.65947e+07	10335290	NA	3.90892e+06	4.82349e+06	1.57523e+07	10449784	2819807	5341673
Leaf	Seita.2G131800.1.p	3.22692e+06	964428	816987	NA	3.79304e+06	NA	1.04516e+06	1.04144e+06	1.26115e+06	905182	1.10864e+06	975220	2.01631e+06	2578635	1.11565e+06	1.32986e+06
Leaf	Seita.2G132200.1.p	NA	427416	984028	587850	NA	744512	NA	1.67664e+06	NA	NA	392089	NA	NA	3.06729e+06	NA	NA
Leaf	Seita.2G132500.1.p	2.8592e+08	2.54709e+08	2.31195e+08	200412432	305006514	1.15746e+08	2.54736e+08	3.21898e+08	345768442	2.14785e+08	2.26477e+08	2.65903e+08	3.57877e+08	2.6653e+08	283002683	2.69645e+08
Leaf	Seita.2G132600.1.p	5.08858e+07	5.2266e+07	2.58192e+07	4.66395e+07	3.5768e+07	7.46513e+07	3.53141e+07	5.97781e+07	4.43436e+07	4.89248e+07	4.26317e+07	6.09677e+07	9.97085e+07	5.77715e+07	3.70123e+07	3.73327e+07
Leaf	Seita.2G133200.1.p	2.1554e+07	1.56857e+07	1.89246e+07	5.73595e+06	19975731	19167144	6.14607e+06	1.66217e+07	1.64855e+07	6.5903e+06	7.6657e+06	9.08642e+06	3.25163e+07	1.02313e+07	1.137e+07	1.44357e+07
Leaf	Seita.2G133400.1.p	5.36298e+07	3.04256e+07	NA	2.89365e+07	42596111	2.5752e+07	3.25671e+07	3.14604e+07	63949082	2.40258e+07	NA	1.96261e+07	9.64656e+07	6.20653e+07	3.52055e+07	2.91204e+07
Leaf	Seita.2G134200.1.p	9.80251e+06	5.97509e+06	1.57349e+06	1.95455e+06	2.58623e+06	9.05376e+06	2.12826e+06	NA	8.59217e+06	NA	317099	1.42415e+06	1.86975e+07	3.2539e+06	765749	4.51296e+06
Leaf	Seita.2G134400.1.p	8.24042e+06	NA	7.67388e+06	8.50923e+06	NA	409393	4.19488e+06	4.00387e+06	3.4675e+06	NA	1.25101e+07	1.33434e+06	7.39449e+06	3.68885e+06	1.32697e+07	1.88072e+07
Leaf	Seita.2G134700.1.p	NA	NA	NA	NA	598147	NA	NA	NA	NA	NA	NA	NA	NA	NA	NA	NA
Leaf	Seita.2G134800.1.p	NA	NA	NA	NA	NA	NA	1.81433e+06	NA	NA	NA	NA	NA	NA	NA	NA	NA
Leaf	Seita.2G134900.1.p	555663	1.06775e+06	NA	NA	2.12568e+06	424576	NA	NA	NA	NA	323785	NA	2.1871e+06	NA	NA	NA
Leaf	Seita.2G137100.1.p	1.32912e+07	8.54301e+06	5.06985e+06	1.43929e+07	8.52566e+06	9.60864e+06	1.23336e+07	2.31462e+07	8.45496e+06	1.19651e+07	1.25399e+07	1.60758e+07	1.50661e+07	1.02978e+07	9.37667e+06	1.14639e+07
Leaf	Seita.2G137400.1.p	2343341	NA	2402304	NA	737400	NA	NA	340755	2.24573e+06	NA	NA	2.55767e+06	NA	6.44092e+06	NA	1.83781e+06
Leaf	Seita.2G137800.1.p	592994	NA	1.59481e+06	NA	NA	NA	NA	1.19147e+06	2.13552e+06	NA	NA	856607	NA	NA	474173	219486
Leaf	Seita.2G138000.1.p	1.06398e+06	3.3366e+06	2.14212e+06	1.5442e+06	NA	6.1482e+06	2.53606e+06	2.13226e+06	1.35919e+06	866501	1.28853e+06	1.30805e+06	3.90039e+06	4.23569e+06	6.31822e+06	1.91501e+06
Leaf	Seita.2G139100.1.p	846716	3.48655e+06	1.41674e+06	2871716	NA	3871456	NA	1.99733e+06	NA	NA	1776362	NA	1.36903e+06	4.93361e+06	178092	NA
Leaf	Seita.2G139900.1.p	NA	NA	NA	NA	NA	125920	NA	NA	NA	NA	NA	NA	NA	NA	NA	NA
Leaf	Seita.2G142600.1.p	NA	NA	NA	NA	NA	NA	NA	NA	NA	NA	NA	NA	NA	NA	NA	NA
Leaf	Seita.2G142700.1.p	NA	892327	NA	NA	NA	NA	NA	NA	NA	NA	NA	NA	NA	NA	NA	NA
Leaf	Seita.2G143900.1.p	NA	2.01264e+06	NA	NA	NA	NA	NA	NA	NA	NA	NA	NA	NA	NA	NA	NA
Leaf	Seita.2G145300.1.p	NA	NA	NA	NA	NA	NA	NA	NA	NA	NA	NA	NA	NA	NA	NA	NA
Leaf	Seita.2G145400.1.p	30123601	1.08494e+07	8.65926e+06	1.58165e+07	2.04138e+07	10356387	1.00329e+07	19608816	1.8123e+07	1.61396e+07	8.63239e+06	2.31019e+07	6.36555e+07	2.83341e+07	2.30104e+06	1.49609e+07
Leaf	Seita.2G145500.1.p	9.14508e+07	4.91835e+07	5.6893e+07	5.03321e+07	4.24328e+07	3.36336e+07	4.78735e+07	6.25398e+07	9.11845e+07	4.35206e+07	4.86747e+07	3.30731e+07	1.06875e+08	6.78104e+07	6.19585e+07	4.9818e+07
Leaf	Seita.2G146300.1.p	NA	279179	NA	NA	NA	2.16646e+07	NA	NA	NA	NA	NA	NA	NA	NA	NA	NA
Leaf	Seita.2G146700.1.p	NA	NA	NA	NA	NA	NA	NA	NA	NA	NA	NA	NA	NA	NA	NA	NA
Leaf	Seita.2G149400.1.p	621383	NA	NA	NA	NA	NA	NA	NA	NA	NA	NA	NA	NA	NA	NA	NA
Leaf	Seita.2G150000.1.p	1.31545e+07	1.07794e+07	5.97656e+06	6.01052e+06	6.14705e+06	6.19785e+06	8.16715e+06	7257604	9.46598e+06	9.31687e+06	5.76781e+06	3.0267e+06	4.70739e+06	1.30424e+07	5930975	8.03061e+06
Leaf	Seita.2G151200.1.p	4.08867e+07	NA	3830461	2.52057e+07	NA	NA	2.35393e+07	NA	NA	2.13767e+07	1.75248e+07	1.28153e+07	6.7331e+07	NA	NA	NA
Leaf	Seita.2G151500.1.p	NA	NA	NA	NA	NA	NA	1.68735e+06	NA	NA	1.01476e+06	NA	NA	NA	540096	NA	NA
Leaf	Seita.2G151800.1.p	NA	NA	NA	NA	NA	NA	NA	2.82133e+06	NA	NA	NA	NA	NA	NA	NA	NA
Leaf	Seita.2G152400.1.p	NA	NA	NA	NA	NA	NA	NA	NA	NA	NA	NA	NA	NA	NA	113146	NA
Leaf	Seita.2G152500.1.p	1.03413e+06	6.35117e+06	431741	4.64662e+06	751735	5.55651e+06	2.46474e+06	2.29361e+06	1.87847e+06	5.91136e+06	2.17234e+06	3.51378e+07	2.79443e+06	1.05645e+07	2.28942e+06	3.90274e+06
Leaf	Seita.2G153400.1.p	5.57098e+07	6.31561e+07	7.03533e+07	3.26347e+07	7.85647e+07	1.11821e+08	2.99931e+07	9.54844e+07	7.17331e+07	3.35055e+07	5.01224e+07	3.37443e+07	8.66292e+07	113853831	5.15125e+07	6.60537e+07
Leaf	Seita.2G153900.1.p	NA	1.97196e+06	NA	NA	NA	NA	NA	NA	NA	NA	NA	NA	NA	NA	NA	NA
Leaf	Seita.2G154400.1.p	3.93573e+07	2.57065e+07	3.88598e+07	1.18148e+07	4.2234e+07	3.92393e+07	8.59694e+06	4.55953e+07	3.95867e+07	2.1789e+06	2.74823e+07	2.03105e+07	5.51621e+07	2.5243e+07	2.29506e+07	27366523
Leaf	Seita.2G154700.1.p	NA	NA	NA	NA	NA	968191	NA	NA	1.21886e+06	NA	NA	NA	NA	NA	1.94395e+06	286325
Leaf	Seita.2G154800.1.p	4.93201e+06	1.73774e+06	2.55191e+06	1.12748e+06	4.32978e+06	3.06683e+06	NA	2.14016e+06	2.4313e+06	NA	2.84308e+06	NA	9.77912e+06	1.34961e+07	2.48165e+06	NA
Leaf	Seita.2G155200.1.p	5.50003e+06	3.04147e+06	1.84412e+06	248704	NA	873963	315287	643457	2.55607e+06	NA	1.79667e+06	NA	1.59686e+06	7.26148e+06	693007	2.49258e+06
Leaf	Seita.2G156400.1.p	NA	NA	1.40448e+06	NA	NA	NA	NA	NA	NA	NA	NA	NA	NA	NA	NA	NA
Leaf	Seita.2G156900.1.p	NA	5.9839e+07	NA	NA	1.19768e+06	7.99641e+06	NA	4218117	NA	NA	NA	NA	NA	NA	NA	NA
Leaf	Seita.2G157600.1.p	812542	886069	NA	911252	682747	NA	836688	NA	NA	1.2409e+06	1024313	1789261	NA	492029	719666	940445
Leaf	Seita.2G158100.1.p	6888927	2.87935e+06	NA	NA	3.08228e+06	NA	NA	NA	6.0984e+06	NA	NA	NA	4775521	6571746	NA	NA
Leaf	Seita.2G158500.1.p	1.4134e+06	NA	NA	NA	1.27569e+06	NA	NA	NA	815621	NA	NA	3197578	185273	NA	NA	NA
Leaf	Seita.2G159500.1.p	5.81205e+07	4.28834e+07	1.99773e+07	1.63658e+07	1.12041e+08	8.51787e+07	6.49636e+07	7.67934e+07	5.61346e+07	6.96536e+06	5.99095e+07	6.06292e+07	133272010	23113588	1.14908e+07	1.44145e+07
Leaf	Seita.2G161200.1.p	NA	NA	NA	NA	NA	NA	NA	626501	NA	NA	NA	NA	NA	NA	NA	361684
Leaf	Seita.2G161900.1.p	NA	NA	NA	NA	NA	NA	NA	NA	NA	NA	NA	NA	NA	NA	NA	NA
Leaf	Seita.2G162900.1.p	NA	NA	NA	NA	NA	NA	NA	3.07063e+06	NA	NA	NA	NA	NA	NA	NA	NA
Leaf	Seita.2G163400.1.p	NA	2.29709e+06	1.0581e+07	15698405	1.48134e+06	3.75085e+06	NA	1.51249e+06	1.33749e+06	1351452	555998	NA	2.04314e+06	751298	1.14632e+07	1.45698e+07
Leaf	Seita.2G163500.1.p	NA	NA	NA	NA	NA	480665	NA	NA	NA	NA	NA	NA	NA	NA	NA	NA
Leaf	Seita.2G163600.1.p	3.82903e+07	2.33698e+07	6.18305e+06	2.10146e+07	2.53915e+07	15167031	1.75509e+07	1.32108e+07	3.23328e+07	26992146	9.41489e+06	14141173	8.0736e+07	28897209	1.16743e+07	1.36274e+07
Leaf	Seita.2G164000.1.p	NA	NA	1.57843e+06	NA	NA	NA	NA	NA	NA	NA	NA	NA	NA	NA	NA	NA
Leaf	Seita.2G164500.1.p	3.61056e+06	3.19374e+06	1.32538e+06	8.12154e+06	3.3185e+06	1.38975e+07	7.05085e+06	8.67386e+06	5.50258e+06	8.3609e+06	5.46533e+06	11871254	1.87038e+07	1.14412e+07	5.97525e+06	3.3709e+06
Leaf	Seita.2G164700.1.p	NA	363003	NA	NA	NA	577200	NA	NA	NA	NA	NA	NA	NA	NA	NA	NA
Leaf	Seita.2G165800.1.p	6.98804e+06	9.27338e+06	2.05861e+06	NA	3.32497e+06	6.07795e+06	144212	1.99096e+06	1.32641e+06	170560	NA	527319	4.24642e+06	7.61725e+06	3.11918e+06	3.96859e+06
Leaf	Seita.2G166100.1.p	NA	NA	NA	NA	NA	NA	NA	524253	NA	NA	NA	NA	NA	NA	NA	NA
Leaf	Seita.2G167200.1.p	3154686	6.24885e+06	36786782	5.78499e+06	7.26395e+06	3.27523e+06	3932054	5.09736e+07	1.04237e+07	2.37827e+07	4994737	3.74882e+07	9.16418e+06	5807101	34116053	2.79652e+07
Leaf	Seita.2G167900.1.p	NA	NA	NA	725055	NA	NA	NA	NA	NA	NA	NA	NA	NA	NA	NA	NA
Leaf	Seita.2G168000.1.p	NA	525562	4.26727e+06	2.73236e+06	NA	NA	NA	1.14219e+06	NA	693378	2.4237e+06	NA	NA	4.30952e+06	2.62262e+06	NA
Leaf	Seita.2G168100.1.p	NA	813166	NA	NA	NA	334928	NA	NA	NA	NA	NA	NA	379726	NA	NA	NA
Leaf	Seita.2G168400.1.p	NA	NA	NA	NA	NA	NA	NA	NA	NA	NA	NA	1.31564e+06	NA	NA	NA	NA
Leaf	Seita.2G170400.1.p	NA	NA	NA	NA	NA	NA	NA	NA	NA	NA	NA	NA	NA	NA	NA	NA
Leaf	Seita.2G173600.1.p	NA	825898	NA	852341	NA	1.18204e+06	554703	907012	NA	NA	779292	583042	NA	1.20709e+06	614381	912476
Leaf	Seita.2G173700.1.p	9.65322e+07	8.4697e+07	7.08502e+07	1.8229e+08	1.12202e+08	7.72406e+07	1.54645e+08	1.57818e+08	9.78564e+07	1.69134e+08	7.90469e+07	9.40375e+07	2.35147e+08	1.19309e+08	1.12082e+08	8.38728e+07
Leaf	Seita.2G175800.1.p	NA	4165880	NA	NA	NA	NA	NA	NA	NA	NA	NA	NA	NA	NA	NA	NA
Leaf	Seita.2G176300.1.p	1.41235e+06	2.10542e+06	NA	656500	868445	3.13263e+06	2.26318e+06	951033	576088	791930	1.17433e+06	1.14634e+06	801946	1.14564e+06	641802	1.44247e+06
Leaf	Seita.2G177400.1.p	NA	NA	NA	NA	NA	NA	NA	NA	NA	NA	NA	NA	NA	NA	NA	NA
Leaf	Seita.2G177800.1.p	NA	NA	8.46763e+06	5.65809e+06	NA	NA	NA	1.52021e+06	NA	3.88661e+06	6.11279e+06	538662	NA	1981598	NA	7011215
Leaf	Seita.2G178100.1.p	NA	NA	NA	NA	NA	NA	NA	NA	NA	NA	NA	NA	NA	NA	NA	394889
Leaf	Seita.2G178200.1.p	1.13755e+08	5.24939e+07	5.49321e+07	9.9427e+07	8.54578e+07	8.12253e+07	145072788	9.20094e+07	1.25225e+08	1.20212e+08	9.48086e+07	1.45329e+08	1.30513e+08	1.13524e+08	6.33849e+07	8.39594e+07
Leaf	Seita.2G180300.1.p	NA	NA	NA	NA	NA	NA	NA	NA	NA	NA	NA	NA	NA	NA	NA	NA
Leaf	Seita.2G181500.1.p	NA	NA	NA	NA	NA	960812	NA	NA	NA	NA	NA	NA	NA	NA	622653	NA
Leaf	Seita.2G181800.1.p	8716866	4.78966e+06	2.06302e+06	2.58819e+06	NA	6.69439e+06	2.21235e+06	7.0491e+06	15586806	5845595	1.81553e+06	3671323	2.13084e+07	6.86428e+06	1177952	1.71993e+06
Leaf	Seita.2G181900.1.p	NA	NA	NA	NA	14644798	NA	NA	NA	NA	NA	NA	NA	NA	NA	NA	NA
Leaf	Seita.2G182500.1.p	NA	1.12478e+06	NA	NA	NA	NA	NA	NA	NA	NA	NA	NA	NA	NA	NA	NA
Leaf	Seita.2G182900.1.p	NA	484673	NA	NA	NA	1.33797e+06	NA	NA	NA	NA	NA	NA	NA	267280	NA	NA
Leaf	Seita.2G183100.1.p	NA	NA	234562	NA	NA	NA	NA	276259	NA	NA	NA	NA	NA	NA	NA	NA
Leaf	Seita.2G183200.1.p	NA	81634.8	NA	NA	NA	49906.3	NA	2.35443e+06	NA	NA	NA	NA	NA	NA	NA	NA
Leaf	Seita.2G184000.1.p	1.58387e+06	1.17305e+07	6.08279e+06	3.15699e+06	1.20288e+06	8.09681e+06	NA	4950447	1.32959e+06	1.79677e+06	4.15145e+06	2.39215e+06	3.62749e+06	3.08568e+06	2.78841e+06	3.92299e+06
Leaf	Seita.2G184600.1.p	5.03468e+06	9.1785e+06	6.22176e+06	6.53085e+06	1.07825e+07	8714682	3.88146e+07	5.81306e+06	1.73522e+07	1.72188e+07	1.85308e+07	3.39214e+07	2.40907e+07	222955	9.92348e+06	4377018
Leaf	Seita.2G185300.1.p	NA	NA	461815	NA	NA	NA	262181	NA	NA	631616	NA	NA	1.16532e+06	NA	NA	NA
Leaf	Seita.2G185400.1.p	NA	NA	NA	NA	1.53586e+06	NA	NA	NA	NA	NA	NA	NA	NA	NA	NA	NA
Leaf	Seita.2G185600.1.p	1724521	NA	NA	773242	1.02743e+06	368203	3.13171e+06	1.99515e+06	NA	4661290	1.57709e+06	1.81088e+06	NA	3.03077e+06	NA	532280
Leaf	Seita.2G186400.1.p	NA	NA	104539	NA	NA	NA	NA	NA	834592	NA	NA	NA	NA	NA	NA	NA
Leaf	Seita.2G186500.1.p	NA	1.93174e+06	NA	1.27582e+06	2.96764e+06	1.47964e+06	1.62647e+06	1.45389e+06	292059	697892	895393	2.44821e+06	NA	NA	910005	1.137e+06
Leaf	Seita.2G186700.1.p	NA	708246	NA	NA	NA	425604	NA	578067	NA	NA	NA	NA	NA	264419	NA	NA
Leaf	Seita.2G190600.1.p	3.39041e+06	3.35402e+06	2.46885e+06	2.29965e+06	3.9856e+06	1.88426e+06	3.02769e+06	535298	4.7696e+06	NA	3.75943e+06	NA	NA	3.21277e+06	7.83905e+06	7.92905e+06
Leaf	Seita.2G191000.1.p	8.9715e+06	6.63084e+06	3.74247e+06	NA	4.38424e+06	1.65393e+06	1.84426e+06	6.37287e+06	6.70744e+06	4.65441e+06	3.62939e+06	1.19576e+06	9016213	4.44533e+06	3.77251e+06	2.96507e+06
Leaf	Seita.2G191200.1.p	NA	2.98079e+06	NA	NA	2.17606e+06	NA	NA	NA	NA	55225.1	7.6601e+06	NA	6.08067e+06	NA	2.79538e+06	NA
Leaf	Seita.2G191500.1.p	NA	NA	611432	NA	NA	NA	478160	1.80729e+06	539024	NA	569044	218398	NA	NA	209409	180938
Leaf	Seita.2G193300.1.p	NA	NA	484297	NA	NA	NA	409393	NA	NA	NA	NA	NA	NA	NA	508218	NA
Leaf	Seita.2G193500.1.p	1.32025e+06	3.81211e+06	4.78752e+06	559675	6.20539e+06	3.29305e+06	3.98566e+06	3.24059e+06	3.19073e+06	402488	7.7601e+06	783211	4.55455e+06	2.42222e+06	3.1653e+06	2.92006e+06
Leaf	Seita.2G194300.1.p	5149075	NA	NA	NA	NA	NA	NA	NA	NA	NA	NA	NA	NA	NA	NA	NA
Leaf	Seita.2G195400.1.p	340709	NA	NA	442674	NA	362218	NA	NA	NA	NA	NA	NA	NA	NA	NA	NA
Leaf	Seita.2G196200.1.p	NA	NA	NA	NA	18176422	NA	NA	NA	NA	224401	15994432	NA	NA	NA	NA	1.13242e+06
Leaf	Seita.2G196300.1.p	NA	NA	346060	NA	NA	NA	NA	NA	NA	NA	NA	NA	412836	NA	NA	NA
Leaf	Seita.2G196900.1.p	NA	NA	NA	NA	NA	NA	NA	2.20648e+06	NA	NA	164347	NA	NA	NA	NA	1.8749e+06
Leaf	Seita.2G197800.1.p	NA	NA	NA	NA	NA	NA	NA	NA	NA	687281	NA	NA	NA	NA	NA	NA
Leaf	Seita.2G198000.1.p	NA	NA	425493	NA	NA	NA	NA	NA	NA	NA	334985	NA	NA	NA	NA	NA
Leaf	Seita.2G198100.1.p	NA	NA	736594	NA	NA	NA	NA	NA	NA	NA	NA	NA	NA	NA	NA	NA
Leaf	Seita.2G198500.1.p	NA	NA	NA	3.57162e+06	NA	NA	NA	NA	NA	NA	NA	5.54211e+06	NA	NA	NA	NA
Leaf	Seita.2G199300.1.p	2.19392e+07	3.34344e+07	2.49697e+07	4.05053e+07	2.82743e+07	4.71127e+07	3.47863e+07	4.05778e+07	3.37935e+07	3.95503e+07	2.83994e+07	3.83937e+07	4.97767e+07	3.15018e+07	3.7084e+07	3.91108e+07
Leaf	Seita.2G199400.1.p	NA	NA	NA	NA	NA	207374	NA	NA	NA	NA	NA	NA	NA	NA	NA	NA
Leaf	Seita.2G201100.1.p	5.37147e+06	1.41773e+07	1.13608e+07	7.8875e+06	3.69276e+06	4.0491e+06	NA	1.20826e+07	5.39748e+06	1.60992e+06	1.02902e+07	9.9133e+06	3.85528e+06	1.57863e+07	851598	1.4399e+07
Leaf	Seita.2G201300.1.p	NA	NA	NA	NA	NA	NA	NA	NA	NA	NA	NA	NA	NA	NA	NA	NA
Leaf	Seita.2G201500.1.p	4.67105e+06	NA	572530	762426	1.52363e+06	687734	763134	5.56197e+06	1504205	NA	594645	2.13816e+06	6.38282e+06	NA	734848	1.32142e+06
Leaf	Seita.2G202500.1.p	6.90223e+06	NA	NA	3.5552e+06	464009	2.29322e+06	2.37719e+06	949516	667538	1267285	494671	2.19522e+06	7.37197e+06	1.91422e+06	670177	906142
Leaf	Seita.2G204000.1.p	12066267	NA	3.47045e+06	7.50006e+06	1.4659e+07	2.0061e+06	7683219	1.06189e+07	1.88815e+07	NA	7.73477e+06	9.93094e+06	3.75292e+07	NA	9.01762e+06	1.24917e+07
Leaf	Seita.2G204900.1.p	NA	NA	NA	NA	NA	226694	NA	NA	NA	NA	NA	NA	NA	NA	NA	NA
Leaf	Seita.2G205000.1.p	NA	NA	NA	NA	NA	NA	8172813	NA	1.37407e+06	NA	3869718	NA	3799274	NA	1.25268e+06	2.79216e+06
Leaf	Seita.2G205400.1.p	NA	NA	NA	NA	NA	NA	NA	NA	NA	NA	NA	NA	NA	NA	NA	NA
Leaf	Seita.2G205500.1.p	NA	431432	NA	NA	NA	NA	NA	NA	999536	NA	NA	NA	NA	1.82524e+06	NA	NA
Leaf	Seita.2G205600.1.p	NA	NA	NA	1.14806e+06	NA	NA	NA	NA	NA	NA	NA	NA	NA	NA	NA	NA
Leaf	Seita.2G205800.1.p	NA	NA	NA	NA	NA	1.44536e+06	NA	NA	2.1411e+06	NA	NA	NA	NA	NA	NA	NA
Leaf	Seita.2G207500.1.p	2.23565e+08	NA	8.05522e+07	3.08403e+06	NA	NA	1.1067e+08	NA	NA	NA	81684916	NA	NA	NA	9.46345e+07	NA
Leaf	Seita.2G207900.1.p	NA	NA	NA	NA	NA	NA	NA	NA	NA	NA	503366	NA	NA	NA	453116	NA
Leaf	Seita.2G209700.1.p	NA	477565	NA	NA	NA	2.4039e+06	NA	288313	NA	906758	NA	208190	NA	NA	NA	NA
Leaf	Seita.2G211100.1.p	2.87968e+06	2.96089e+06	2.33046e+06	3.09199e+06	NA	NA	3.0117e+06	3.19276e+06	2.37726e+06	NA	3.07675e+06	3301832	7.9477e+06	2.67037e+06	2.70657e+06	2.66597e+06
Leaf	Seita.2G212200.1.p	5.23446e+06	10670390	NA	NA	3.08201e+06	8934893	NA	3321811	3.60289e+06	923047	14288729	3.4889e+06	2.97261e+06	NA	NA	NA
Leaf	Seita.2G212800.1.p	258509	NA	NA	NA	NA	NA	NA	NA	NA	NA	NA	NA	536195	NA	NA	NA
Leaf	Seita.2G216100.1.p	NA	NA	NA	NA	NA	NA	NA	NA	NA	NA	NA	NA	NA	NA	NA	NA
Leaf	Seita.2G217100.1.p	NA	NA	925030	NA	3.40395e+06	1.79113e+06	NA	NA	NA	NA	4.93945e+06	NA	NA	NA	NA	NA
Leaf	Seita.2G217300.1.p	6.19607e+07	2.18778e+07	37592295	49074938	42846414	2.79421e+07	6.14937e+07	7.69605e+07	8.10687e+07	6.72512e+07	3.96647e+07	7.14207e+07	131452375	3.99257e+07	44250209	5.13481e+07
Leaf	Seita.2G218100.1.p	NA	NA	NA	NA	NA	580528	NA	NA	NA	NA	NA	NA	NA	NA	NA	NA
Leaf	Seita.2G218400.1.p	5.84544e+07	3.996e+07	4.90141e+07	3.1705e+07	5.65768e+07	3.699e+07	3.90402e+07	4.25204e+07	66815271	4.916e+07	4.06314e+07	3.70365e+07	8.25341e+07	3.98516e+07	3.67169e+07	44553146
Leaf	Seita.2G220600.1.p	7.24781e+06	1.66475e+07	1.21183e+07	1.76927e+07	8031342	2.30028e+07	1.07486e+07	2.84642e+07	6.93214e+06	1.54673e+07	9001756	1.293e+07	14069818	2.02544e+07	11325936	16424182
Leaf	Seita.2G220900.1.p	NA	NA	NA	NA	671174	NA	547929	NA	NA	NA	NA	NA	NA	NA	NA	NA
Leaf	Seita.2G221600.1.p	150484	NA	448071	NA	NA	NA	NA	NA	347337	NA	221700	NA	NA	NA	NA	NA
Leaf	Seita.2G223600.1.p	NA	NA	NA	NA	NA	NA	NA	NA	NA	NA	NA	NA	NA	NA	NA	NA
Leaf	Seita.2G223900.1.p	2.61666e+08	1.17075e+08	1.41544e+08	171826442	1.28636e+08	1.40622e+08	1.4816e+08	1.97527e+08	1.95387e+08	1.14749e+08	1.37588e+08	1.85416e+08	3.23037e+08	1.56697e+08	1.35014e+08	1.39477e+08
Leaf	Seita.2G225400.1.p	1.92911e+06	4.15847e+06	1.22871e+07	2.29537e+06	1.95375e+06	7.12181e+06	900125	8.26184e+06	3.31506e+06	NA	6.34051e+06	3.37133e+06	610560	2.46603e+06	3510807	4.77171e+06
Leaf	Seita.2G225500.1.p	NA	NA	NA	NA	NA	NA	NA	NA	NA	NA	NA	NA	NA	NA	NA	NA
Leaf	Seita.2G225600.1.p	3.49175e+06	1.9686e+06	3.43744e+06	1.20793e+06	1.47688e+06	2.07417e+06	2.13956e+06	2.74669e+06	2.03129e+06	563279	5.57169e+06	2.74969e+06	NA	1.94596e+06	3.71634e+06	2.78711e+06
Leaf	Seita.2G226300.1.p	3.30304e+06	NA	1.96182e+06	NA	3.5128e+06	683002	3.17753e+06	2.09668e+06	4.41468e+06	NA	3.21579e+06	2.40837e+06	1.96873e+06	NA	2.30773e+06	1.73558e+06
Leaf	Seita.2G227200.1.p	3.84498e+07	2.22881e+07	2.83234e+07	2.66023e+07	3.02291e+07	2.17937e+07	3.48058e+07	2.9921e+07	3.68164e+07	2.51534e+07	2.98994e+07	2.85797e+07	3.50957e+07	1.03738e+07	2.53932e+07	2.86568e+07
Leaf	Seita.2G228900.1.p	NA	NA	NA	NA	NA	NA	558263	NA	748360	NA	447350	NA	NA	NA	581581	NA
Leaf	Seita.2G229000.1.p	938041	1.42491e+06	659650	1.98865e+06	2.17247e+06	2.59015e+06	383748	3.34748e+06	972475	NA	716052	NA	2.6948e+06	2009623	NA	749491
Leaf	Seita.2G229100.1.p	3.02974e+06	9.61456e+06	9.1177e+06	5.54634e+06	2.04588e+06	1.09658e+07	NA	8187718	8.16732e+06	3.52448e+06	5.06458e+06	639366	1.05569e+07	1.42359e+07	4.95685e+06	4.08325e+06
Leaf	Seita.2G230100.1.p	NA	1.00734e+06	NA	NA	NA	NA	NA	NA	NA	NA	NA	NA	NA	NA	NA	NA
Leaf	Seita.2G231500.1.p	NA	NA	NA	10333322	NA	NA	NA	NA	NA	NA	NA	9001798	NA	NA	NA	NA
Leaf	Seita.2G231600.1.p	NA	NA	NA	NA	NA	125546	NA	NA	NA	NA	NA	NA	NA	NA	NA	NA
Leaf	Seita.2G232400.1.p	1.10496e+08	78118365	5.6819e+07	9.25902e+07	7.31007e+07	5.22956e+07	8.30783e+07	8.2665e+07	1.00215e+08	7.52382e+07	6.19411e+07	8.60946e+07	1.61891e+08	7.20847e+07	7.13924e+07	7.57258e+07
Leaf	Seita.2G232500.1.p	28160913	2.75046e+07	8.28806e+06	3.2219e+07	16812824	1.71787e+07	3.05857e+07	2.35708e+07	2.14156e+07	2.55988e+07	2.54788e+07	2.41697e+07	3.77254e+07	4.3541e+07	1.72599e+07	26101871
Leaf	Seita.2G232700.1.p	NA	NA	NA	NA	NA	NA	NA	NA	NA	NA	NA	NA	NA	NA	NA	NA
Leaf	Seita.2G233100.1.p	1.51605e+06	NA	5.4526e+06	8288647	3.48752e+06	8.00123e+06	4.49788e+06	5.32795e+06	4.58421e+06	6.17979e+06	9289116	1.33337e+07	5.44754e+06	1.01489e+07	5.68174e+06	9.53072e+06
Leaf	Seita.2G233300.1.p	3.96038e+06	10022235	5.59552e+06	2.69939e+06	1.80321e+06	6.87091e+06	5899249	9.00709e+06	2.0969e+06	1290608	1.57867e+07	NA	40500715	7.3411e+06	1.52342e+07	7.60745e+06
Leaf	Seita.2G233700.1.p	NA	4.19365e+06	1.83209e+06	685521	1.87273e+06	NA	1.17842e+06	1.77671e+06	7.66803e+06	1.45225e+06	1.83321e+06	1.43692e+06	2.23275e+06	4.49201e+06	1.10763e+06	2.48534e+06
Leaf	Seita.2G233800.1.p	NA	NA	NA	NA	NA	NA	NA	NA	NA	NA	NA	NA	NA	NA	NA	NA
Leaf	Seita.2G234200.1.p	NA	NA	NA	NA	NA	NA	NA	NA	NA	NA	NA	NA	NA	NA	NA	NA
Leaf	Seita.2G235500.1.p	NA	642130	NA	NA	NA	657421	NA	NA	NA	NA	647845	NA	NA	NA	NA	NA
Leaf	Seita.2G235900.1.p	3.09851e+08	1.48463e+08	92276398	1.61581e+08	206366948	2.6199e+08	1.42892e+08	2.45176e+08	1.83748e+08	165141837	1.2772e+08	2.58913e+08	4.78341e+08	2.21234e+08	1.15789e+08	1.52872e+08
Leaf	Seita.2G236400.1.p	1.30145e+06	1.40149e+06	4.51987e+06	5.53028e+06	2.42103e+06	2.80292e+06	4155291	5.8963e+06	NA	NA	3.92238e+06	4.52256e+06	1.59521e+06	2.56352e+06	5.16856e+06	4.61686e+06
Leaf	Seita.2G237100.1.p	21185839	7.09972e+06	3.57608e+06	1.72302e+07	1.36889e+07	1.18208e+07	1.66715e+07	1.68932e+07	1.96132e+07	1.0768e+07	1.22235e+07	2.33392e+07	1.27957e+07	1.3343e+07	1.54908e+07	1.49963e+07
Leaf	Seita.2G239600.1.p	1.54011e+06	347031	2.38567e+06	8.30039e+06	NA	4.34237e+06	9.26547e+06	4.8667e+06	3.2754e+06	1.34956e+06	7.3825e+06	654440419	2.01503e+06	3.37459e+06	5.60523e+06	6896270
Leaf	Seita.2G239700.1.p	1.13702e+07	1.7107e+07	5.47585e+06	6.52867e+06	1.00422e+07	1.48502e+07	3.27915e+07	6.37746e+06	1.06297e+07	2.14718e+07	1.21229e+07	4.06641e+07	2.03023e+07	1.84166e+07	6.45372e+06	6.12415e+06
Leaf	Seita.2G240300.1.p	NA	1.56215e+06	1.65855e+06	NA	NA	415233	NA	1.41358e+06	694732	NA	745056	NA	NA	3.38318e+06	NA	NA
Leaf	Seita.2G241600.1.p	8.55978e+06	1.08512e+07	4.57846e+06	1.26877e+07	6.14976e+06	5.06544e+06	7.1053e+06	1.13365e+07	1.24976e+07	7.63475e+06	6.02247e+06	8.56271e+06	2.40778e+07	1.97642e+07	5.80232e+06	8.81297e+06
Leaf	Seita.2G241900.1.p	629459	NA	NA	NA	NA	NA	NA	NA	NA	NA	NA	NA	NA	NA	NA	NA
Leaf	Seita.2G242300.1.p	NA	NA	NA	NA	NA	NA	NA	NA	NA	NA	NA	NA	NA	NA	NA	NA
Leaf	Seita.2G243500.1.p	NA	NA	NA	NA	NA	707328	NA	NA	NA	NA	NA	NA	NA	NA	NA	NA
Leaf	Seita.2G244500.1.p	NA	NA	NA	553266	NA	NA	NA	519212	NA	NA	NA	NA	NA	NA	NA	NA
Leaf	Seita.2G247700.1.p	2.29178e+06	3.07992e+06	3.17367e+06	1.95397e+06	4714671	2.99578e+06	474966	2.18941e+06	1.57887e+06	NA	782912	564780	4.73431e+06	5.8678e+06	2.57988e+06	NA
Leaf	Seita.2G248200.1.p	NA	NA	NA	NA	9779827	NA	NA	NA	NA	NA	NA	NA	NA	NA	NA	NA
Leaf	Seita.2G248300.1.p	NA	NA	NA	NA	NA	NA	NA	NA	NA	NA	NA	NA	NA	NA	NA	NA
Leaf	Seita.2G249200.1.p	NA	NA	NA	NA	NA	NA	NA	NA	NA	NA	NA	NA	NA	NA	NA	NA
Leaf	Seita.2G250200.1.p	1.5118e+06	1.17704e+06	NA	NA	1.00821e+06	NA	NA	627238	1.24027e+06	NA	NA	NA	2.11857e+06	1.02434e+06	NA	NA
Leaf	Seita.2G250400.1.p	1.70752e+07	1.5752e+07	1.05885e+07	4.48757e+06	1.73346e+07	1.29431e+07	7.28049e+06	7.71348e+06	1.19049e+07	3.77203e+06	7.68077e+06	4.37365e+06	2.0639e+07	2.43139e+07	1.16987e+07	1.65318e+07
Leaf	Seita.2G251300.1.p	NA	NA	NA	NA	1.16062e+06	NA	NA	NA	NA	NA	NA	NA	NA	NA	NA	NA
Leaf	Seita.2G252500.1.p	NA	NA	NA	NA	NA	NA	NA	NA	NA	NA	NA	NA	NA	427320	669959	NA
Leaf	Seita.2G252900.1.p	327094	NA	794042	1.72448e+06	394377	328330	3729678	281867	243289	291985	123034	NA	352434	NA	74753.6	341362
Leaf	Seita.2G253000.1.p	5.18398e+07	2.64768e+07	1.3109e+07	2.06832e+07	3.23929e+07	1.52994e+07	1.34375e+07	2.10811e+07	4.09987e+07	1.34746e+07	1.67782e+07	1.12634e+07	4.76593e+07	1.56855e+07	1.99135e+07	2.17722e+07
Leaf	Seita.2G253200.1.p	5.2483e+07	2.24161e+07	1.81376e+06	20909433	21890191	1.75589e+07	3.40833e+07	7.19606e+06	4.42173e+07	2.47474e+07	3128707	6.88045e+06	1.13906e+08	2.86803e+07	1.36656e+07	1.11652e+07
Leaf	Seita.2G254100.1.p	NA	NA	NA	NA	NA	NA	NA	NA	NA	NA	NA	NA	NA	4884940	NA	NA
Leaf	Seita.2G255900.1.p	259779	1.05428e+06	1.362e+06	1.06521e+06	NA	NA	156637	325705	255275	6.44719e+06	1.91068e+06	272931	292888	1.43856e+06	1.35226e+06	267176
Leaf	Seita.2G256100.1.p	274733	4.27925e+06	643959	7.91103e+06	NA	2.07879e+06	499977	416477	NA	8.18351e+06	539082	6.96388e+06	6.15228e+06	4.59076e+06	508008	6.51556e+06
Leaf	Seita.2G256500.1.p	3.60009e+06	4.76493e+06	NA	NA	NA	3.00788e+06	NA	1.33655e+06	NA	NA	1.86832e+06	NA	NA	NA	7.29428e+06	NA
Leaf	Seita.2G256800.1.p	NA	NA	NA	NA	NA	NA	NA	NA	NA	NA	NA	NA	NA	NA	NA	NA
Leaf	Seita.2G257100.1.p	NA	NA	NA	NA	NA	NA	NA	NA	NA	NA	NA	NA	NA	112860	NA	NA
Leaf	Seita.2G257700.1.p	NA	NA	NA	NA	NA	NA	NA	NA	NA	NA	NA	NA	NA	NA	NA	NA
Leaf	Seita.2G258500.1.p	NA	NA	394302	NA	NA	NA	NA	NA	NA	NA	NA	NA	NA	NA	1.28062e+06	NA
Leaf	Seita.2G260500.1.p	NA	NA	465523	NA	NA	NA	313174	NA	NA	404284	NA	NA	8.6115e+06	1.66607e+06	NA	NA
Leaf	Seita.2G261800.1.p	NA	NA	NA	143049	NA	NA	NA	NA	NA	NA	NA	NA	NA	NA	NA	NA
Leaf	Seita.2G262800.1.p	NA	NA	1.42989e+07	NA	NA	NA	1.60662e+07	NA	27470178	NA	1.57203e+07	NA	NA	6.03831e+07	NA	NA
Leaf	Seita.2G262900.1.p	6.67857e+07	NA	2.34134e+07	6.67096e+06	2.70898e+07	1.32952e+07	NA	NA	3.44316e+07	1.90503e+07	20145062	NA	NA	NA	22039870	1.60696e+07
Leaf	Seita.2G263100.1.p	NA	1.21187e+06	4.23114e+06	NA	NA	NA	NA	663112	NA	NA	998177	NA	NA	NA	2.23531e+06	NA
Leaf	Seita.2G264600.1.p	8.06662e+06	1.62704e+07	3.04599e+06	3.8709e+06	6.87926e+06	8.00925e+06	5.18567e+06	5.84018e+06	9.64014e+06	3.20061e+06	1.25842e+06	3.46926e+06	1.66188e+07	1.49737e+07	3.60832e+06	7.0229e+06
Leaf	Seita.2G265800.1.p	4.14395e+06	1.83379e+06	2.67711e+06	3.05809e+06	1955038	NA	NA	5.52349e+06	4.31664e+06	NA	2.9311e+06	5.9248e+06	688621	7.73209e+06	1.66097e+06	5.96995e+06
Leaf	Seita.2G265900.1.p	NA	588835	309471	812040	NA	2571881	NA	259784	1.09746e+06	NA	360348	1.40981e+06	NA	1303481	977022	1.09609e+06
Leaf	Seita.2G266000.1.p	6.04596e+07	3.70051e+07	5.05821e+07	5.03621e+07	44723264	20450267	39113787	7.14408e+07	5.64171e+07	3.36014e+07	5.06136e+07	4.93473e+07	45550640	6.6296e+07	45228946	4.31388e+07
Leaf	Seita.2G266800.1.p	8.89522e+06	4.93068e+06	6.30841e+06	1115259	4034283	2.66069e+06	1.18797e+06	3904892	3.25984e+06	NA	2.49993e+06	1.8252e+06	NA	5.66975e+06	1.57368e+06	2.57773e+06
Leaf	Seita.2G267400.1.p	8.71037e+07	4.06464e+07	4.41705e+07	2.18715e+07	5.82744e+07	2.50188e+07	3.80058e+07	31268461	9.56448e+07	NA	4.68563e+07	26940940	8.88036e+07	9.00774e+07	3.03439e+07	2.75697e+07
Leaf	Seita.2G268700.1.p	NA	NA	NA	NA	NA	2.38699e+07	NA	NA	NA	NA	NA	NA	NA	NA	NA	NA
Leaf	Seita.2G270400.1.p	455000	NA	1512079	1.36593e+06	3.09293e+06	1.28802e+06	1.92825e+06	2.62624e+06	2.03885e+06	3.29253e+06	1.2799e+06	3.47206e+06	4.73818e+06	1.90279e+06	2.04182e+06	1.67736e+06
Leaf	Seita.2G270700.1.p	NA	40283.3	500008	NA	NA	555806	NA	NA	NA	25590.6	768679	NA	838553	70367.9	NA	NA
Leaf	Seita.2G270800.1.p	NA	NA	NA	NA	NA	NA	NA	1.70338e+06	NA	NA	NA	NA	NA	NA	NA	NA
Leaf	Seita.2G270900.1.p	1.44861e+06	NA	NA	NA	NA	NA	NA	NA	NA	NA	NA	NA	NA	NA	NA	NA
Leaf	Seita.2G271600.1.p	6.30414e+06	2.46864e+06	3.10329e+06	3.42537e+06	5.33724e+06	4.25078e+06	1.72962e+06	4.15645e+06	1.0532e+06	436777	5.84719e+06	NA	9903500	3.63519e+06	2.31627e+06	4.09407e+06
Leaf	Seita.2G271900.1.p	NA	236976	NA	NA	NA	NA	NA	NA	NA	NA	NA	NA	NA	NA	NA	NA
Leaf	Seita.2G272500.1.p	1.20619e+08	1.14005e+08	5.60991e+07	5.70985e+07	1.12194e+08	4.93007e+07	6.5587e+07	8.29104e+07	1.11326e+08	5.7764e+07	5.51672e+07	4.37324e+07	1.43495e+08	130222316	5.48036e+07	6.99533e+07
Leaf	Seita.2G274200.1.p	NA	NA	NA	NA	106596	NA	NA	NA	NA	NA	NA	NA	NA	NA	NA	NA
Leaf	Seita.2G274400.1.p	1.47935e+06	1.61922e+06	3.21074e+06	NA	2.2129e+06	2.5598e+06	1.18033e+06	3.9772e+06	1.26171e+06	4.06123e+06	3.13246e+06	1436330	1672707	NA	1.52082e+06	3.43831e+06
Leaf	Seita.2G275200.1.p	NA	NA	NA	91897.6	219492	NA	NA	NA	NA	NA	NA	114288	NA	62740.8	NA	NA
Leaf	Seita.2G275400.1.p	NA	NA	NA	NA	NA	NA	NA	NA	NA	NA	NA	NA	NA	NA	NA	NA
Leaf	Seita.2G275500.1.p	1.03061e+06	961166	494037	NA	NA	2.21406e+06	793465	NA	NA	688138	1.18434e+06	1.97893e+06	1.08963e+06	2.91157e+06	435065	NA
Leaf	Seita.2G275600.1.p	1988858	3.26378e+06	NA	NA	1.07882e+06	NA	NA	NA	NA	NA	NA	NA	353608	6452869	NA	NA
Leaf	Seita.2G276600.1.p	NA	NA	652832	NA	NA	NA	NA	NA	NA	NA	NA	NA	NA	NA	NA	NA
Leaf	Seita.2G276900.1.p	NA	1.21248e+06	NA	NA	NA	1.00152e+06	NA	406015	NA	NA	NA	NA	NA	NA	NA	NA
Leaf	Seita.2G279400.1.p	1340991	2.13388e+07	1.60495e+07	NA	2.68718e+06	2.00391e+07	NA	8.64461e+06	NA	4654689	1.69165e+06	NA	14470746	5.37562e+06	NA	NA
Leaf	Seita.2G279500.1.p	647025	802147	NA	NA	NA	4.6154e+06	NA	NA	556884	NA	NA	NA	1.32035e+06	2.09583e+06	NA	NA
Leaf	Seita.2G281900.1.p	NA	NA	NA	NA	641571	NA	852618	NA	1.24723e+06	NA	NA	NA	NA	1.2369e+06	NA	NA
Leaf	Seita.2G282000.1.p	622414	NA	NA	NA	NA	471982	NA	NA	NA	NA	NA	NA	1.95199e+06	1.9428e+06	NA	NA
Leaf	Seita.2G282100.1.p	NA	NA	NA	NA	NA	NA	63952156	NA	NA	NA	NA	NA	NA	NA	NA	NA
Leaf	Seita.2G282200.1.p	NA	NA	NA	NA	NA	NA	NA	NA	NA	NA	NA	NA	NA	NA	NA	NA
Leaf	Seita.2G283100.1.p	11106820	1.11428e+07	6.40998e+06	1.12653e+07	8.29276e+06	5352702	6385450	1.22906e+07	6.29653e+06	1.54452e+07	9.99666e+06	1.43526e+07	17692676	1.3787e+07	1.31889e+07	1.60463e+07
Leaf	Seita.2G283600.1.p	5.08279e+07	5.29115e+07	6.31916e+07	3.68653e+07	6.07921e+07	5.09925e+07	4.64708e+07	8.43025e+07	4.95693e+07	1.64025e+07	6.067e+07	5.33151e+07	7.19118e+07	37636794	4.9835e+07	5.6714e+07
Leaf	Seita.2G284200.1.p	690448	NA	NA	NA	NA	NA	NA	NA	876274	NA	273479	NA	NA	NA	217422	NA
Leaf	Seita.2G285100.1.p	1.26239e+07	2.2497e+07	6682565	13259292	1.50181e+07	2.27152e+07	9.92295e+06	1.16678e+07	11119283	2.97711e+07	8.66224e+06	1.88234e+07	3.32587e+07	1.83714e+07	9565099	1.15814e+07
Leaf	Seita.2G286300.1.p	7919799	NA	NA	NA	NA	NA	NA	NA	NA	NA	NA	NA	NA	499441	NA	NA
Leaf	Seita.2G286700.1.p	2.52778e+06	5.64568e+06	NA	3.22106e+06	1.81574e+06	2.53587e+06	NA	4.5759e+06	774756	3.99468e+06	715337	6.64338e+06	1.57018e+07	8.05738e+06	506470	3.39152e+06
Leaf	Seita.2G286900.1.p	NA	NA	NA	NA	NA	NA	NA	NA	NA	NA	NA	NA	NA	NA	NA	NA
Leaf	Seita.2G287600.1.p	NA	NA	NA	NA	NA	NA	NA	NA	NA	NA	NA	NA	NA	NA	NA	NA
Leaf	Seita.2G288000.1.p	2897759509	1778640117	1590468655	2365509626	2533854389	1974222776	2061600930	2261906485	2810972267	1921946896	2020544554	2558774732	3906920730	1807745132	1656782793	1896865073
Leaf	Seita.2G288400.1.p	NA	393638	NA	NA	NA	NA	NA	NA	NA	NA	NA	926915	NA	NA	NA	NA
Leaf	Seita.2G288700.1.p	NA	NA	NA	NA	NA	NA	NA	NA	NA	NA	NA	NA	NA	NA	NA	NA
Leaf	Seita.2G289300.1.p	NA	NA	NA	NA	NA	216720	NA	NA	NA	NA	NA	NA	422801	NA	NA	189904
Leaf	Seita.2G289500.1.p	2.65928e+08	209811549	2.59787e+08	2.81299e+08	2.37801e+08	3.81679e+08	2.40631e+08	4.72686e+08	2.38654e+08	3.81505e+08	2.14179e+08	4.49588e+08	4.41378e+08	3.88408e+08	1.60587e+08	2.9991e+08
Leaf	Seita.2G289600.1.p	68523664	2.81442e+07	2.86868e+07	1.04555e+08	4.30191e+07	21210364	1.51648e+08	5.25375e+07	6.88452e+07	1.62166e+08	4.19979e+07	6.20661e+07	1.91698e+08	100622953	6.8433e+07	7.26808e+07
Leaf	Seita.2G289700.1.p	7.64e+07	NA	3.82869e+07	895481	6.56801e+07	1.29224e+07	1.69874e+07	44416134	8.6601e+07	627105	3.48883e+07	2.78415e+07	2.11051e+06	1.43175e+06	3.80041e+07	4.15799e+07
Leaf	Seita.2G289900.1.p	NA	NA	3.07997e+06	NA	NA	NA	NA	1.23028e+06	NA	NA	NA	NA	NA	NA	NA	NA
Leaf	Seita.2G290400.1.p	5.66417e+07	6.39415e+07	3.57212e+07	5.08212e+07	5.17121e+07	8.77417e+07	2.57059e+07	4.55841e+07	5.06532e+07	3.7169e+07	2.9077e+07	3.45285e+07	9.46509e+07	8.15994e+07	4.16852e+07	5.64951e+07
Leaf	Seita.2G290700.1.p	NA	NA	NA	NA	NA	NA	NA	201982	NA	NA	NA	NA	NA	NA	NA	NA
Leaf	Seita.2G290900.1.p	NA	21033008	9686080	NA	11195779	NA	NA	NA	NA	2.03634e+07	2.34658e+06	NA	NA	NA	NA	NA
Leaf	Seita.2G291200.1.p	1.59595e+06	2.33017e+06	1.60731e+06	NA	NA	4.2972e+06	NA	2.60251e+06	NA	NA	NA	NA	NA	2.96869e+06	NA	NA
Leaf	Seita.2G291500.1.p	NA	482430	782823	1.19601e+06	NA	819507	1.64327e+06	1.04494e+06	NA	1043253	555265	1.08343e+06	1.37334e+06	1.0262e+06	NA	1.14383e+06
Leaf	Seita.2G291900.1.p	NA	NA	NA	NA	NA	449166	NA	NA	NA	NA	NA	NA	NA	NA	1470050	NA
Leaf	Seita.2G292100.1.p	NA	NA	NA	NA	NA	NA	NA	NA	NA	NA	NA	NA	936785	NA	NA	NA
Leaf	Seita.2G292200.1.p	NA	NA	NA	NA	NA	NA	NA	NA	NA	NA	NA	NA	NA	NA	NA	NA
Leaf	Seita.2G292400.1.p	891795	NA	NA	NA	602787	NA	755513	628635	1.06035e+06	NA	NA	746545	NA	NA	NA	591190
Leaf	Seita.2G292500.1.p	5.03637e+06	6.82452e+06	2.47496e+06	1.02321e+07	8.65351e+06	2.72744e+06	1.31959e+07	14780583	4.28579e+06	3.85073e+06	4.13704e+06	1.12596e+07	3.51809e+06	9.06493e+06	7.58795e+06	1.13696e+07
Leaf	Seita.2G293300.1.p	NA	1.73968e+06	NA	NA	1.92342e+06	NA	NA	NA	NA	NA	NA	NA	NA	NA	NA	NA
Leaf	Seita.2G293900.1.p	NA	NA	NA	NA	NA	NA	NA	NA	NA	NA	NA	NA	NA	NA	NA	NA
Leaf	Seita.2G294000.1.p	NA	525025	1.36742e+06	119730	331122	NA	NA	410170	167968	NA	NA	NA	211310	361064	812012	216291
Leaf	Seita.2G294300.1.p	NA	798494	NA	NA	NA	NA	NA	NA	NA	NA	NA	NA	NA	2.14143e+06	NA	NA
Leaf	Seita.2G294600.1.p	NA	NA	NA	575977	NA	1.18675e+06	NA	NA	NA	655956	NA	715108	NA	NA	NA	NA
Leaf	Seita.2G297600.1.p	9.12032e+06	7.06457e+06	3.91236e+06	1.23592e+07	5.52296e+06	7.73676e+06	6.68922e+06	8.33461e+06	1.0456e+07	8.61125e+06	4.83101e+06	5.57106e+06	1.57896e+07	4.87291e+06	4.03072e+06	6.08581e+06
Leaf	Seita.2G298100.1.p	1.46747e+06	NA	2.60982e+06	NA	2.6745e+06	1748569	NA	3685894	2232712	NA	2.86184e+06	NA	2.25613e+06	NA	403511	2246939
Leaf	Seita.2G299200.1.p	NA	NA	NA	NA	NA	1.08535e+06	NA	NA	NA	1268401	NA	NA	NA	NA	5.65855e+06	NA
Leaf	Seita.2G299800.1.p	534187	NA	NA	NA	1298603	NA	NA	NA	792927	NA	NA	NA	NA	1.18356e+06	NA	NA
Leaf	Seita.2G300300.1.p	NA	NA	438302	NA	NA	NA	NA	NA	NA	NA	NA	NA	NA	NA	NA	NA
Leaf	Seita.2G301600.1.p	1503949654	1209891147	1141341030	1200830830	1347550148	1326095411	1340940550	1421866088	1367816764	1001841781	1263436800	1354328320	2006212720	1650862518	1201266233	1337200663
Leaf	Seita.2G301700.1.p	NA	NA	NA	NA	NA	NA	NA	NA	NA	NA	NA	NA	NA	NA	NA	NA
Leaf	Seita.2G301800.1.p	NA	NA	NA	NA	NA	NA	NA	297878	NA	NA	741396	NA	NA	NA	1.19441e+06	NA
Leaf	Seita.2G302100.1.p	554124	1.26511e+07	3.09641e+06	1.2291e+07	4.39228e+06	7.47813e+06	4.15581e+06	5.43826e+06	1.35062e+07	4.13899e+06	6.51479e+06	1.02955e+07	9.39332e+06	7.35288e+06	903415	1.12293e+07
Leaf	Seita.2G303600.1.p	7.86414e+06	4350268	2.81274e+06	5.85261e+06	573075	1.1575e+06	4.29954e+06	1.01693e+06	5.90351e+06	3.02755e+06	2.11934e+06	NA	1.67673e+07	1.32948e+07	3.92612e+06	4.86083e+06
Leaf	Seita.2G303800.1.p	5.01077e+06	NA	7.35758e+06	NA	2.87602e+06	855955	4.61529e+06	4.30759e+06	6.73695e+06	2.91006e+06	2.72264e+06	4.58699e+06	2.37574e+06	NA	3.28081e+06	3.09393e+06
Leaf	Seita.2G305100.1.p	NA	NA	NA	NA	NA	NA	NA	NA	NA	NA	NA	NA	NA	NA	NA	NA
Leaf	Seita.2G305200.1.p	503254	NA	NA	NA	NA	555168	NA	483676	NA	NA	NA	NA	NA	NA	NA	NA
Leaf	Seita.2G306800.1.p	NA	NA	NA	NA	NA	NA	NA	NA	NA	NA	NA	NA	NA	NA	NA	NA
Leaf	Seita.2G307800.1.p	NA	NA	NA	NA	NA	NA	NA	NA	NA	1548229	NA	NA	NA	NA	NA	NA
Leaf	Seita.2G308100.1.p	NA	NA	NA	NA	NA	NA	1.32351e+06	NA	NA	NA	NA	NA	NA	NA	NA	NA
Leaf	Seita.2G308200.1.p	NA	NA	NA	NA	NA	NA	NA	NA	NA	NA	NA	NA	NA	NA	NA	NA
Leaf	Seita.2G308300.1.p	NA	4.16298e+06	1.16977e+06	627294	1.84961e+06	879759	NA	784073	1.36315e+06	827132	693907	NA	1.51512e+06	NA	NA	NA
Leaf	Seita.2G309100.1.p	NA	NA	252230	NA	NA	NA	NA	305561	NA	NA	NA	NA	NA	NA	NA	NA
Leaf	Seita.2G310300.1.p	NA	NA	NA	NA	NA	NA	NA	NA	1.39013e+06	NA	NA	NA	NA	NA	NA	NA
Leaf	Seita.2G311400.1.p	NA	154791	NA	NA	NA	NA	NA	NA	556323	NA	NA	NA	322285	184858	NA	NA
Leaf	Seita.2G311600.1.p	2.22111e+07	1.38951e+07	1.31523e+07	2.0751e+07	1.66129e+07	5.88878e+06	2.37593e+07	2.13436e+07	2.27813e+07	2.34131e+07	1.71866e+07	2.1828e+07	2.08529e+07	19695906	1.57636e+07	1.90834e+07
Leaf	Seita.2G312300.1.p	6.87706e+07	4.44374e+07	2.08527e+07	5.73977e+07	5.018e+07	50766563	3.58305e+07	4.08059e+07	5.47222e+07	4.89985e+07	3.04763e+07	4.91613e+07	1.06046e+08	4.4753e+07	3.26305e+07	4.86648e+07
Leaf	Seita.2G312900.1.p	2.57334e+06	3.36952e+06	4.41685e+06	3.33823e+06	NA	4.29408e+06	1.34342e+06	9.428e+06	3.14935e+06	NA	3.35047e+06	2.30808e+06	2.08915e+06	5.84211e+06	3.18498e+06	4.00519e+06
Leaf	Seita.2G313200.1.p	1.76451e+06	1.55089e+06	8.84751e+06	9.89699e+06	2.18739e+06	2.6098e+06	2.86197e+06	5.32132e+06	2.47735e+06	NA	NA	NA	3.50844e+06	6710174	NA	4069228
Leaf	Seita.2G314100.1.p	NA	352119	NA	NA	NA	NA	NA	NA	NA	NA	NA	NA	NA	NA	NA	NA
Leaf	Seita.2G315500.1.p	NA	2002484	NA	NA	2.58227e+06	1.53214e+06	NA	1.8335e+06	1591829	322799	207176	NA	514418	NA	NA	NA
Leaf	Seita.2G316000.1.p	1.13719e+07	7.8951e+06	9.51444e+06	3.05438e+06	8.63716e+06	NA	6.68845e+06	9.45966e+06	1.37876e+07	8.35377e+06	1.10896e+07	5.45712e+06	1.1192e+07	1.05773e+07	1.12193e+07	8847861
Leaf	Seita.2G316100.1.p	NA	1.21762e+06	5.88404e+06	1260675	1.22523e+06	4.27753e+06	1.43591e+06	2.76016e+06	5.32073e+06	5.80929e+06	8358221	3.4019e+06	2.30724e+06	207944	4235752	2.54902e+06
Leaf	Seita.2G317300.1.p	9.05167e+06	4228036	2.52655e+07	NA	5.93531e+06	924823	NA	2.54342e+06	5.31484e+06	NA	NA	1.94327e+07	1.16112e+07	5.97145e+06	NA	2.72219e+07
Leaf	Seita.2G317900.1.p	217116	NA	NA	NA	NA	NA	NA	NA	NA	NA	NA	NA	NA	NA	NA	NA
Leaf	Seita.2G318600.1.p	NA	NA	620888	NA	NA	NA	NA	NA	NA	NA	NA	NA	NA	NA	NA	NA
Leaf	Seita.2G318800.1.p	5.93797e+06	NA	1.24285e+06	105552	4.0249e+06	1.23119e+06	NA	1.84058e+06	7.69673e+06	NA	NA	NA	2.07782e+06	2.352e+06	NA	111051
Leaf	Seita.2G319200.1.p	2.07553e+06	1.24506e+06	1.06276e+06	NA	2.25472e+06	4.29219e+06	NA	4.13208e+06	NA	NA	894682	1.1148e+06	4.05634e+06	3.16254e+06	1.05752e+06	1.16202e+06
Leaf	Seita.2G319500.1.p	NA	NA	NA	NA	NA	NA	NA	NA	NA	NA	NA	NA	NA	NA	NA	NA
Leaf	Seita.2G319600.1.p	6.07549e+07	4.31462e+07	1.16296e+08	1.12484e+08	2.4259e+07	4.53438e+07	133281760	9.82662e+07	5.47534e+07	2.75862e+07	1.214e+08	1.40002e+08	5.77541e+07	4.80356e+07	1.3707e+08	1.2052e+08
Leaf	Seita.2G319800.1.p	8.4113e+07	4.70522e+07	9.94328e+07	1.45803e+07	5.77041e+07	82128410	7167440	7.37065e+07	1.10501e+08	NA	8.42807e+07	2.08561e+07	7.79911e+07	5.16996e+07	1.10103e+08	3.66442e+07
Leaf	Seita.2G320700.1.p	NA	574907	NA	NA	NA	478448	NA	NA	NA	NA	411109	523927	747578	NA	NA	NA
Leaf	Seita.2G321100.1.p	NA	NA	NA	NA	NA	NA	NA	NA	NA	NA	NA	NA	NA	NA	NA	NA
Leaf	Seita.2G321800.1.p	NA	NA	NA	NA	NA	44283.3	NA	NA	NA	NA	NA	NA	NA	NA	NA	NA
Leaf	Seita.2G322000.1.p	1.20943e+07	2.11216e+07	2.7059e+07	1.84818e+07	9.02985e+06	2.33993e+07	2.17729e+07	2.40199e+07	2.40704e+07	1.81667e+07	2.47447e+07	2.57691e+07	3.93845e+07	2.28841e+07	1.63692e+07	1.90662e+07
Leaf	Seita.2G322100.1.p	1.23734e+07	9.60599e+06	5.20872e+06	4.55781e+06	1.29248e+07	4.79867e+06	NA	5.55673e+06	7.90227e+06	3.65403e+06	4.36023e+06	2.65475e+06	1.46349e+07	6.63661e+06	NA	2.93599e+07
Leaf	Seita.2G322200.1.p	1.0282e+06	2.16712e+06	NA	328504	1.4572e+06	1.67905e+06	NA	2.56213e+06	NA	NA	NA	NA	2.24589e+06	815177	NA	NA
Leaf	Seita.2G322500.1.p	2.51593e+06	NA	NA	1.94378e+06	3.96151e+06	1.77186e+06	829401	1140279	1103245	NA	727698	1823494	8.41382e+06	447918	865324	1.13031e+06
Leaf	Seita.2G322700.1.p	3.08694e+06	2.09501e+06	1.55331e+06	NA	1.13631e+06	879084	625979	3.64959e+06	1.65935e+06	186759	3.47384e+06	NA	1.64137e+06	5.08803e+06	1.21148e+06	7.47468e+06
Leaf	Seita.2G323800.1.p	14504799	1.104e+07	1.15116e+07	3.15339e+07	2.45044e+07	1.36061e+07	1.73268e+07	2.93536e+07	1.26609e+07	1.11779e+07	1.8725e+07	2.17358e+07	1.50248e+07	1.90474e+07	1.53703e+07	1.95627e+07
Leaf	Seita.2G324200.1.p	453218	1.59475e+06	2.94818e+06	625044	1.05316e+06	3517817	904502	8.91284e+06	653220	NA	983768	3.86814e+06	NA	3.54476e+06	92791.3	91846.5
Leaf	Seita.2G324300.1.p	1.44333e+07	11404755	1.11233e+07	6.28453e+06	1.00448e+07	1.55959e+07	8287283	1.5404e+07	1.16799e+07	1.66737e+06	9.59665e+06	1.09932e+07	5.77129e+06	11505680	8.57929e+06	1.42925e+07
Leaf	Seita.2G324400.1.p	7.1875e+06	3.41687e+06	2.35474e+06	4.86242e+06	4.69845e+06	1.69905e+07	1.04944e+07	1.8426e+06	7.30268e+06	1.79357e+07	1.32025e+06	1.7724e+06	8.62152e+06	1.22013e+07	2.88039e+06	8.04069e+06
Leaf	Seita.2G324500.1.p	NA	NA	2.36721e+06	NA	NA	NA	1.18865e+06	3.15878e+06	NA	NA	3.8001e+06	4.93496e+06	180456	890172	NA	5.70265e+06
Leaf	Seita.2G324800.1.p	NA	1.25151e+06	NA	NA	NA	NA	1.29633e+06	4.26688e+06	NA	2171169	NA	NA	NA	NA	NA	NA
Leaf	Seita.2G325400.1.p	NA	NA	6.12784e+06	NA	NA	NA	NA	NA	NA	NA	1355537	NA	NA	NA	NA	NA
Leaf	Seita.2G325700.1.p	11651490	1.47914e+06	3.80658e+06	8680121	2.99332e+06	3.49468e+06	320201	11888501	3384043	6.02758e+06	6.5061e+06	5.20629e+06	1.74921e+06	3.32524e+06	2.5103e+06	7.18118e+06
Leaf	Seita.2G326100.1.p	NA	NA	NA	NA	NA	NA	NA	NA	NA	NA	NA	NA	NA	NA	NA	NA
Leaf	Seita.2G326600.1.p	NA	NA	NA	NA	NA	NA	NA	NA	NA	NA	NA	NA	NA	NA	NA	NA
Leaf	Seita.2G326800.1.p	NA	NA	NA	1.93753e+06	NA	1.30793e+06	NA	NA	NA	NA	NA	1.65867e+06	4.46983e+06	3.92436e+06	NA	2.34438e+06
Leaf	Seita.2G327400.1.p	1.63213e+06	1.37196e+06	NA	3.07919e+06	509610	1.62356e+06	1190001	1.31853e+06	2.63831e+06	2.38028e+06	NA	NA	5.13126e+06	961723	NA	779051
Leaf	Seita.2G327500.1.p	9.24829e+07	7.61781e+07	3.27707e+07	83490006	7.03578e+07	1.12117e+08	6.81681e+07	7.38145e+07	1.00769e+08	8.49019e+07	3.83767e+07	8.30554e+07	1.53173e+08	1.10138e+08	4.55924e+07	5.35062e+07
Leaf	Seita.2G327700.1.p	NA	NA	NA	738628	NA	NA	NA	NA	NA	NA	1.03522e+06	NA	NA	NA	1.70527e+06	NA
Leaf	Seita.2G328100.1.p	313246	NA	812721	NA	821993	3.062e+06	NA	524078	1.27322e+07	NA	NA	NA	506030	NA	NA	NA
Leaf	Seita.2G330500.1.p	2.06919e+07	1.98293e+07	2.53249e+07	2.92032e+07	3.22151e+07	3.2142e+07	27775762	4.25383e+07	20575293	3.46641e+07	3.37712e+07	6.80612e+07	41519177	3.64144e+07	3.09773e+07	4.96272e+07
Leaf	Seita.2G331000.1.p	NA	166069	243651	NA	NA	NA	NA	NA	NA	NA	165781	NA	NA	NA	NA	NA
Leaf	Seita.2G331100.1.p	5.57596e+06	6.10774e+06	2.96025e+06	NA	3.71424e+06	1.51414e+06	2.11967e+06	NA	4.63976e+06	NA	NA	NA	5100569	6.85064e+06	534573	2220669
Leaf	Seita.2G331400.1.p	5.10532e+07	1.76851e+07	4.14709e+07	4.49964e+07	2.37789e+07	1.14746e+07	5.92611e+07	3.45458e+07	43313001	1.86859e+07	1.73896e+07	4.09611e+07	49311125	NA	25924282	6.37808e+07
Leaf	Seita.2G331600.1.p	NA	NA	NA	NA	NA	1.43301e+06	NA	NA	NA	NA	NA	NA	NA	NA	NA	NA
Leaf	Seita.2G334500.1.p	2.7548e+07	3.87536e+06	1.00448e+06	3101537	6.44473e+06	7.15319e+06	2.47138e+06	1.89186e+06	13154525	5.42917e+06	1.0668e+06	1.74499e+06	1.29338e+07	2.98748e+06	988776	2.26007e+06
Leaf	Seita.2G335400.1.p	NA	NA	NA	NA	NA	NA	NA	2.75683e+06	NA	NA	NA	NA	NA	NA	NA	NA
Leaf	Seita.2G337800.1.p	NA	NA	NA	NA	NA	NA	NA	NA	NA	NA	NA	NA	NA	NA	NA	NA
Leaf	Seita.2G338600.1.p	4.72708e+07	1.29526e+07	1.26552e+07	2.11274e+07	2.33751e+07	1.41608e+07	14651018	3.20799e+07	2.70997e+07	2.4392e+07	1.51488e+07	1.82009e+07	3.79481e+07	1.73416e+07	1.07646e+07	2.34126e+07
Leaf	Seita.2G339900.1.p	NA	NA	NA	NA	NA	579177	NA	NA	NA	1.11426e+06	NA	867105	NA	NA	NA	NA
Leaf	Seita.2G341300.1.p	NA	NA	NA	NA	NA	NA	NA	NA	NA	NA	NA	NA	NA	201127	NA	NA
Leaf	Seita.2G342700.1.p	NA	NA	NA	NA	NA	NA	NA	3.84994e+06	NA	NA	NA	NA	NA	NA	NA	NA
Leaf	Seita.2G342900.1.p	1.08171e+08	1.03921e+08	8.97067e+07	6.86478e+07	8.36868e+07	3.76456e+07	1.34435e+08	6.35288e+07	1.1753e+08	8.04349e+07	7.43204e+07	5.04009e+07	1.77945e+08	1.71613e+08	1.08181e+08	1.4416e+08
Leaf	Seita.2G343000.1.p	9.21645e+08	7.54767e+08	9.11465e+08	1141283332	8.33705e+08	1022712632	1279321055	1614440063	9.97673e+08	4.97556e+08	9.46216e+08	1379310105	1832044254	8.72956e+08	1038077794	1286195560
Leaf	Seita.2G344000.1.p	5.55484e+07	5.26029e+07	4.29477e+07	3.90652e+07	4.53049e+07	3.9157e+07	3.24968e+07	4.38127e+07	6.28356e+07	16551914	3.2299e+07	3.52834e+07	5.25803e+07	6.47365e+07	4.96451e+07	3.89285e+07
Leaf	Seita.2G344600.1.p	850127	6.64838e+06	NA	3.44508e+06	481285	5.30161e+06	NA	1.29746e+06	3.47812e+06	5.5761e+06	1.8726e+06	444527	1.72608e+06	1.21228e+06	2.09911e+06	1.91182e+06
Leaf	Seita.2G345300.1.p	768848	NA	NA	NA	NA	NA	NA	NA	NA	NA	NA	NA	508830	NA	NA	NA
Leaf	Seita.2G345500.1.p	NA	3.27599e+06	3.57022e+06	NA	2515660	NA	NA	2.20985e+06	4.33511e+06	NA	1.35327e+06	NA	NA	6.51824e+06	1813193	NA
Leaf	Seita.2G345600.1.p	NA	1.98937e+06	3.44532e+06	NA	978300	NA	NA	2108932	NA	NA	1.81319e+06	NA	NA	NA	1.60868e+06	NA
Leaf	Seita.2G346100.1.p	3.0999e+06	7.82944e+06	1.66574e+07	1.33776e+07	5.63014e+06	3.02225e+06	8.76586e+06	8.20739e+06	1.69492e+07	1.37548e+07	1.28112e+07	2.18014e+06	2.25421e+07	1.60935e+07	6.7358e+06	8.70201e+06
Leaf	Seita.2G347500.1.p	5.02088e+06	5.49268e+06	3.89433e+06	9225058	3.63241e+06	6720276	NA	5750790	3521690	5.84046e+06	6.96799e+06	3.98155e+06	2.35886e+06	490358	2951944	1.0484e+07
Leaf	Seita.2G348100.1.p	NA	NA	NA	NA	NA	412038	NA	NA	NA	NA	NA	NA	NA	NA	NA	NA
Leaf	Seita.2G349000.1.p	NA	NA	NA	NA	NA	NA	NA	NA	NA	NA	NA	NA	NA	NA	NA	NA
Leaf	Seita.2G349300.1.p	798623	7.92263e+06	2.19424e+06	728314	607940	2.78037e+06	NA	2.50354e+06	2.02379e+06	981979	1.76057e+06	890038	4441818	7.8897e+06	3.55347e+06	1.06565e+06
Leaf	Seita.2G350100.1.p	1.69958e+07	7.75256e+06	1.12953e+07	9.32745e+06	1.04419e+07	8.82697e+06	1.31905e+07	11292642	9.01168e+06	5.03464e+06	14457339	7.85509e+06	2.51453e+07	1.50814e+07	1.2298e+07	1.28844e+07
Leaf	Seita.2G351200.1.p	439924	391147	542865	NA	NA	242342	NA	429936	NA	NA	NA	NA	737000	NA	NA	546114
Leaf	Seita.2G351500.1.p	7.85609e+06	8.80698e+06	1028585	3.26427e+06	NA	5664131	1160392	2.19647e+06	2.01467e+06	1.02043e+07	1.45522e+06	4.95541e+06	4.99395e+06	4.59857e+06	980142	1.51386e+06
Leaf	Seita.2G351700.1.p	3.52947e+07	2.61626e+07	2.22199e+07	3.01292e+07	3.72142e+07	5.38524e+07	3.60049e+07	1.61283e+07	2.40156e+07	3.30482e+07	2.21765e+07	2.12496e+07	4.60595e+07	2.3476e+07	21447474	2.16352e+07
Leaf	Seita.2G353600.1.p	NA	NA	NA	NA	NA	1.57259e+06	NA	NA	1.97855e+06	NA	NA	NA	NA	1.84605e+06	NA	1.06933e+06
Leaf	Seita.2G354300.1.p	2.03054e+07	2.99993e+07	18950841	1.51587e+07	26026346	3.37619e+07	7.45143e+06	2.863e+07	2.19457e+07	7177320	1.19105e+07	8.30871e+06	2.87939e+07	3.8652e+07	2.27276e+07	1.98833e+07
Leaf	Seita.2G354500.1.p	9.2389e+06	5.34122e+06	8907655	NA	8.88948e+06	NA	NA	1.30922e+07	9633157	2.04299e+06	8.65631e+06	NA	1.40207e+07	1.26335e+07	9.90166e+06	9.19124e+06
Leaf	Seita.2G355000.1.p	5.05379e+07	1.78647e+07	2.03038e+07	4.69514e+07	4.00977e+07	2.44802e+07	2.11628e+07	4.79708e+07	4.47784e+07	3.35839e+07	2.94008e+07	2.39869e+07	8.8838e+07	6.63739e+07	3.08664e+07	3.09642e+07
Leaf	Seita.2G356300.1.p	NA	710942	NA	NA	NA	NA	NA	NA	NA	NA	NA	NA	NA	NA	NA	NA
Leaf	Seita.2G357500.1.p	NA	NA	NA	NA	NA	NA	NA	NA	NA	NA	NA	NA	NA	NA	NA	NA
Leaf	Seita.2G357900.1.p	NA	NA	226421	NA	NA	363588	NA	NA	NA	NA	NA	NA	NA	2.80797e+06	NA	NA
Leaf	Seita.2G358800.1.p	NA	8.11855e+06	NA	NA	5.20856e+06	NA	NA	NA	NA	NA	NA	NA	NA	NA	NA	NA
Leaf	Seita.2G359600.1.p	1.1489e+07	2.27153e+07	1.78045e+07	1.09487e+07	7.90022e+06	2.86249e+07	1.28499e+07	1.69685e+07	1.39484e+07	1.00381e+07	1.78532e+07	1.66218e+07	2.79009e+07	1.30599e+07	15671665	1.71819e+07
Leaf	Seita.2G360500.1.p	4.84635e+07	4.35547e+07	3.04419e+07	5.45334e+07	2.54925e+07	4.83009e+07	5.04611e+07	4.42032e+07	4.86071e+07	4.01729e+07	3.06799e+07	4.11158e+07	8.01151e+07	4.67648e+07	36110556	4.63708e+07
Leaf	Seita.2G361500.1.p	358173	NA	NA	NA	NA	NA	NA	NA	NA	NA	NA	NA	NA	NA	NA	NA
Leaf	Seita.2G362900.1.p	NA	NA	NA	NA	NA	NA	NA	NA	NA	NA	NA	NA	NA	NA	NA	NA
Leaf	Seita.2G363200.1.p	NA	NA	1.2767e+06	1.16444e+06	NA	969585	NA	1.61086e+06	NA	NA	1.33479e+06	975195	1.67459e+06	NA	NA	2.57822e+06
Leaf	Seita.2G363400.1.p	NA	NA	424979	NA	NA	NA	NA	NA	NA	NA	NA	NA	NA	NA	NA	NA
Leaf	Seita.2G363800.1.p	1.82257e+07	1.44872e+07	4.18911e+06	1.08229e+07	17378400	8.33834e+06	1.58038e+07	13492593	20475021	1.73844e+07	1.04906e+07	1.51103e+07	2.49343e+07	1.24555e+07	9.99514e+06	1.18338e+07
Leaf	Seita.2G364600.1.p	3.17511e+07	4.66033e+07	2.94094e+07	1.93749e+07	5.38682e+07	27928610	6.59976e+06	4.47968e+07	2.17314e+07	6917397	2.37219e+07	1.86353e+08	2.92711e+07	8.22197e+07	1.50897e+07	3.97253e+07
Leaf	Seita.2G364900.1.p	8.12402e+07	3.61946e+07	4.57642e+07	1.53186e+07	6.16473e+07	5.50358e+07	1.12299e+07	5.78908e+07	5.17073e+07	1.54346e+07	2.64173e+07	1.64812e+07	8.26451e+07	5.80944e+07	1.71036e+07	2.87955e+07
Leaf	Seita.2G365000.1.p	NA	652826	NA	NA	NA	272673	NA	NA	NA	NA	NA	NA	NA	NA	555393	NA
Leaf	Seita.2G365800.1.p	4.81476e+06	1.39908e+07	6.81479e+07	3.01791e+07	1.89416e+07	2.96322e+07	1.14351e+07	4.7806e+07	7.14164e+06	2.08444e+07	5.0628e+07	7.18753e+07	8.03925e+06	1.77262e+07	5.23981e+07	2.53091e+07
Leaf	Seita.2G366200.1.p	1.00861e+06	NA	NA	NA	1.27581e+06	NA	NA	NA	NA	NA	NA	NA	NA	NA	NA	NA
Leaf	Seita.2G366700.1.p	5.58602e+07	5.02897e+07	7.21088e+07	6.20892e+07	7.12776e+07	8.61932e+07	5.23055e+07	7.79973e+07	5.93509e+07	3.61859e+07	6.20872e+07	8.12185e+07	1.10231e+08	8.08585e+07	5.76853e+07	6.97676e+07
Leaf	Seita.2G367600.1.p	NA	3.22695e+06	2.65705e+06	3.19668e+06	1.97025e+06	4775236	1.82533e+06	3.56913e+06	2220305	2118014	2.45591e+06	2590737	NA	13382599	1274802	NA
Leaf	Seita.2G368100.1.p	1.1048e+07	2.90496e+06	NA	888683	5.69466e+06	5.73799e+06	990072	3.64499e+06	7.67821e+06	2.01404e+06	1.93497e+06	3.58983e+06	1.85662e+07	1.07792e+07	484370	5.74234e+06
Leaf	Seita.2G368400.1.p	NA	538380	NA	NA	NA	NA	NA	886854	1.19778e+06	NA	683672	863244	NA	680084	518632	945403
Leaf	Seita.2G369400.1.p	NA	NA	NA	NA	NA	NA	NA	1.74561e+06	438622	NA	NA	NA	NA	NA	NA	NA
Leaf	Seita.2G370100.1.p	3.92216e+06	2.7035e+06	1.82088e+06	NA	1836043	1.20094e+06	1.48367e+06	1.50277e+06	3373072	1.63473e+06	1.2227e+06	1.0947e+06	5.06825e+06	3.18827e+06	2333045	1.84018e+06
Leaf	Seita.2G370400.1.p	8.01302e+06	1.35605e+06	1.70789e+06	62427.9	7.74753e+06	3.28925e+06	NA	7703367	NA	2.24056e+06	6.45729e+06	845174	7.59397e+06	1.22642e+06	4.12883e+06	5.59452e+06
Leaf	Seita.2G370500.1.p	962730	3.61168e+06	894216	500783	1.53329e+06	1.67589e+06	415281	1.2044e+06	710118	326276	NA	NA	868917	2.00494e+06	1.51673e+06	554879
Leaf	Seita.2G370800.1.p	1.87665e+06	NA	562120	3163928	1.18536e+06	568929	NA	1.16294e+06	542894	NA	705503	NA	NA	NA	562339	NA
Leaf	Seita.2G371400.1.p	NA	NA	NA	NA	NA	NA	NA	NA	NA	NA	NA	NA	NA	NA	NA	NA
Leaf	Seita.2G371500.1.p	4.24084e+06	4.52274e+06	2.63058e+06	2.40797e+07	2.97983e+06	2.30179e+06	1.18286e+07	2.07758e+07	1.34311e+07	4.30745e+06	1.11285e+07	1.31623e+07	1.30508e+07	8.93534e+06	1.28264e+07	1.56662e+07
Leaf	Seita.2G371700.1.p	1.46828e+07	9.97375e+06	1.86017e+07	1.51405e+07	1.79786e+07	1.09474e+07	7.27378e+06	2.86465e+07	1.85615e+07	1.16483e+07	1.76083e+07	1.74552e+07	1.89233e+07	2.83282e+07	1.603e+07	2.10228e+07
Leaf	Seita.2G372300.1.p	51420540	3.59194e+07	80710392	64135716	NA	2.65901e+07	132570480	NA	55609076	NA	12499192	66955732	100904752	NA	5.30846e+06	46118972
Leaf	Seita.2G372700.1.p	5.54455e+06	9.79516e+06	1.93236e+06	1.4388e+06	2.86192e+06	5.87748e+06	NA	112078	549951	3.7685e+06	NA	NA	346867	NA	1.21907e+06	NA
Leaf	Seita.2G373000.1.p	NA	NA	NA	NA	NA	NA	NA	NA	NA	NA	NA	NA	NA	NA	NA	NA
Leaf	Seita.2G373300.1.p	NA	897262	NA	NA	NA	NA	NA	NA	NA	316037	NA	NA	NA	NA	NA	NA
Leaf	Seita.2G374100.1.p	5.19339e+06	465007	1.291e+06	978754	3845589	1.33038e+06	691374	2.85928e+06	4.40082e+06	249636	1.17284e+06	1.49102e+06	1.14933e+07	4.08183e+06	3.19048e+06	1.89027e+06
Leaf	Seita.2G374500.1.p	NA	NA	NA	NA	NA	NA	NA	NA	NA	NA	NA	NA	NA	NA	NA	NA
Leaf	Seita.2G374700.1.p	NA	NA	NA	NA	NA	NA	NA	NA	NA	NA	NA	NA	NA	NA	NA	NA
Leaf	Seita.2G375000.1.p	NA	1.88236e+06	1.77991e+06	2170931	NA	6.21911e+06	3.491e+06	3.51265e+06	NA	3538103	4.42019e+06	2.41268e+06	NA	7.35284e+06	2.84255e+06	3.27192e+06
Leaf	Seita.2G375200.1.p	NA	762374	NA	NA	870214	852197	NA	NA	NA	400967	NA	NA	NA	NA	NA	NA
Leaf	Seita.2G375800.1.p	NA	NA	NA	NA	NA	NA	NA	NA	NA	NA	NA	NA	NA	NA	NA	NA
Leaf	Seita.2G377200.1.p	149742275	7.06092e+07	7.13618e+07	8.42217e+07	1.31409e+08	41528708	6.0562e+07	86363256	1.26506e+08	6.89806e+07	8.18816e+07	1.05419e+08	2.35056e+08	1.42158e+08	1.16834e+08	7.94032e+07
Leaf	Seita.2G378300.1.p	7.06295e+07	5.54193e+07	2.82456e+07	2.43801e+07	5.86093e+07	4.0183e+07	3.50873e+07	3.70241e+07	8.5323e+07	468649	2.80926e+07	2.10864e+07	2.07218e+07	2.48577e+06	4.2033e+07	3.68897e+07
Leaf	Seita.2G378500.1.p	NA	NA	NA	448087	NA	NA	NA	474250	81935.4	337395	NA	NA	1.04025e+06	2.5555e+06	NA	119530
Leaf	Seita.2G378600.1.p	NA	NA	NA	NA	NA	586484	NA	NA	NA	NA	NA	NA	NA	NA	NA	NA
Leaf	Seita.2G380200.1.p	NA	NA	NA	NA	NA	NA	NA	1308765	NA	NA	NA	NA	NA	NA	NA	NA
Leaf	Seita.2G381100.1.p	1.16579e+06	802642	1.12001e+06	NA	NA	1.10821e+06	NA	2.16087e+06	NA	NA	NA	836589	1.05956e+06	359525	NA	1.12287e+06
Leaf	Seita.2G381200.1.p	NA	NA	NA	NA	NA	NA	NA	NA	NA	NA	NA	NA	NA	NA	NA	NA
Leaf	Seita.2G381800.1.p	NA	NA	NA	NA	NA	1.38443e+06	NA	NA	NA	NA	NA	NA	NA	NA	NA	NA
Leaf	Seita.2G382200.1.p	NA	NA	4230897	NA	NA	NA	NA	NA	NA	NA	NA	NA	NA	NA	NA	NA
Leaf	Seita.2G382400.1.p	224267	NA	NA	2.20401e+06	NA	NA	NA	238676	963178	NA	NA	NA	NA	NA	NA	NA
Leaf	Seita.2G382900.1.p	NA	1.11801e+06	1.54497e+06	NA	NA	2.46985e+06	NA	NA	NA	NA	NA	NA	539220	NA	646835	NA
Leaf	Seita.2G384100.1.p	1728634	7.40453e+06	7.54526e+06	2.12746e+07	443927	1.05385e+07	2.44199e+07	1.10476e+07	1.50976e+07	1.53577e+07	1.50728e+07	1.55397e+07	2.85315e+07	1.50364e+07	1.32493e+07	1.31712e+07
Leaf	Seita.2G384200.1.p	1.35243e+06	NA	NA	NA	NA	531266	NA	NA	NA	747555	NA	NA	NA	NA	NA	NA
Leaf	Seita.2G384900.1.p	NA	NA	NA	NA	NA	NA	152537	NA	211854	NA	NA	NA	NA	NA	NA	NA
Leaf	Seita.2G385500.1.p	NA	NA	1.24077e+06	NA	1.24287e+06	NA	NA	NA	1.40004e+06	NA	840491	NA	NA	2.91252e+06	1.32041e+06	1.24716e+06
Leaf	Seita.2G385700.1.p	1.13368e+07	5739771	NA	3.28902e+06	6.96991e+06	6.57677e+06	2.14496e+06	4465730	5876820	3.21544e+06	2.16701e+06	2.15899e+06	1.24972e+07	1.29216e+07	197360	2.99282e+06
Leaf	Seita.2G386000.1.p	7.84112e+06	3.37477e+06	NA	2.61505e+06	2759909	2.15767e+07	3.07681e+06	4064866	4.86749e+06	NA	NA	907254	4.60608e+06	8.48485e+06	NA	NA
Leaf	Seita.2G386400.1.p	129067087	1.10639e+08	6.75326e+07	1.05912e+08	1.06308e+08	2.42907e+07	1.09828e+08	1.13291e+08	1.16062e+08	1.05913e+08	8.67206e+07	112705573	1.52655e+08	1.17884e+08	90330481	108306695
Leaf	Seita.2G386600.1.p	8.66607e+07	1.1214e+08	1.4561e+08	7.28143e+07	6.63428e+07	1.35209e+08	9.68992e+07	1.8153e+08	98983771	6.43324e+07	1.25615e+08	1.24801e+08	2.2821e+08	1.0695e+08	8.84725e+07	1.4997e+08
Leaf	Seita.2G387400.1.p	NA	922053	NA	NA	NA	170742	NA	749188	982109	NA	NA	NA	NA	NA	NA	NA
Leaf	Seita.2G387500.1.p	5.20524e+07	2.17302e+07	1.31943e+07	11766423	4.5092e+07	2.61593e+07	1.11014e+07	5.46373e+06	4.01137e+07	1.36844e+07	1.23283e+07	11904217	1.09995e+08	5.47183e+07	1.10397e+07	1.17305e+07
Leaf	Seita.2G388700.1.p	NA	2701079	NA	NA	NA	NA	NA	NA	NA	66598.5	NA	NA	NA	NA	NA	NA
Leaf	Seita.2G389400.1.p	NA	2.02554e+06	NA	NA	NA	3.072e+06	NA	NA	NA	2.26323e+06	NA	NA	NA	NA	NA	NA
Leaf	Seita.2G389700.1.p	NA	NA	NA	NA	NA	NA	NA	NA	NA	NA	6.58223e+07	NA	NA	NA	NA	NA
Leaf	Seita.2G390500.1.p	11154275	9.38924e+07	8.12791e+07	8.23239e+07	8.2954e+07	1.74569e+07	11346003	1.11507e+07	8.15307e+07	9163995	14050842	13321496	1.48688e+08	7.28828e+07	7.94592e+07	8.78609e+07
Leaf	Seita.2G390600.1.p	4.16523e+07	4.00425e+07	5.53043e+07	5.82372e+07	2.90354e+07	5.8463e+07	3.68891e+07	5.16299e+07	6.09917e+07	2.04186e+07	5.40792e+07	6.06717e+07	5.83403e+07	4.50853e+07	4.83788e+07	5.55152e+07
Leaf	Seita.2G391400.1.p	NA	NA	NA	NA	NA	188574	NA	NA	NA	NA	NA	NA	NA	NA	NA	NA
Leaf	Seita.2G392100.1.p	NA	NA	NA	NA	NA	NA	NA	NA	NA	NA	NA	NA	NA	NA	843691	NA
Leaf	Seita.2G393200.1.p	7.49513e+06	3.16831e+06	4.68335e+06	NA	2.41554e+06	NA	471227	1.91598e+06	2495681	714628	6.92189e+06	NA	3.05061e+06	2.52806e+06	4.70416e+06	499911
Leaf	Seita.2G394000.1.p	884174	1.81599e+06	1.61387e+07	4.10551e+06	7.83315e+06	2.75675e+06	6.04463e+06	7.66155e+06	3.90113e+06	832781	1.68158e+07	7.5414e+06	138333	2.33586e+06	1.08846e+07	7.78972e+06
Leaf	Seita.2G394500.1.p	3.37221e+06	4.00941e+06	1.43097e+06	67805129	3.86413e+06	3.33415e+06	NA	NA	8.61107e+06	31150464	NA	NA	NA	3094670	2.90565e+06	NA
Leaf	Seita.2G394600.1.p	1.98526e+08	1.3492e+08	7.63927e+07	8.28533e+07	1.38432e+08	8.64285e+07	88663121	9.08458e+07	1.96255e+08	8.28154e+07	8.02253e+07	6.42223e+07	2.54543e+08	7.69336e+07	1.14703e+08	9.44673e+07
Leaf	Seita.2G394800.1.p	2.05064e+07	3.27628e+07	2.03052e+07	8.85089e+06	5.96447e+06	2.90398e+07	1.01023e+07	9.34353e+07	7567821	9.89048e+06	6.68636e+07	1.49573e+07	3.96218e+07	1.34419e+08	2.5905e+07	8.89993e+06
Leaf	Seita.2G395200.1.p	NA	NA	NA	NA	NA	NA	NA	NA	NA	NA	NA	NA	NA	NA	NA	NA
Leaf	Seita.2G395400.1.p	NA	NA	NA	NA	NA	NA	2326576	NA	NA	NA	NA	NA	NA	NA	3.73677e+06	NA
Leaf	Seita.2G395500.1.p	NA	NA	NA	NA	NA	NA	NA	NA	NA	NA	NA	NA	NA	NA	NA	NA
Leaf	Seita.2G395800.1.p	NA	281433	NA	NA	NA	NA	NA	NA	NA	NA	NA	NA	NA	NA	NA	NA
Leaf	Seita.2G396900.1.p	NA	NA	NA	NA	NA	NA	NA	NA	NA	719369	NA	NA	NA	NA	NA	NA
Leaf	Seita.2G397200.1.p	NA	NA	NA	NA	NA	NA	NA	NA	NA	NA	NA	NA	NA	NA	NA	NA
Leaf	Seita.2G397800.1.p	NA	NA	NA	1.03595e+06	NA	NA	NA	NA	NA	NA	725110	1.9216e+06	4598013	4457111	NA	NA
Leaf	Seita.2G398400.1.p	NA	NA	NA	NA	257979	NA	NA	NA	NA	NA	NA	NA	NA	212554	NA	NA
Leaf	Seita.2G398700.1.p	29112307	1.87978e+07	1.53193e+07	1.38339e+07	2.03619e+07	2.55578e+07	1.10685e+07	2.62235e+07	1.84245e+07	7987611	1.34071e+07	1.57796e+07	3.46587e+07	2.64266e+07	1.99089e+07	2.59306e+07
Leaf	Seita.2G399300.1.p	NA	NA	NA	706705	NA	NA	NA	NA	NA	395256	NA	NA	NA	NA	NA	NA
Leaf	Seita.2G399400.1.p	1.25118e+06	NA	NA	728717	2101785	1623260	NA	NA	742444	NA	713622	NA	NA	1.59596e+06	NA	NA
Leaf	Seita.2G400200.1.p	4.67777e+07	8.37172e+06	1.37278e+06	2.02857e+06	9.45837e+06	7.00739e+06	1.27708e+06	NA	7321307	NA	2.31987e+06	971749	2.01483e+07	1.17842e+07	1.94222e+06	4475198
Leaf	Seita.2G400800.1.p	1.54302e+07	9.15406e+06	7.6717e+06	5.41682e+06	13067567	1.35425e+07	1.44556e+07	1.2014e+07	1.8622e+07	1.5727e+07	1.11374e+07	6.06551e+06	1.79056e+07	NA	1.55707e+07	7.54668e+06
Leaf	Seita.2G401000.1.p	1.30483e+07	8.33498e+06	3956648	5.72852e+06	1.11643e+07	8.36265e+06	5.23436e+06	7681622	1.38778e+07	5.96001e+06	4.54448e+06	1.05436e+07	2.22926e+07	9.79385e+06	4869347	9.15574e+06
Leaf	Seita.2G401700.1.p	1.3884e+07	1.284e+07	NA	3.16783e+06	4.99293e+06	NA	1.90753e+06	3.39337e+06	9.97622e+06	1.0844e+06	NA	1.2356e+06	2.76886e+07	1.39769e+07	1252288	4.53122e+06
Leaf	Seita.2G403500.1.p	NA	NA	NA	NA	1296802	NA	NA	NA	NA	NA	NA	NA	NA	NA	NA	NA
Leaf	Seita.2G403900.1.p	NA	NA	NA	NA	NA	709343	NA	NA	2.82656e+06	1.93388e+06	NA	NA	NA	NA	NA	NA
Leaf	Seita.2G404000.1.p	NA	NA	422858	NA	NA	NA	NA	NA	NA	NA	NA	NA	NA	NA	NA	NA
Leaf	Seita.2G404800.1.p	NA	NA	NA	NA	NA	NA	NA	NA	NA	NA	NA	NA	NA	NA	NA	NA
Leaf	Seita.2G405000.1.p	NA	NA	NA	1.25609e+06	681292	NA	1259301	NA	537641	NA	NA	NA	NA	NA	NA	NA
Leaf	Seita.2G405500.1.p	NA	NA	NA	NA	NA	NA	NA	NA	NA	NA	NA	NA	NA	NA	NA	NA
Leaf	Seita.2G405900.1.p	NA	NA	NA	945222	NA	NA	NA	NA	NA	NA	NA	NA	NA	NA	NA	NA
Leaf	Seita.2G406400.1.p	2.45164e+07	2.22768e+07	8.20609e+06	8.13882e+06	24367774	7.09176e+06	1.4022e+07	1.97712e+07	3.60543e+07	1.38546e+07	9521012	1.26419e+07	3.7397e+07	2.85409e+07	1.23804e+07	1.6694e+07
Leaf	Seita.2G407200.1.p	NA	NA	NA	NA	2.33591e+06	NA	NA	NA	NA	NA	NA	NA	NA	NA	NA	NA
Leaf	Seita.2G407500.1.p	4.2421e+06	475482	1.05341e+07	256042	NA	NA	6.00095e+06	1.43299e+06	5535485	NA	6.8196e+06	3.42963e+06	1341639	NA	3.18947e+06	1.24034e+06
Leaf	Seita.2G408100.1.p	1.29101e+07	1.3597e+07	1.60577e+07	9.17024e+06	1.23284e+07	1.10455e+07	3.53466e+06	1.78325e+07	5.31815e+06	3.65179e+06	8.68115e+06	1.20357e+07	1.73309e+07	2.082e+07	8.44902e+06	1.65605e+07
Leaf	Seita.2G408200.1.p	NA	NA	1.43905e+06	NA	NA	NA	NA	NA	NA	NA	NA	NA	NA	NA	NA	NA
Leaf	Seita.2G408300.1.p	9.15581e+06	1.01648e+07	7112411	6.95884e+06	1.28649e+07	9699227	4.33651e+06	6.80328e+06	9.01711e+06	5.39218e+06	7.91799e+06	7203577	9.03488e+06	1.21e+07	7.49238e+06	7040740
Leaf	Seita.2G408400.1.p	NA	1.27607e+07	8595924	11893202	6.39915e+06	1.42159e+07	7924228	1.23582e+07	7.38606e+06	2348112	1.02689e+07	1.04726e+07	2.09156e+07	1.00412e+07	11998406	9483435
Leaf	Seita.2G409100.1.p	9.66418e+06	508270	8.52888e+06	5.09979e+06	6.58053e+06	4.91383e+06	6.80085e+06	3.64806e+06	6470017	5.68889e+06	5.97417e+06	4.07459e+06	1.12916e+07	1.34773e+06	4.47058e+06	1.0657e+07
Leaf	Seita.2G409800.1.p	2429135	3.36768e+06	3.4822e+06	NA	6.30489e+06	7.80144e+06	NA	3.00257e+06	NA	5.07492e+06	2.5133e+06	3.94738e+06	1823405	4392904	3.1391e+06	3.01441e+06
Leaf	Seita.2G410100.1.p	1.38949e+06	2.15532e+06	1.32064e+06	1.70508e+06	981023	2.261e+06	NA	NA	1.05144e+06	NA	404637	NA	1.3871e+06	NA	NA	827189
Leaf	Seita.2G410800.1.p	NA	5.4637e+06	4.22517e+06	2332347	2.833e+06	4.40592e+06	NA	NA	NA	NA	NA	2.24039e+06	3.1093e+06	7.07511e+06	NA	2.86126e+06
Leaf	Seita.2G410800.2.p	744314	NA	NA	NA	NA	NA	NA	4.76809e+06	842576	NA	3.97756e+06	NA	NA	NA	1.83922e+06	NA
Leaf	Seita.2G410900.1.p	NA	1.50599e+06	NA	NA	NA	1.47746e+06	NA	NA	NA	NA	NA	NA	NA	NA	NA	NA
Leaf	Seita.2G411100.1.p	340184	NA	NA	196286	NA	829981	152374	NA	NA	NA	191128	NA	212864	NA	313908	200564
Leaf	Seita.2G411300.1.p	NA	NA	NA	NA	NA	NA	NA	NA	NA	NA	NA	NA	NA	NA	NA	NA
Leaf	Seita.2G412000.1.p	1.80046e+07	8847787	NA	7.1044e+06	19688090	NA	11739655	134504	1.84244e+07	4.65965e+06	11902098	6788566	525776	6861489	NA	13707216
Leaf	Seita.2G412100.1.p	558704	1.09824e+06	563568	251173	1.63747e+08	156933	196419	643113	459582	NA	326066	133905	392687	NA	2.53564e+06	317231
Leaf	Seita.2G412300.1.p	NA	NA	NA	NA	NA	854556	NA	1.0049e+06	640299	NA	NA	968209	1.71385e+06	919102	1.03858e+06	1411062
Leaf	Seita.2G413500.1.p	NA	NA	NA	NA	NA	NA	373802	NA	NA	NA	NA	NA	NA	NA	308392	NA
Leaf	Seita.2G415800.1.p	813530	1.902e+06	NA	NA	1.26482e+06	2.74851e+06	NA	NA	710361	713943	653225	706523	NA	1.32334e+06	NA	NA
Leaf	Seita.2G415900.1.p	NA	NA	NA	NA	NA	NA	NA	721650	841260	NA	NA	2999438	562607	NA	NA	NA
Leaf	Seita.2G416500.1.p	2.82567e+07	2.95316e+07	3.06112e+07	1.01024e+07	2.26385e+07	3.33344e+07	7.70737e+06	4.97929e+07	2.23559e+07	9.31779e+06	2.16838e+07	1.20788e+07	4.67255e+07	5.88802e+07	1.75906e+07	2.44166e+07
Leaf	Seita.2G416900.1.p	NA	175495	NA	NA	NA	NA	NA	NA	NA	NA	NA	NA	NA	NA	NA	NA
Leaf	Seita.2G417000.1.p	NA	4.0961e+07	NA	NA	NA	6.60433e+07	NA	NA	NA	4.36385e+07	NA	5.24098e+07	NA	5.85516e+07	NA	NA
Leaf	Seita.2G417000.2.p	5.14596e+07	NA	2.68197e+07	5.60487e+07	4.04394e+07	NA	4.51744e+07	5.54202e+07	5.89544e+07	NA	2.89935e+07	1.95301e+06	9.1898e+07	NA	2.55705e+07	4.03386e+07
Leaf	Seita.2G417900.1.p	1.58713e+08	1.4202e+08	5.67928e+07	6.98002e+07	1.05224e+08	7.73893e+07	5.71293e+07	7.95471e+07	1.21006e+08	3.8917e+07	4.67263e+07	4.0419e+07	2.64058e+08	2.33742e+08	5.61763e+07	6.94972e+07
Leaf	Seita.2G418200.1.p	7.12003e+08	359830176	2.99664e+08	5.41149e+08	5.66011e+08	1.98766e+08	5.49572e+08	5.52265e+08	6.28007e+08	5.30997e+08	3.66182e+08	5.01234e+08	8.91131e+08	4.9533e+08	3.04428e+08	3.82064e+08
Leaf	Seita.2G418400.1.p	1.19824e+07	1.0887e+07	7.66976e+06	3.46293e+06	6.62232e+06	11140452	1.79277e+06	7.56338e+06	7115985	213977	2.69991e+06	469349	9166295	4294253	3.76574e+06	5.40612e+06
Leaf	Seita.2G419700.1.p	943122	NA	NA	NA	NA	NA	NA	NA	NA	NA	NA	NA	1.65399e+06	NA	NA	NA
Leaf	Seita.2G419900.1.p	NA	NA	NA	NA	NA	NA	NA	NA	NA	NA	NA	NA	NA	657488	NA	980720
Leaf	Seita.2G420100.1.p	NA	NA	NA	NA	NA	524113	NA	NA	NA	NA	NA	NA	NA	NA	NA	NA
Leaf	Seita.2G421200.1.p	NA	NA	3.10999e+06	NA	NA	NA	NA	NA	NA	NA	NA	NA	NA	NA	NA	NA
Leaf	Seita.2G421400.1.p	1.6033e+08	1.04157e+08	9.81856e+07	3.04698e+07	1.35517e+08	7.80732e+07	5.22826e+07	1.27745e+08	1.92629e+08	3.87011e+07	8.84282e+07	6.40065e+07	2.47407e+08	7.87943e+07	9.76597e+07	1.11417e+08
Leaf	Seita.2G422000.1.p	2.09075e+07	1.06721e+07	7.56168e+06	1.65908e+07	1.70143e+07	2.38518e+07	7.26301e+06	1.67138e+07	1.82174e+07	5.78622e+06	1.40585e+07	2.33134e+07	2.37743e+07	1.91291e+07	1.14825e+07	1.52947e+07
Leaf	Seita.2G422500.1.p	4.19704e+06	NA	7.43831e+06	NA	4.35307e+06	4535598	1.79834e+06	2.97288e+07	7.54746e+06	NA	1.68442e+06	5.5118e+06	6.18653e+06	154119	3.37252e+07	6135074
Leaf	Seita.2G423300.1.p	NA	NA	NA	NA	NA	NA	NA	NA	NA	NA	NA	NA	NA	NA	NA	NA
Leaf	Seita.2G425200.1.p	1.23953e+07	2.48114e+06	1.68657e+07	1.13008e+07	NA	2.84489e+07	5.24417e+06	2.73525e+07	1.84718e+07	4.8702e+06	9.19866e+06	1.08801e+07	3.38819e+07	1.73518e+07	1.84102e+07	2.19513e+07
Leaf	Seita.2G425600.1.p	NA	NA	NA	NA	NA	NA	513963	NA	NA	NA	1.11629e+06	NA	NA	NA	NA	NA
Leaf	Seita.2G425700.1.p	8.74483e+06	7.90064e+06	6.67771e+06	2.96132e+06	6.94011e+06	7.12952e+06	NA	8.67796e+06	7.46259e+06	821018	6009307	2.62509e+06	1.00905e+07	1.15251e+07	4.89066e+06	7.75341e+06
Leaf	Seita.2G425900.1.p	2.47832e+06	3.47324e+06	NA	NA	NA	NA	NA	NA	NA	NA	NA	NA	5.20304e+06	NA	NA	NA
Leaf	Seita.2G426300.1.p	NA	NA	NA	NA	NA	NA	NA	NA	NA	NA	NA	NA	NA	NA	NA	NA
Leaf	Seita.2G427800.1.p	NA	1.18992e+06	1.48397e+06	NA	NA	NA	1.33832e+06	NA	674649	NA	1.87507e+06	NA	NA	NA	369373	NA
Leaf	Seita.2G427900.1.p	373195	NA	NA	NA	NA	NA	425507	NA	NA	NA	NA	NA	NA	NA	NA	NA
Leaf	Seita.2G429500.1.p	NA	NA	3.6029e+06	498480	2.0945e+06	370874	NA	NA	5.57259e+06	NA	NA	NA	1.04215e+07	6.68658e+06	NA	NA
Leaf	Seita.2G430300.1.p	8.39611e+06	NA	NA	8.47663e+06	1.25707e+07	1.27801e+06	772284	NA	NA	NA	NA	5.33274e+06	NA	4.74874e+06	NA	6.06893e+06
Leaf	Seita.2G430500.1.p	NA	276439	343091	NA	724383	1.1604e+06	NA	679799	NA	NA	336255	NA	1.57114e+06	509504	370001	NA
Leaf	Seita.2G431000.1.p	3545162	2.72375e+06	2321653	4454289	4.4003e+06	4.70962e+06	6.44557e+06	5.37562e+06	6.93682e+06	3.85592e+06	4.52864e+06	6003782	8.33723e+06	4783894	4.39694e+06	3263961
Leaf	Seita.2G431100.1.p	24808934	1.76811e+07	3.41112e+07	2.59102e+07	1.8938e+07	4.49123e+07	1.89024e+07	2.07055e+07	4.55201e+07	2.7663e+07	2.71002e+07	4.22598e+07	5.97644e+07	43994754	2.15585e+07	1.74632e+07
Leaf	Seita.2G431200.1.p	NA	NA	NA	NA	NA	NA	2.30228e+06	445086	904617	1.04978e+06	NA	NA	NA	NA	NA	NA
Leaf	Seita.2G431300.1.p	NA	NA	2.37844e+06	NA	NA	NA	NA	NA	NA	NA	NA	NA	NA	NA	NA	NA
Leaf	Seita.2G431400.1.p	NA	NA	NA	NA	NA	NA	NA	NA	NA	NA	NA	NA	NA	NA	NA	NA
Leaf	Seita.2G431500.1.p	3.7525e+08	1.90047e+08	5.57305e+08	7.52762e+08	3.64238e+08	2.68986e+08	4.90001e+08	5.43509e+08	4.54762e+08	1.70684e+08	5.30931e+08	1081167052	6.47461e+08	4.05954e+08	4.93106e+08	3.92944e+08
Leaf	Seita.2G432600.1.p	1.92425e+07	3.2781e+07	6.31938e+07	34484383	5.25317e+07	5.26539e+07	6.17148e+07	56700938	3.69416e+07	3.2551e+07	6.03571e+07	9.94926e+07	34192108	4.01953e+07	5.79576e+07	6.85373e+07
Leaf	Seita.2G433400.1.p	NA	NA	NA	NA	997571	NA	NA	490629	NA	NA	NA	NA	385049	NA	NA	NA
Leaf	Seita.2G433700.1.p	NA	NA	NA	NA	NA	NA	NA	NA	NA	NA	NA	NA	NA	NA	NA	NA
Leaf	Seita.2G435800.1.p	1.08122e+07	7.96718e+06	1.16775e+06	NA	8.98738e+06	NA	NA	3.34991e+06	1.50933e+07	2.52355e+06	NA	NA	8.84663e+06	3007994	6.3899e+06	2.22843e+06
Leaf	Seita.2G435900.1.p	NA	657220	356679	NA	653706	394645	NA	728436	588972	NA	297947	NA	NA	NA	401896	NA
Leaf	Seita.2G436200.1.p	NA	NA	2.02907e+06	NA	NA	NA	NA	NA	NA	NA	NA	NA	NA	NA	NA	1.54313e+06
Leaf	Seita.2G437000.1.p	NA	NA	59281.4	NA	NA	NA	NA	NA	113031	NA	NA	NA	NA	NA	NA	NA
Leaf	Seita.2G437300.1.p	NA	NA	NA	NA	NA	NA	NA	768867	NA	NA	NA	NA	NA	NA	NA	NA
Leaf	Seita.2G438500.1.p	NA	734981	1.25937e+06	1.16922e+07	658844	679952	2.82005e+06	1732819	2.28471e+06	NA	3.93614e+06	729017	1.03379e+06	1.69316e+06	2.2379e+06	2.33985e+06
Leaf	Seita.2G438800.1.p	4.20775e+06	472257	1.8795e+06	2.97024e+06	2.92525e+06	1.30456e+06	1.12497e+06	8.06657e+06	2.96575e+06	2.78946e+06	2.5435e+06	4.7888e+06	4.30679e+06	5.65745e+06	1.78246e+06	5.09863e+06
Leaf	Seita.2G439000.1.p	3.31218e+08	3.44201e+08	3.44814e+08	3.24635e+08	1.8596e+08	1.28263e+08	3.29496e+08	3.59231e+08	3.10117e+08	2.06175e+08	2.73955e+08	2.77892e+08	3.65887e+08	4.80007e+08	3.58088e+08	3.99329e+08
Leaf	Seita.2G439200.1.p	NA	NA	NA	NA	NA	NA	NA	NA	NA	NA	NA	NA	NA	NA	NA	NA
Leaf	Seita.2G440400.1.p	NA	751044	537302	761567	NA	1.2858e+06	NA	255318	NA	1.00799e+06	947428	263999	1823474	2.49816e+06	NA	287141
Leaf	Seita.2G441600.1.p	9.11811e+06	1.12966e+07	9.51413e+06	1.2794e+07	6.19867e+06	1.49134e+07	9.61403e+06	1.77618e+07	5.61726e+06	9.76761e+06	1.40411e+07	1.28542e+07	1.25927e+07	1.05893e+07	1.00072e+07	1.14524e+07
Leaf	Seita.2G442000.1.p	1.96257e+07	2.88114e+07	1.09594e+07	1.46786e+07	18508741	3.75425e+07	8.70851e+06	2.83646e+07	1.84018e+07	8.36039e+06	15634482	11527630	3.8692e+07	2.84866e+07	1.61274e+07	3.88048e+07
Leaf	Seita.2G442500.1.p	NA	NA	709736	NA	NA	447985	NA	NA	NA	NA	NA	NA	454071	NA	NA	NA
Leaf	Seita.2G442800.1.p	339152	327176	608103	NA	1.23423e+06	1.05436e+06	226045	NA	244736	NA	478198	498890	295244	672090	198231	NA
Leaf	Seita.2G443200.1.p	NA	NA	561342	NA	NA	NA	NA	NA	NA	NA	NA	NA	NA	NA	NA	NA
Leaf	Seita.2G443400.1.p	NA	NA	NA	NA	NA	NA	NA	NA	NA	NA	NA	NA	NA	NA	NA	NA
Leaf	Seita.2G443600.1.p	NA	NA	NA	NA	NA	NA	NA	NA	NA	NA	NA	NA	NA	NA	NA	NA
Leaf	Seita.2G443700.1.p	NA	177184	NA	NA	NA	NA	NA	NA	NA	NA	NA	NA	NA	NA	NA	NA
Leaf	Seita.2G443900.1.p	NA	NA	NA	NA	NA	5.9624e+06	NA	NA	NA	NA	NA	NA	NA	1.76517e+06	NA	NA
Leaf	Seita.2G444000.1.p	4.80604e+08	3.40677e+08	2.60095e+08	2.46916e+08	4.37255e+08	3.17228e+08	2.19306e+08	3.84472e+08	4.68879e+08	2.71496e+08	2.8908e+08	3.97735e+08	7.45641e+08	4.72282e+08	2.34973e+08	3.33234e+08
Leaf	Seita.2G444500.1.p	7.50668e+07	6.203e+07	7.3657e+07	2.74167e+07	7.29982e+07	7.89198e+07	2.26066e+07	7.44328e+07	7.10592e+07	4.81061e+06	3.8158e+07	26824034	9.07649e+07	5.70637e+07	34699117	4.78104e+07
Leaf	Seita.2G445000.1.p	NA	729499	343541	NA	NA	393874	NA	710507	429208	NA	NA	NA	NA	492374	476587	NA
Leaf	Seita.3G000600.1.p	2.65647e+06	1.74396e+06	1.36557e+06	548775	NA	NA	1.70327e+06	NA	1.31495e+06	NA	1.18313e+06	NA	8.17963e+06	3.19619e+06	547146	NA
Leaf	Seita.3G001900.1.p	634581	NA	NA	NA	NA	NA	NA	NA	NA	NA	NA	NA	903158	892539	NA	NA
Leaf	Seita.3G002000.1.p	NA	NA	NA	NA	NA	NA	NA	NA	NA	NA	NA	NA	NA	4.01499e+06	NA	NA
Leaf	Seita.3G002700.1.p	7.4586e+06	8.72607e+06	6.00045e+06	3.84215e+06	1.0976e+07	1.94344e+07	2.01378e+06	5.54957e+06	8.78186e+06	5106569	6.45825e+06	5.65002e+06	1.34227e+07	1.65632e+07	3.99597e+06	6.15e+06
Leaf	Seita.3G003100.1.p	NA	NA	NA	NA	NA	NA	NA	NA	NA	NA	NA	NA	NA	NA	NA	NA
Leaf	Seita.3G003200.1.p	563824	NA	NA	454271	NA	NA	NA	NA	NA	NA	NA	368922	384572	NA	528201	499768
Leaf	Seita.3G003300.1.p	NA	NA	NA	NA	NA	NA	NA	NA	NA	NA	NA	NA	NA	NA	NA	NA
Leaf	Seita.3G003600.1.p	NA	NA	NA	NA	NA	NA	NA	NA	NA	NA	NA	NA	NA	NA	NA	NA
Leaf	Seita.3G004800.1.p	NA	NA	1.66347e+07	NA	NA	NA	NA	1.35972e+06	NA	NA	8.662e+06	3.82196e+06	NA	7.81126e+06	NA	748220
Leaf	Seita.3G004900.1.p	NA	NA	725487	NA	NA	NA	NA	NA	NA	NA	1.56471e+06	NA	NA	NA	649112	NA
Leaf	Seita.3G005100.1.p	1155067	1.37773e+06	1.67658e+07	2.70361e+06	441932	6.90627e+06	2.1855e+06	1.57242e+07	NA	2.55391e+06	1.05009e+07	2.63821e+07	NA	1.28861e+06	NA	6.49437e+06
Leaf	Seita.3G005200.1.p	NA	NA	1.76651e+07	3.6024e+06	NA	955668	1.17488e+06	1.30295e+07	NA	NA	1.96014e+07	1.60374e+07	1.34183e+06	3.66878e+06	3.87134e+06	2.00726e+06
Leaf	Seita.3G006000.1.p	5.28954e+07	4.75949e+07	4.69531e+07	3.93902e+07	3.88922e+07	4.23799e+07	2.20533e+07	6.80553e+07	5.60997e+07	4.16082e+06	4.00176e+07	6.38211e+07	1.03346e+08	8.34881e+07	2.7894e+07	4.53796e+07
Leaf	Seita.3G006600.1.p	1.35473e+08	1.0817e+08	6.79787e+07	9.925e+07	1.1717e+08	2.51376e+07	1.11698e+08	1.25749e+08	1.18127e+08	1.02173e+08	7.15321e+07	9.85094e+07	173525055	1.2306e+08	6.77875e+07	9.55731e+07
Leaf	Seita.3G007600.1.p	NA	NA	NA	NA	NA	NA	NA	NA	NA	NA	NA	NA	NA	NA	NA	NA
Leaf	Seita.3G007700.1.p	707328	NA	NA	NA	NA	NA	162172	1.50167e+06	725745	NA	324807	NA	1.27484e+06	NA	NA	NA
Leaf	Seita.3G007900.1.p	279826	1.13903e+06	NA	1.10003e+06	NA	NA	NA	NA	NA	NA	NA	NA	NA	NA	NA	NA
Leaf	Seita.3G008300.1.p	968370	846075	1.22924e+06	2.41081e+06	NA	1.50846e+06	3.53012e+06	1.56504e+06	773202	843982	970993	1.05656e+06	1.61686e+06	1.29016e+06	NA	1.70406e+06
Leaf	Seita.3G008400.1.p	594517	NA	1.61797e+06	NA	NA	NA	NA	2.20977e+06	NA	NA	348516	NA	NA	1.03983e+06	NA	NA
Leaf	Seita.3G008700.1.p	11276971	NA	NA	NA	NA	NA	NA	NA	NA	NA	NA	NA	484595	NA	NA	NA
Leaf	Seita.3G010200.1.p	1.48249e+07	1.38438e+07	3.65493e+07	3.42932e+07	20562601	3.17795e+07	1.77423e+07	6.64862e+07	3.85241e+07	1.99266e+07	33255198	5.4094e+07	4.40701e+07	5.78974e+07	2.42314e+07	3.68296e+07
Leaf	Seita.3G011000.1.p	325611	NA	330547	NA	NA	NA	480533	NA	1.69409e+06	NA	326299	NA	NA	NA	1.04917e+06	NA
Leaf	Seita.3G011200.1.p	2.39198e+06	1.06368e+06	NA	NA	957571	NA	315178	436152	2.67891e+06	1.65737e+06	NA	1.33772e+06	1.32096e+07	1.16775e+06	NA	NA
Leaf	Seita.3G011800.1.p	44795298	4.89228e+07	3.09124e+07	2.68192e+07	5.01275e+07	3.64082e+07	2.31611e+07	3.62929e+07	4.41259e+07	2.84026e+07	2.93588e+07	41268783	6.2483e+07	6.15964e+07	4.29763e+07	4.70741e+07
Leaf	Seita.3G011900.1.p	960148	NA	NA	NA	NA	NA	NA	NA	2.79359e+06	NA	NA	NA	1.13692e+06	NA	NA	NA
Leaf	Seita.3G012400.1.p	5.56335e+07	5.37154e+07	4.62807e+07	2.12719e+07	2.52045e+07	6.8978e+07	1.52579e+07	4.77626e+07	3.70255e+07	1.26501e+07	2.73367e+07	1.13611e+07	4.57518e+07	4.19075e+07	3.23569e+07	4.32208e+07
Leaf	Seita.3G014100.1.p	NA	5.94038e+06	7.86221e+06	4478884	8.39219e+06	7182309	3840789	3.54918e+06	3191961	134318	2.17224e+06	4.16829e+06	1.45708e+07	1.29021e+07	2.5326e+06	2.36725e+06
Leaf	Seita.3G014300.1.p	1.35408e+07	1.1834e+07	1.25368e+07	9.4228e+06	9.1674e+06	7.96263e+06	5.95934e+06	1.44541e+07	1.5181e+07	1.92765e+06	8.6459e+06	1.00098e+07	1.87073e+07	2.22769e+07	1.28621e+07	1.2709e+07
Leaf	Seita.3G014700.1.p	3.94076e+06	NA	NA	4.56301e+06	4.49763e+06	2.09225e+06	3.2135e+06	3696409	4706971	NA	NA	NA	8878970	5.21022e+06	7.54798e+06	7.24996e+06
Leaf	Seita.3G015600.1.p	3.75051e+08	235961469	3.01546e+08	3.23212e+08	3.09959e+08	2.83924e+08	3.29021e+08	3.53231e+08	3.5449e+08	2.43366e+08	253000149	3.4023e+08	4.52535e+08	3.64163e+08	2.74432e+08	3.31673e+08
Leaf	Seita.3G016000.1.p	6.75517e+06	3.52076e+06	1.64801e+06	2.03621e+06	9113281	1.28967e+06	3797815	790113	1.07673e+06	9254304	550802	NA	NA	NA	NA	2.36647e+06
Leaf	Seita.3G016100.1.p	NA	628807	1250162	NA	NA	NA	NA	NA	NA	NA	NA	NA	2527027	194984	NA	NA
Leaf	Seita.3G016700.1.p	9793123	1.41737e+07	1.14852e+07	4.03746e+07	1.17291e+07	2.45618e+07	3.09839e+07	2.86539e+07	8462663	1.30321e+07	8.74245e+06	4.38927e+07	53408277	5.35472e+06	6.54986e+06	1.40304e+07
Leaf	Seita.3G017400.1.p	NA	NA	NA	1.67287e+06	1.81767e+06	6.66771e+06	1345182	NA	1.9994e+06	1.93219e+06	NA	1.73874e+06	5.34999e+06	3847559	1.2317e+06	1.50462e+06
Leaf	Seita.3G018100.1.p	3672098	5.73571e+06	3.78413e+06	3.8363e+06	1.67676e+06	7.45803e+06	1.88953e+06	5.06676e+06	3.08534e+06	1.14963e+06	5.0574e+06	3.72591e+06	8.57446e+06	3.45113e+06	4.17123e+06	3.72719e+06
Leaf	Seita.3G018500.1.p	NA	NA	2.14864e+06	NA	NA	NA	NA	NA	NA	NA	NA	NA	NA	NA	NA	NA
Leaf	Seita.3G020000.1.p	NA	1.45806e+06	NA	NA	NA	NA	NA	NA	NA	NA	NA	NA	405639	NA	NA	NA
Leaf	Seita.3G020300.1.p	5.30913e+06	189020	3.48192e+06	NA	7.00064e+06	NA	2.00482e+06	4.61879e+06	4.57681e+06	43509.5	796186	2.8997e+06	6.40443e+06	NA	611296	39757.7
Leaf	Seita.3G020900.1.p	NA	NA	NA	NA	NA	NA	NA	NA	NA	NA	675059	NA	NA	NA	483419	497100
Leaf	Seita.3G021100.1.p	4.63809e+06	4.97069e+06	2.8401e+06	NA	2.55057e+06	4.9762e+06	NA	2.64956e+06	3.51292e+06	NA	1.93249e+06	1.01157e+06	5.09251e+06	9.15529e+06	1.55507e+06	2.68651e+06
Leaf	Seita.3G021700.1.p	NA	NA	NA	NA	NA	NA	NA	NA	NA	NA	NA	NA	NA	NA	NA	NA
Leaf	Seita.3G022000.1.p	NA	NA	1.58098e+06	1.88145e+06	NA	1.6687e+06	NA	NA	NA	592217	1.7108e+06	1.59073e+06	2.61395e+06	2.11933e+06	2.39308e+06	2.27217e+06
Leaf	Seita.3G022600.1.p	NA	NA	360051	NA	NA	NA	NA	761328	NA	NA	NA	NA	NA	NA	NA	NA
Leaf	Seita.3G023100.1.p	3.01112e+07	4.10829e+07	1.05667e+07	1.7657e+07	1.47878e+07	3.28216e+06	2.58766e+07	2.24978e+07	3.39082e+07	1.9208e+07	1.09466e+07	6.93011e+06	2.95775e+07	3.58351e+07	1.16053e+07	2.71894e+07
Leaf	Seita.3G023400.1.p	NA	NA	NA	NA	NA	NA	280610	NA	NA	1.59724e+06	NA	NA	NA	NA	362423	NA
Leaf	Seita.3G023800.1.p	504467	NA	NA	NA	614790	NA	NA	NA	597507	NA	NA	NA	NA	NA	NA	NA
Leaf	Seita.3G024100.1.p	6.77895e+08	6.31819e+08	3.53923e+08	5.7661e+08	5.90282e+08	7.64959e+08	4.63043e+08	5.3987e+08	6.01849e+08	5.88697e+08	3.6777e+08	5.08977e+08	1253957762	6.34043e+08	3.51705e+08	4.52108e+08
Leaf	Seita.3G025300.1.p	3.14667e+07	3.77317e+07	2.07765e+07	5.49124e+06	2.75115e+07	3.45732e+07	1.1059e+07	2.80038e+07	3.17946e+07	9.06542e+06	1.9086e+07	1.31214e+07	3.81373e+07	3.54011e+07	2.47895e+07	2.46166e+07
Leaf	Seita.3G025600.1.p	NA	NA	NA	NA	NA	2244997	NA	NA	NA	NA	NA	NA	NA	NA	NA	NA
Leaf	Seita.3G025700.1.p	NA	NA	NA	NA	NA	24107.5	NA	NA	NA	59696.7	NA	NA	NA	NA	NA	NA
Leaf	Seita.3G025900.1.p	2.27663e+06	NA	1.61168e+06	5.78879e+06	356083	NA	959255	1.33922e+06	985692	1.043e+06	1.3397e+06	1.47055e+06	7.14914e+06	NA	900968	1.1407e+06
Leaf	Seita.3G026200.1.p	2.14325e+07	2.6726e+07	2.00623e+07	17008448	1.16101e+07	35008407	5.9471e+06	2.20419e+07	2.22332e+07	4.80567e+06	1.17586e+07	1.0132e+07	1.78461e+07	3.79281e+07	7.33659e+06	1.23655e+07
Leaf	Seita.3G027300.1.p	NA	755600	NA	1.10727e+06	2620203	642035	3.27953e+06	704351	NA	1.45534e+06	NA	517470	NA	261961	2.76403e+06	2.11409e+06
Leaf	Seita.3G027400.1.p	2.98519e+06	438927	1.49571e+06	NA	2.15535e+06	74622.9	1204264	1.1762e+06	5563454	NA	2.73651e+06	NA	NA	NA	2.85294e+06	NA
Leaf	Seita.3G028600.1.p	4435798	2961095	7.92826e+06	8.49062e+06	4.19781e+06	1.73261e+06	4.80978e+06	4.22718e+06	1.37417e+06	2.85609e+06	6.13266e+06	3486701	5.45166e+06	5.51104e+06	6.96844e+06	7.35983e+06
Leaf	Seita.3G028800.1.p	NA	970829	NA	NA	NA	907409	NA	NA	NA	NA	NA	NA	NA	NA	NA	NA
Leaf	Seita.3G028900.1.p	1.10939e+06	388296	1.28866e+06	NA	NA	NA	NA	1.69817e+06	1.79527e+06	NA	NA	473058	3.43395e+06	NA	249640	278753
Leaf	Seita.3G029400.1.p	4.21837e+07	2.17537e+07	2.55301e+07	5.22516e+07	3.8234e+07	3.24442e+07	4.41994e+07	5.10238e+07	5.4847e+07	4.35077e+07	4.70579e+07	5.62069e+07	8.30479e+07	6.23588e+07	4.29437e+07	5.36499e+07
Leaf	Seita.3G031000.1.p	NA	NA	NA	NA	NA	NA	NA	NA	NA	NA	NA	NA	NA	NA	NA	NA
Leaf	Seita.3G032000.1.p	NA	1.88234e+06	NA	NA	NA	NA	NA	2428752	NA	524439	NA	NA	NA	3226207	NA	NA
Leaf	Seita.3G032300.1.p	8.15106e+07	5.04256e+07	6.42165e+07	7.4692e+07	7.51948e+07	7.15955e+07	5.46228e+07	1.01003e+08	8.25506e+07	8.11921e+07	8.75553e+07	9.57978e+07	133720532	1.09386e+08	7.70311e+07	9.38399e+07
Leaf	Seita.3G032700.1.p	1.67624e+06	7788136	5.66772e+06	4.34838e+06	NA	911191	NA	2.28166e+06	1.90454e+06	677269	5.18096e+06	2.61429e+06	1.83345e+06	5.34039e+06	1.998e+06	4.81922e+06
Leaf	Seita.3G033700.1.p	487764	NA	NA	NA	292713	NA	NA	NA	1.44921e+06	NA	NA	NA	551140	NA	1.15258e+06	1.19976e+06
Leaf	Seita.3G035500.1.p	2870089492	1440723152	2227297485	7.8537e+08	2229366038	1874266074	1266208902	1939742140	2895156514	5.80905e+08	1812719978	1264289877	2869736992	1758078765	1699663907	1576266920
Leaf	Seita.3G035800.1.p	7.14408e+07	6.3787e+07	4.58683e+07	3.15851e+07	5.29009e+07	8.44259e+07	2.90846e+07	6.60611e+07	5.90666e+07	2.27964e+07	4.30348e+07	4.71524e+07	114716937	9.56111e+07	3.83399e+07	5.60737e+07
Leaf	Seita.3G036500.1.p	2.21215e+07	2.94164e+07	2.26986e+07	18382700	19944435	2.96575e+07	1.51259e+07	2.20014e+07	1.83179e+07	8.58049e+06	7.10939e+06	8.6223e+06	3.22784e+07	2.15289e+07	1.39702e+07	1.68812e+07
Leaf	Seita.3G036600.1.p	1.21239e+08	4.80887e+07	5.76844e+07	3.40607e+07	8.7346e+07	5.66169e+07	4.68639e+07	4.75089e+07	111766529	3.69162e+07	3.7449e+07	28894967	1.80859e+08	1.05354e+08	4.35183e+07	4.34301e+07
Leaf	Seita.3G036800.1.p	2.4992e+06	4.9003e+06	2.12103e+06	1.79991e+06	643252	3.03885e+06	1.7502e+06	1.04078e+07	2.43765e+06	261777	3.16998e+06	1.82653e+06	6.68291e+06	4.84733e+06	2.88594e+06	9.41372e+06
Leaf	Seita.3G036900.1.p	9.89407e+07	4.34131e+07	5.67506e+07	6.81927e+07	5.85077e+07	8.16309e+07	5.9899e+07	7.76026e+07	7.89604e+07	5.8039e+07	5.24568e+07	7.69945e+07	1.36672e+08	8.34283e+07	4.11574e+07	5.90109e+07
Leaf	Seita.3G037400.1.p	1.17767e+07	7.77762e+06	8.79176e+06	9.9031e+06	1.01764e+07	7.64105e+06	1.28175e+07	1.46423e+07	1.26727e+07	7.29854e+06	9448551	1.56563e+07	1.9027e+07	1.31643e+07	1.09076e+07	1.20299e+07
Leaf	Seita.3G037600.1.p	607405	NA	NA	NA	NA	NA	NA	NA	NA	NA	NA	NA	NA	NA	NA	NA
Leaf	Seita.3G037700.1.p	9.53963e+06	2.29703e+06	5.25776e+06	3.68822e+06	7.48964e+06	4.42341e+06	590381	7.83069e+06	1.7518e+07	696872	6.03547e+06	1.26984e+06	1.21617e+07	7.36529e+06	1418755	4.30479e+06
Leaf	Seita.3G037900.1.p	2.68839e+07	2.3539e+07	1.10436e+07	2.73139e+07	2.49712e+07	3.2223e+07	1.60953e+07	1.94345e+07	1.6367e+07	4.02554e+07	1.7314e+07	2.88678e+07	3.81369e+07	3.11437e+07	2.36635e+07	2.08885e+07
Leaf	Seita.3G038000.1.p	NA	566866	NA	NA	NA	2.32812e+06	NA	866265	NA	NA	714509	NA	NA	NA	NA	NA
Leaf	Seita.3G038600.1.p	NA	NA	1.45474e+06	3.62165e+06	1.75857e+06	NA	2.57024e+06	NA	2.09929e+06	2287943	2.88538e+06	3.36804e+06	3367670	NA	2318697	NA
Leaf	Seita.3G038700.1.p	NA	NA	2.53156e+06	NA	NA	NA	NA	2.3645e+06	NA	NA	NA	NA	NA	NA	NA	NA
Leaf	Seita.3G039500.1.p	6.01713e+07	2.25816e+07	3.53804e+07	2.11122e+07	3.93174e+07	2.40533e+07	2.02328e+07	2.63015e+07	4.66484e+07	1.3428e+07	2.55486e+07	1.01975e+07	5.24501e+07	2.07285e+07	5889863	1.06544e+07
Leaf	Seita.3G039600.1.p	4.67411e+07	2.71862e+07	5.37251e+07	1.93984e+07	4.89127e+07	5.27484e+07	2.0305e+07	58140759	5.8482e+07	4.87491e+06	3.69312e+07	1.6621e+07	5.7042e+07	3.27336e+07	3.79001e+07	4.51565e+07
Leaf	Seita.3G041300.1.p	NA	NA	NA	NA	NA	NA	NA	NA	NA	NA	NA	NA	NA	NA	NA	NA
Leaf	Seita.3G041700.1.p	NA	533527	NA	NA	NA	NA	NA	NA	NA	NA	NA	NA	NA	NA	NA	NA
Leaf	Seita.3G043900.1.p	NA	NA	NA	NA	NA	79705.1	NA	NA	334405	NA	NA	NA	210928	NA	NA	119737
Leaf	Seita.3G044000.1.p	NA	NA	NA	NA	NA	260029	NA	NA	NA	NA	130535	NA	NA	NA	NA	230117
Leaf	Seita.3G045700.1.p	NA	NA	NA	NA	NA	NA	NA	NA	NA	NA	NA	NA	NA	NA	NA	NA
Leaf	Seita.3G046000.1.p	NA	NA	NA	NA	NA	NA	NA	NA	NA	NA	NA	NA	190668	NA	NA	NA
Leaf	Seita.3G046100.1.p	NA	NA	657975	NA	NA	NA	NA	NA	NA	NA	416843	NA	NA	NA	NA	NA
Leaf	Seita.3G046500.1.p	NA	NA	NA	NA	NA	NA	NA	NA	NA	NA	NA	NA	NA	NA	NA	NA
Leaf	Seita.3G046800.1.p	NA	NA	NA	399870	NA	NA	NA	NA	NA	NA	NA	NA	NA	NA	NA	NA
Leaf	Seita.3G047800.1.p	9.19719e+06	1.17809e+07	9515130	8.8843e+06	7.53513e+06	6.91395e+06	1.04463e+07	16930084	9.55505e+06	4.24997e+06	1.26603e+07	1.35984e+07	22329515	5.38049e+06	8.35523e+06	1.13486e+07
Leaf	Seita.3G048700.1.p	NA	NA	NA	NA	NA	NA	NA	NA	NA	NA	NA	NA	NA	NA	NA	NA
Leaf	Seita.3G050000.1.p	1.04283e+07	3.46736e+07	2.941e+07	2.46052e+07	3.0739e+07	3.0618e+07	1.79302e+07	2.72378e+07	3.71066e+07	2.23764e+07	2.79431e+07	41807237	4.46105e+07	4.31217e+07	1.80116e+07	2.97241e+07
Leaf	Seita.3G050100.1.p	3.5657e+07	2.53311e+07	4.37133e+07	3.0806e+07	4.04527e+07	2.24812e+07	2.7405e+07	4.68717e+07	2.75432e+07	1.23652e+07	3.49128e+07	23420786	8.17082e+07	5.6354e+07	2.7456e+07	2.91716e+07
Leaf	Seita.3G051400.1.p	NA	1.13275e+06	NA	NA	NA	1.34146e+06	NA	NA	767049	NA	NA	NA	2.88603e+06	1.55107e+06	NA	NA
Leaf	Seita.3G051900.1.p	448105	NA	814521	418181	393486	NA	739615	449709	532969	NA	707728	697459	546996	NA	679983	662446
Leaf	Seita.3G052400.1.p	2.15264e+07	2.94764e+06	3.30412e+07	2.33424e+06	3101510	1.24137e+06	9.50363e+06	3.99506e+07	3.29259e+07	1.22552e+06	2.19721e+07	747009	1.57089e+07	1.88638e+06	3.23737e+07	1.97484e+07
Leaf	Seita.3G053400.1.p	6.21389e+08	2.74725e+08	5.03495e+08	9.56192e+07	3.88638e+08	3.69005e+08	9.32434e+07	7.51874e+08	5.98111e+08	3.56455e+08	1.12938e+08	1.36141e+08	1084998512	8.38969e+08	1.66843e+08	6.70037e+08
Leaf	Seita.3G054100.1.p	15115561	2.04804e+07	1.41668e+07	13089906	2.79356e+07	2.33773e+07	16733573	17462067	1.99937e+07	1.30595e+07	2.41254e+07	20928924	2.12145e+07	1.96551e+07	21899762	3.18357e+07
Leaf	Seita.3G054400.1.p	5.71559e+07	1.89285e+07	4.36889e+07	4.30164e+07	4.30286e+07	2.53983e+07	3.24263e+07	7.31683e+07	5.38779e+07	2.32462e+07	4.18274e+07	4.74139e+07	7.08319e+07	4.27248e+07	45016929	5.49285e+07
Leaf	Seita.3G055800.1.p	189748	NA	NA	NA	NA	NA	NA	NA	NA	NA	NA	NA	279723	NA	NA	NA
Leaf	Seita.3G056100.1.p	805047	NA	532517	NA	2.90387e+06	3.54846e+06	NA	2.70388e+06	1.09944e+06	1.5117e+06	2009500	1.33029e+06	3.64262e+06	6.55279e+06	3.29053e+06	3.19187e+06
Leaf	Seita.3G056400.1.p	NA	2.2327e+06	805297	NA	2339417	1.62697e+06	1.38584e+06	1.31027e+06	1414332	NA	1.26221e+06	3.06901e+06	NA	1.24598e+06	1.14453e+06	1.14127e+06
Leaf	Seita.3G056700.1.p	NA	NA	NA	NA	NA	NA	NA	271200	NA	NA	NA	NA	NA	NA	NA	NA
Leaf	Seita.3G056900.1.p	NA	1.02135e+06	NA	NA	NA	NA	NA	NA	NA	NA	NA	NA	NA	NA	NA	NA
Leaf	Seita.3G058600.1.p	NA	NA	2867641	5.90805e+06	NA	427390	NA	6.23765e+06	NA	NA	NA	4.41275e+06	NA	NA	NA	NA
Leaf	Seita.3G058700.1.p	NA	NA	NA	251201	NA	NA	NA	NA	NA	NA	NA	NA	NA	NA	NA	NA
Leaf	Seita.3G059000.1.p	NA	663428	NA	NA	NA	231455	NA	NA	NA	NA	NA	NA	980394	NA	NA	NA
Leaf	Seita.3G060100.1.p	NA	NA	NA	NA	NA	NA	NA	NA	NA	NA	NA	NA	NA	NA	NA	NA
Leaf	Seita.3G060800.1.p	4.42988e+08	3.65783e+08	3.00488e+08	2.18456e+08	3.5561e+08	1.40194e+08	3.37873e+08	3.33983e+08	3.68497e+08	2.42031e+08	2.91918e+08	286401118	4.98564e+08	3.38857e+08	3.31823e+08	3.66159e+08
Leaf	Seita.3G060900.1.p	8.29005e+07	7.16608e+07	7.31847e+07	4.20424e+07	6.37656e+07	1.11819e+07	6.07527e+07	6.67853e+07	8.24613e+07	3.8793e+07	6.87499e+07	5.85679e+07	8.77284e+07	103295095	6.69228e+07	6.67684e+07
Leaf	Seita.3G061000.1.p	6.41055e+06	6.1898e+06	3.37637e+06	5.5337e+06	1.37125e+06	1.15063e+07	3.81671e+06	7.66278e+06	1.07528e+07	805040	5.28773e+06	6.74698e+06	NA	1.58489e+06	NA	NA
Leaf	Seita.3G061100.1.p	348146	223954	78401.7	185175	NA	89985.3	NA	342251	399652	260023	321396	475864	378162	NA	NA	290292
Leaf	Seita.3G062300.1.p	6.04018e+06	NA	3.83392e+06	987435	876439	NA	549690	8.11416e+06	336854	NA	967968	NA	NA	NA	753318	1.25336e+06
Leaf	Seita.3G062900.1.p	13320375	2757810	9738679	3.13691e+06	NA	5849928	4.97464e+06	5.00325e+06	NA	3.36775e+06	NA	5.92696e+06	9.14784e+06	4.18829e+06	9903524	5.51784e+06
Leaf	Seita.3G063200.1.p	4.22399e+06	4.30972e+06	1.6357e+06	NA	1.04793e+06	5.51582e+06	NA	4.66223e+06	2.15539e+06	NA	3.75162e+06	1.18292e+06	1.48601e+06	5.24279e+06	2.70818e+06	1.961e+06
Leaf	Seita.3G063900.1.p	NA	6.71144e+06	42123273	1.46083e+07	14596290	1.09631e+07	26964084	21558274	23918374	1.65924e+07	52947066	25336704	28209286	NA	35764228	15664484
Leaf	Seita.3G066500.1.p	1.78654e+08	1.79109e+08	5.52758e+07	1.52945e+08	1.51668e+08	1.88953e+08	1.08785e+08	1.53684e+08	1.34765e+08	1.2991e+08	6.82228e+07	1.26541e+08	259900407	217202572	7.07696e+07	1.12717e+08
Leaf	Seita.3G067200.1.p	8.59028e+06	1.53163e+07	5.89196e+06	1.24657e+07	2.13673e+06	1.00072e+07	5.45411e+06	5.32893e+06	5.86585e+06	549564	1.11489e+07	6.93361e+07	2.15543e+07	9.56101e+06	1.11702e+07	1.552e+07
Leaf	Seita.3G067600.1.p	2.18934e+06	2.50612e+06	3.10416e+06	NA	1940860	2.84914e+06	NA	1.61746e+06	1.65496e+06	NA	1.53651e+06	NA	2.09878e+06	NA	1.44428e+06	NA
Leaf	Seita.3G069200.1.p	1.68873e+07	3.46264e+08	1.70628e+07	41017978	2738025	1.02658e+07	173680621	5.50905e+07	4.87589e+08	1.94226e+07	2.16231e+07	4.87904e+07	3.73697e+07	NA	2.56849e+07	NA
Leaf	Seita.3G070500.1.p	NA	NA	NA	NA	19233692	NA	NA	NA	NA	NA	NA	NA	NA	NA	NA	NA
Leaf	Seita.3G070700.1.p	3.43408e+06	738480	2.25037e+07	NA	NA	2.95761e+06	NA	9.96302e+06	NA	NA	1.9455e+07	1.4993e+07	NA	816926	3.4316e+06	9.98104e+06
Leaf	Seita.3G070800.1.p	3.92398e+07	1.93809e+07	1.91014e+07	1.1932e+07	2.54848e+07	1.14013e+07	1.18741e+07	2.37036e+07	2.78091e+07	1.36165e+07	1.18506e+07	1.7999e+07	3.64501e+07	3.53979e+07	1.65647e+07	2.69312e+07
Leaf	Seita.3G071100.1.p	2.22422e+07	3.14064e+07	9744342	1.39659e+07	1.83967e+07	1.774e+07	1.19124e+07	1.41833e+07	1.57958e+07	9.8276e+06	8.17788e+06	5.97571e+06	2.33919e+07	3.13577e+07	12542635	1.35233e+07
Leaf	Seita.3G073200.1.p	9218102	1.2508e+07	8.5298e+06	2617800	9.93042e+06	1.00067e+07	3.29109e+06	1.64505e+07	1.28098e+07	1784237	8.09323e+06	577323	2.13811e+07	1.69656e+06	5.04911e+06	4.83175e+06
Leaf	Seita.3G075000.1.p	1.37917e+06	NA	2682633	NA	NA	NA	NA	NA	NA	NA	225613	NA	NA	NA	NA	NA
Leaf	Seita.3G077800.1.p	1.04713e+07	5686540	6.85928e+06	4243151	3.26077e+06	1.07401e+07	2.90439e+06	9.15714e+06	4787004	NA	5.66484e+06	4691714	10793206	4.53487e+06	4.62483e+06	7.56718e+06
Leaf	Seita.3G078800.1.p	1677642	1.01317e+07	647681	NA	2.55649e+06	5.78273e+06	541026	681662	1.13454e+06	NA	589894	NA	NA	4452041	NA	NA
Leaf	Seita.3G079500.1.p	NA	NA	234229	NA	NA	NA	NA	NA	332664	NA	NA	NA	NA	NA	NA	NA
Leaf	Seita.3G079900.1.p	NA	NA	NA	NA	NA	NA	NA	NA	NA	NA	NA	NA	NA	NA	NA	NA
Leaf	Seita.3G081100.1.p	5.49996e+07	66005553	6.44242e+07	8.92102e+07	1.07445e+08	4.16749e+06	1.2141e+08	3.37405e+07	1.05172e+08	1.02062e+08	78337327	1.0597e+08	1.58879e+08	99179808	7.80871e+07	8.78466e+07
Leaf	Seita.3G081600.1.p	NA	NA	NA	NA	NA	1.64992e+06	NA	NA	NA	NA	NA	NA	NA	1.7879e+06	NA	NA
Leaf	Seita.3G081900.1.p	NA	NA	NA	NA	NA	NA	NA	NA	NA	NA	NA	NA	NA	1.71119e+07	NA	NA
Leaf	Seita.3G082200.1.p	NA	NA	NA	NA	NA	NA	NA	NA	NA	NA	NA	NA	NA	NA	NA	NA
Leaf	Seita.3G082500.1.p	NA	NA	NA	NA	1.15077e+06	NA	NA	NA	NA	NA	NA	NA	NA	NA	NA	NA
Leaf	Seita.3G082800.1.p	NA	NA	NA	NA	NA	NA	NA	NA	NA	NA	NA	NA	NA	NA	NA	NA
Leaf	Seita.3G084300.1.p	NA	NA	NA	NA	NA	NA	NA	660363	NA	NA	NA	NA	NA	NA	NA	719077
Leaf	Seita.3G084800.1.p	NA	1.03681e+06	983402	NA	2.04049e+06	1.37722e+07	NA	975262	NA	NA	1.77243e+07	NA	NA	NA	NA	NA
Leaf	Seita.3G086500.1.p	1.77287e+07	2.0177e+07	9.10716e+06	1.32145e+07	8.83796e+06	1.5584e+07	7.05711e+06	4.04283e+06	6.75721e+06	9.15328e+06	1.56052e+07	7.78765e+06	1.8429e+07	1.71186e+07	1.02976e+07	1.33447e+07
Leaf	Seita.3G086700.1.p	4.13813e+08	133373235	2.46688e+08	342813791	4.29372e+08	4.49196e+08	3.0959e+08	4.10075e+08	3.9974e+08	3.80337e+08	2.51245e+08	4.12675e+08	8.03486e+08	4.4327e+08	2.54719e+08	3.30098e+08
Leaf	Seita.3G088400.1.p	444724	NA	476426	1.9705e+06	NA	1.16446e+06	73962.2	1500418	238899	4162965	204863	NA	2.05675e+06	NA	NA	1.5246e+06
Leaf	Seita.3G089500.1.p	4.39612e+07	3.04619e+07	1.76339e+07	2.26581e+07	4.11111e+07	5.6246e+07	2.10245e+07	3.47094e+07	3.88614e+07	31367272	1.44371e+07	2.1916e+07	5.20413e+07	3.41939e+07	1.65545e+07	18002715
Leaf	Seita.3G089700.1.p	4113817	1.06067e+07	1.25297e+07	6.97559e+06	2.6958e+06	2.41932e+06	2.49132e+06	9.10906e+06	7.26667e+06	NA	7.96266e+06	8.43715e+06	1.28014e+07	3.88111e+06	6.95929e+06	1.09232e+07
Leaf	Seita.3G089800.1.p	NA	6.50594e+06	1.05953e+06	NA	5.69788e+06	NA	NA	3.91709e+06	4.75163e+06	NA	1.90034e+06	3.96099e+06	1.88229e+07	4.04539e+06	NA	2.39071e+06
Leaf	Seita.3G090300.1.p	2.87558e+07	1.21943e+07	5.40172e+07	1.15351e+07	2.18794e+07	3.22911e+07	2.02619e+07	4.89219e+07	2.86533e+07	1.3424e+07	3.43718e+07	3.899e+07	5.5031e+07	2.34778e+07	1.97681e+07	2.70008e+07
Leaf	Seita.3G091800.1.p	3.71288e+08	2.14219e+08	1.70831e+08	3.23544e+08	2.73706e+08	1.89692e+08	2.31006e+08	3.38278e+08	3.54117e+08	3.2893e+08	2.3282e+08	3.22063e+08	5.08335e+08	3.65107e+08	2.13402e+08	3.47732e+08
Leaf	Seita.3G093900.1.p	6.13708e+07	4.78091e+07	2.99743e+07	6.38757e+07	3.96413e+07	46057583	7.08413e+07	5.46761e+07	6.26977e+07	4.50408e+07	4.30757e+07	5.30974e+07	9.95141e+07	4.15978e+07	5.22303e+07	5.71826e+07
Leaf	Seita.3G094000.1.p	2.54494e+07	1.96531e+07	2.87323e+07	1.51948e+07	2.21183e+07	2.69746e+07	1.37008e+07	2.67172e+07	6.7788e+06	1.84397e+07	2.27853e+07	2.10409e+07	3.36242e+07	5.03547e+07	1.57017e+07	2.04967e+07
Leaf	Seita.3G095000.1.p	NA	NA	NA	NA	NA	NA	NA	NA	NA	NA	NA	NA	NA	NA	NA	NA
Leaf	Seita.3G095800.2.p	NA	134407	NA	NA	NA	NA	NA	NA	NA	112136	NA	NA	NA	NA	NA	NA
Leaf	Seita.3G096200.1.p	NA	NA	NA	1.05768e+06	NA	NA	NA	NA	NA	NA	918188	NA	NA	NA	NA	NA
Leaf	Seita.3G096400.1.p	7.9292e+06	2.15396e+07	3.83649e+07	1.37344e+07	2.29983e+07	5.9804e+06	2.34039e+07	2.60977e+07	2.26383e+07	1.25715e+07	2.89423e+07	5.70855e+07	1.49541e+07	8.71989e+06	24319935	2.66109e+07
Leaf	Seita.3G096800.1.p	NA	NA	NA	NA	NA	NA	NA	131141	NA	NA	NA	NA	NA	NA	NA	NA
Leaf	Seita.3G096900.1.p	NA	NA	NA	NA	NA	NA	NA	NA	NA	NA	NA	NA	NA	NA	NA	NA
Leaf	Seita.3G097200.1.p	165343	NA	NA	NA	NA	NA	NA	NA	NA	NA	NA	NA	NA	NA	NA	NA
Leaf	Seita.3G097400.1.p	2.36196e+07	1.47313e+07	2.19621e+07	2.03622e+07	18646012	2.46191e+07	2.29756e+07	1.87943e+07	2.28565e+07	1.48695e+07	2.88167e+07	2.889e+07	24490902	NA	2.86948e+07	2.07712e+07
Leaf	Seita.3G097600.1.p	NA	682380	NA	NA	NA	NA	NA	NA	NA	NA	NA	NA	NA	NA	NA	NA
Leaf	Seita.3G098000.1.p	2.50132e+06	NA	3.30132e+06	NA	NA	570675	NA	NA	2.49427e+06	NA	NA	NA	2.50058e+06	3.23914e+06	NA	1.58075e+06
Leaf	Seita.3G099700.1.p	7.78799e+07	8.30938e+07	4.62797e+07	6.24339e+07	4.16143e+07	4.01267e+07	6.27677e+07	4.72128e+07	6.78294e+07	3.33927e+07	NA	3.45446e+07	1.39813e+08	8.15456e+06	5.41744e+07	5.20187e+07
Leaf	Seita.3G100900.1.p	NA	NA	1.30194e+06	NA	NA	247090	NA	195462	NA	NA	NA	NA	NA	1.50462e+06	NA	NA
Leaf	Seita.3G102200.1.p	NA	18604264	NA	NA	NA	NA	NA	NA	NA	NA	NA	NA	NA	NA	NA	NA
Leaf	Seita.3G102600.1.p	NA	NA	NA	NA	NA	245696	NA	NA	NA	NA	NA	NA	NA	NA	NA	NA
Leaf	Seita.3G103800.1.p	NA	NA	365323	NA	NA	444991	390888	NA	NA	NA	NA	266033	NA	NA	788091	499648
Leaf	Seita.3G105000.1.p	NA	NA	NA	NA	NA	1.82033e+06	NA	2.56596e+06	NA	NA	NA	NA	NA	NA	3946417	NA
Leaf	Seita.3G105800.1.p	803030	514920	1.01183e+06	NA	411755	2.62149e+06	NA	541196	2.18372e+06	NA	1.29374e+06	NA	623140	2.06805e+06	1.2814e+06	934699
Leaf	Seita.3G106000.1.p	1.67572e+08	4.69118e+07	3.38074e+07	1.30549e+08	3.70104e+07	2.49009e+08	1.24984e+08	2.08634e+08	2.69051e+07	9.97206e+07	1.62786e+08	1.42883e+08	281004274	3.81411e+07	36348905	1.74348e+08
Leaf	Seita.3G106100.1.p	3.59579e+07	2.32211e+08	170889424	1.78638e+07	1.7181e+08	6.92395e+07	13599173	3.54144e+07	1.69895e+08	1.91796e+07	2.90572e+07	1.89971e+07	4.19692e+07	2.23882e+08	1.54808e+08	2.6451e+07
Leaf	Seita.3G107400.1.p	NA	NA	1678331	2256938	NA	NA	611995	2.83608e+06	1.87899e+06	419756	3.04732e+06	4.60801e+06	1.46475e+06	1.72216e+06	3.21224e+06	3.43099e+06
Leaf	Seita.3G107700.1.p	NA	1.09238e+06	642557	893659	NA	NA	740966	887548	NA	705425	NA	1.1266e+06	NA	1952666	823967	922602
Leaf	Seita.3G108300.1.p	NA	919885	1.15212e+06	NA	NA	513727	230225	449751	375722	NA	382782	NA	NA	1660332	150038	445404
Leaf	Seita.3G108600.1.p	NA	NA	NA	NA	NA	NA	NA	NA	NA	NA	169247	NA	NA	NA	NA	NA
Leaf	Seita.3G109300.1.p	NA	NA	NA	6.9792e+06	547000	NA	1.95934e+06	1.31678e+06	1.38329e+06	868148	2.76099e+06	1.26197e+06	5.87458e+06	NA	2.09248e+06	717520
Leaf	Seita.3G109500.1.p	NA	NA	613301	318194	NA	NA	NA	1.12319e+06	NA	NA	NA	NA	NA	NA	NA	NA
Leaf	Seita.3G110100.1.p	NA	NA	NA	NA	NA	NA	NA	177103	NA	NA	NA	NA	NA	NA	NA	NA
Leaf	Seita.3G110200.1.p	1.00701e+07	1.16088e+07	4.89796e+06	3.72585e+06	9221427	1.19415e+07	6.27273e+06	2.91177e+06	1.03174e+07	2183434	2.19382e+06	NA	1.33708e+07	8.26141e+06	8.63669e+06	1.04771e+07
Leaf	Seita.3G110500.1.p	2.79378e+07	NA	7836263	2.80098e+07	1.7559e+07	10656429	1.82824e+07	1.8801e+07	1.93832e+07	1.2557e+07	NA	29794115	2.39955e+07	7921816	NA	12605952
Leaf	Seita.3G110700.1.p	495389	2.77802e+06	6.02008e+06	NA	1.30452e+06	1.76382e+06	288199	3.08033e+06	1.79038e+06	NA	2.77298e+06	1.51461e+06	NA	NA	2142408	862035
Leaf	Seita.3G110800.1.p	NA	NA	NA	NA	NA	NA	NA	NA	NA	NA	NA	NA	NA	NA	NA	NA
Leaf	Seita.3G111100.1.p	NA	1.59028e+06	NA	NA	NA	1.84006e+06	NA	583745	NA	302373	NA	NA	2.44035e+06	1.72259e+06	NA	NA
Leaf	Seita.3G111600.1.p	3.12806e+07	20377040	2.35718e+07	2.04982e+07	29263457	2.05999e+07	1.85581e+07	2.98913e+07	2.34335e+07	1.33865e+07	2.40294e+07	2.51149e+07	3.66282e+07	27729108	2.14532e+07	1.28275e+07
Leaf	Seita.3G113300.1.p	NA	832201	NA	NA	1.9004e+06	1117377	NA	1.36032e+06	1.71494e+06	816701	NA	NA	2818365	4.68363e+06	NA	NA
Leaf	Seita.3G114400.1.p	471278	NA	NA	NA	NA	NA	NA	NA	812169	NA	NA	NA	NA	NA	NA	NA
Leaf	Seita.3G115000.1.p	3.23716e+08	1.91178e+08	1.57197e+08	1.75099e+08	2.79348e+08	2.01652e+08	1.75849e+08	218809997	2.4972e+08	1.8625e+08	1.51744e+08	1.31352e+08	4.36642e+08	2.91713e+08	1.18154e+08	1.59306e+08
Leaf	Seita.3G117300.1.p	279801	NA	NA	NA	NA	NA	NA	NA	NA	NA	NA	NA	NA	NA	NA	NA
Leaf	Seita.3G117400.1.p	NA	NA	NA	NA	NA	NA	NA	NA	NA	NA	NA	NA	NA	NA	NA	NA
Leaf	Seita.3G117500.1.p	NA	NA	NA	NA	NA	NA	NA	NA	NA	NA	NA	1.21426e+06	NA	NA	NA	1185917
Leaf	Seita.3G117800.1.p	1.92092e+06	1.74718e+06	2.24449e+06	712105	NA	793332	NA	3.01658e+06	1.87125e+06	NA	923572	623519	1.21742e+06	12870418	2.21708e+06	1.08389e+06
Leaf	Seita.3G119000.1.p	NA	NA	NA	NA	5.36239e+06	NA	NA	NA	NA	NA	NA	NA	NA	NA	NA	NA
Leaf	Seita.3G119100.1.p	1.95657e+07	13318231	2.79532e+07	3.22443e+07	1.86756e+07	2.20464e+07	3.0201e+07	2.86531e+07	2.42555e+07	1.55185e+07	2.37912e+07	2.1157e+07	4.18592e+07	3.02467e+07	1.85606e+07	2.93766e+07
Leaf	Seita.3G119400.1.p	3.14205e+06	625875	677880	871543	NA	3.32514e+06	2.51733e+06	2.77989e+06	6235054	1.36669e+06	6.04993e+06	2.98852e+06	NA	2.85388e+06	NA	NA
Leaf	Seita.3G119600.1.p	1.42577e+06	623304	748778	NA	1.30219e+06	1605202	714714	NA	NA	582420	NA	NA	NA	NA	NA	NA
Leaf	Seita.3G119800.1.p	NA	NA	NA	NA	NA	NA	NA	NA	NA	NA	NA	NA	NA	NA	NA	NA
Leaf	Seita.3G119900.1.p	NA	1.9699e+06	NA	1.29373e+06	NA	NA	1.24809e+06	1933277	NA	973385	NA	NA	1.21245e+06	1.63745e+06	NA	2.02469e+06
Leaf	Seita.3G120700.1.p	8.22784e+07	4.43253e+07	3.7217e+07	2.24889e+07	1.01119e+07	5.21006e+07	2.55741e+06	3.56377e+07	7.31629e+07	2.74356e+07	3.75216e+06	2.07652e+07	9.8058e+07	5.75616e+07	1.98129e+06	2.64869e+07
Leaf	Seita.3G122000.1.p	2.00619e+06	455768	397126	NA	3.73289e+06	860662	NA	NA	1.81621e+06	NA	NA	NA	2.22941e+06	2.23737e+06	396590	463048
Leaf	Seita.3G122200.1.p	4.72635e+06	1.87902e+06	1.45169e+06	891712	2.91672e+06	4.69365e+06	NA	NA	3.7824e+06	3.63589e+06	NA	NA	5578701	4.36601e+06	1.01545e+06	NA
Leaf	Seita.3G122300.1.p	1.79063e+07	7.35226e+06	1.11828e+07	1.20491e+07	1.03914e+07	1.05744e+07	7.5154e+06	1.01959e+07	1.18684e+07	6.12724e+06	8.78436e+06	5.76909e+06	1.76615e+07	9.11345e+06	6.81653e+06	1.33484e+07
Leaf	Seita.3G122600.1.p	3550018	3.07208e+06	924603	4.39684e+06	6.74534e+06	337095	2.70775e+06	2.18082e+06	6.44945e+06	4.97471e+06	1.41682e+06	1.86538e+06	7.65531e+06	714073	2.1382e+06	2.19968e+06
Leaf	Seita.3G123600.1.p	NA	NA	252078	NA	NA	NA	NA	290897	NA	NA	NA	206183	NA	NA	NA	NA
Leaf	Seita.3G124100.1.p	NA	NA	339629	NA	NA	NA	NA	502171	NA	NA	411340	NA	NA	NA	379821	NA
Leaf	Seita.3G125300.1.p	NA	199634	312778	NA	NA	NA	212101	NA	NA	NA	NA	NA	NA	NA	NA	NA
Leaf	Seita.3G126100.1.p	NA	NA	NA	NA	NA	NA	NA	NA	NA	NA	NA	NA	NA	NA	NA	NA
Leaf	Seita.3G126200.1.p	NA	NA	NA	NA	NA	NA	NA	NA	NA	NA	NA	NA	453274	NA	NA	NA
Leaf	Seita.3G126400.1.p	NA	NA	NA	301146	NA	NA	NA	NA	436241	NA	NA	NA	NA	NA	NA	NA
Leaf	Seita.3G128200.1.p	NA	NA	167824	307456	NA	NA	NA	NA	NA	NA	NA	NA	NA	NA	NA	NA
Leaf	Seita.3G128600.1.p	428192	NA	NA	302041	742101	367462	NA	NA	1.19301e+06	271628	277287	208084	NA	NA	NA	NA
Leaf	Seita.3G130300.1.p	NA	1.45803e+06	3.44045e+06	2.56898e+06	NA	2.95642e+06	NA	3.90753e+06	NA	NA	3.12278e+06	NA	NA	1.39425e+06	2.54244e+06	4.36755e+06
Leaf	Seita.3G130700.1.p	NA	NA	1.65208e+06	NA	NA	NA	1.20915e+06	3.72249e+06	NA	NA	3.25426e+06	891153	2.80786e+06	3.04763e+06	685281	2.47743e+06
Leaf	Seita.3G131300.1.p	NA	NA	NA	1.51543e+06	1.41093e+06	NA	716983	384163	987338	681404	NA	866182	NA	387116	697414	713077
Leaf	Seita.3G131400.1.p	NA	NA	2.63966e+06	NA	NA	NA	NA	NA	NA	NA	1.27071e+06	NA	NA	NA	NA	NA
Leaf	Seita.3G131500.1.p	2.91961e+06	NA	2.65702e+06	NA	990968	812660	2362224	32168.5	2.68485e+06	1.83119e+06	4016642	4.0906e+06	NA	422466	3.28129e+07	NA
Leaf	Seita.3G131600.1.p	NA	1.19272e+06	NA	997747	NA	NA	NA	NA	NA	3.76123e+06	NA	NA	2.09385e+06	1.55397e+06	815558	654664
Leaf	Seita.3G131900.1.p	NA	NA	NA	NA	NA	803736	NA	NA	NA	NA	NA	NA	1.245e+06	NA	NA	NA
Leaf	Seita.3G132000.1.p	78312.2	NA	NA	NA	NA	NA	NA	NA	NA	NA	NA	NA	NA	NA	NA	NA
Leaf	Seita.3G132700.1.p	359058	NA	NA	NA	652271	NA	NA	NA	NA	NA	NA	NA	NA	NA	NA	NA
Leaf	Seita.3G133300.1.p	1.55438e+07	2.09313e+07	2.33278e+07	9.27525e+06	9.93407e+06	2.67697e+07	1.05987e+07	3.49854e+07	5.52763e+06	6.87158e+06	2.8283e+07	1.80368e+07	2.57694e+07	3.07103e+07	2.04353e+07	2.54439e+07
Leaf	Seita.3G135000.1.p	NA	NA	NA	NA	NA	NA	NA	405671	439628	NA	107295	297544	426254	NA	167086	NA
Leaf	Seita.3G136300.1.p	943948	408118	NA	4.33108e+06	NA	992637	460511	NA	NA	NA	NA	NA	NA	452035	348178	NA
Leaf	Seita.3G136900.1.p	NA	NA	NA	NA	NA	NA	NA	NA	NA	NA	NA	NA	NA	NA	NA	NA
Leaf	Seita.3G137600.1.p	1.68718e+08	1.20561e+08	1.69003e+08	2.68059e+07	1.24587e+08	2.05508e+08	7.44822e+07	2.0647e+08	1.46248e+08	4.16882e+07	1.28202e+08	3.89352e+07	1.64951e+08	1.4085e+08	1.06344e+08	5.40329e+07
Leaf	Seita.3G137700.1.p	7.68948e+07	6.96756e+07	2.92267e+07	3.53832e+07	4.24489e+07	6.38371e+07	2.97521e+07	43064220	6.98424e+07	4.05112e+07	1.7679e+07	3.63257e+07	9.69917e+07	6.42555e+07	6.11351e+07	4.40217e+07
Leaf	Seita.3G138300.1.p	4.59617e+08	3.59099e+08	2.4213e+08	2.3983e+08	4.22895e+08	3.73596e+08	2.22139e+08	3.17364e+08	3.99462e+08	276762381	2.61278e+08	2.72616e+08	6.77316e+08	5.36591e+08	2.3593e+08	3.00307e+08
Leaf	Seita.3G138800.1.p	7.3001e+07	67510963	7.01575e+07	4.75803e+07	6.27466e+07	3.32651e+07	5.64401e+07	7.70075e+07	79513028	2.80544e+07	6.66011e+07	4.64975e+07	8.22681e+07	87129750	6.81534e+07	6.72415e+07
Leaf	Seita.3G139500.1.p	NA	NA	NA	NA	NA	NA	NA	NA	NA	NA	NA	NA	302148	NA	NA	NA
Leaf	Seita.3G140200.1.p	NA	NA	NA	NA	NA	NA	NA	NA	NA	NA	NA	NA	NA	NA	NA	NA
Leaf	Seita.3G140800.1.p	2.03378e+06	954324	736417	1.89767e+06	1.78445e+06	1443084	1.49487e+06	2.12986e+06	1.92991e+06	3.11992e+06	955001	1.53304e+06	2.41003e+06	2.60248e+06	1.21313e+06	1.55556e+06
Leaf	Seita.3G141300.1.p	2.07616e+07	7.98129e+06	8.6193e+06	1.57747e+07	10413894	7.51382e+06	1.19813e+07	2.12238e+07	1.34674e+08	2.34217e+07	8.38844e+06	1.95854e+07	2.19836e+08	1.45031e+07	9.78268e+06	1.16602e+07
Leaf	Seita.3G141800.1.p	5.76385e+06	6.53598e+07	NA	3.37508e+06	2.8911e+06	NA	3.30896e+06	2.01012e+06	6.32207e+06	4514195	NA	3.43324e+07	9957106	5.25597e+06	NA	5.71833e+07
Leaf	Seita.3G143300.1.p	NA	NA	NA	NA	NA	NA	NA	NA	NA	NA	NA	NA	NA	NA	NA	NA
Leaf	Seita.3G143500.1.p	1.23231e+07	7.91143e+06	1.40199e+07	514789	1.43819e+07	1.0826e+07	803738	1.7985e+07	1.05618e+07	1.04422e+06	4.32509e+06	3.8048e+06	1.1254e+07	1.15099e+07	3.76116e+06	8.75994e+06
Leaf	Seita.3G144100.1.p	NA	NA	NA	NA	NA	NA	NA	NA	NA	357305	NA	NA	NA	1.35149e+06	337965	NA
Leaf	Seita.3G144400.1.p	NA	NA	NA	1.26601e+06	NA	344813	NA	985509	735275	NA	412540	663862	737306	1.24643e+06	NA	967007
Leaf	Seita.3G144600.1.p	NA	NA	NA	NA	NA	NA	NA	NA	NA	NA	NA	NA	NA	NA	NA	NA
Leaf	Seita.3G145400.1.p	737968	2251171	753071	NA	NA	872432	NA	NA	762108	NA	241707	NA	NA	NA	513742	579628
Leaf	Seita.3G145500.1.p	NA	NA	NA	NA	1.87101e+06	1.29409e+07	NA	NA	NA	552621	NA	NA	2108756	14805167	NA	NA
Leaf	Seita.3G145900.1.p	NA	1.15591e+07	NA	NA	NA	1.01368e+06	NA	NA	NA	NA	NA	NA	NA	NA	NA	NA
Leaf	Seita.3G146700.1.p	6.56466e+07	1.53112e+07	5.31005e+07	5.69673e+06	4.31548e+07	6.79682e+06	2.88883e+07	2.31311e+07	8.15057e+07	6.43435e+06	4.53856e+07	1.17342e+07	3.03361e+07	1.10179e+07	4.271e+07	2.55536e+07
Leaf	Seita.3G146800.1.p	NA	NA	NA	NA	NA	NA	NA	NA	NA	NA	NA	NA	NA	NA	NA	NA
Leaf	Seita.3G147100.1.p	514579	NA	998182	807255	559906	688754	NA	NA	NA	NA	169429	147507	NA	NA	767139	228475
Leaf	Seita.3G147300.1.p	NA	203766	NA	NA	NA	NA	NA	NA	NA	NA	NA	NA	NA	NA	NA	NA
Leaf	Seita.3G147500.1.p	NA	863716	NA	NA	NA	NA	NA	NA	NA	NA	NA	NA	NA	NA	NA	NA
Leaf	Seita.3G148200.1.p	NA	5.8682e+07	NA	9.29825e+06	NA	4.41702e+07	2.77094e+07	NA	NA	6.99861e+06	1.45955e+07	1.13382e+07	2.86015e+07	NA	NA	NA
Leaf	Seita.3G149000.1.p	NA	NA	NA	NA	NA	NA	1.64177e+06	NA	NA	123870	2140084	NA	NA	NA	1.36577e+06	NA
Leaf	Seita.3G149100.1.p	NA	NA	NA	NA	NA	275220	NA	NA	NA	NA	NA	NA	NA	NA	NA	NA
Leaf	Seita.3G151000.1.p	NA	NA	976278	NA	841264	NA	NA	NA	747410	NA	NA	NA	1.19654e+06	NA	NA	NA
Leaf	Seita.3G152400.1.p	1.27036e+07	4.03667e+06	9.28332e+06	9.99228e+06	3.10801e+06	3.34689e+06	NA	366109	1.28055e+07	1.37006e+06	13790678	12511085	1.5989e+06	4.68932e+06	17533575	1.43095e+07
Leaf	Seita.3G152800.1.p	496890	NA	NA	494918	NA	NA	NA	783517	329352	NA	401847	670232	NA	NA	NA	646643
Leaf	Seita.3G153000.1.p	NA	NA	NA	NA	NA	NA	NA	NA	NA	NA	NA	NA	1.33685e+06	NA	NA	NA
Leaf	Seita.3G153400.1.p	NA	988185	NA	NA	NA	NA	NA	NA	NA	NA	NA	NA	NA	NA	NA	NA
Leaf	Seita.3G154500.1.p	NA	NA	NA	NA	NA	688185	NA	NA	NA	NA	NA	NA	NA	NA	NA	NA
Leaf	Seita.3G154600.1.p	NA	NA	NA	NA	NA	NA	NA	NA	NA	NA	NA	NA	NA	NA	438113	NA
Leaf	Seita.3G154800.1.p	NA	NA	1.00944e+08	NA	1.32742e+08	2.05365e+08	NA	1.80349e+06	NA	NA	NA	9.33633e+07	NA	NA	NA	887516
Leaf	Seita.3G155500.1.p	2.19616e+08	1.42833e+08	1.03263e+08	1.09545e+08	139547176	119893226	9.32103e+07	1.11282e+08	1.69662e+08	7.04647e+07	8.2105e+07	6.15451e+07	2.57629e+08	1.9761e+08	1.0997e+08	1.16461e+08
Leaf	Seita.3G157800.1.p	NA	NA	NA	NA	NA	NA	NA	432866	NA	NA	NA	NA	NA	NA	NA	NA
Leaf	Seita.3G159300.1.p	7.58374e+06	4.53623e+06	8.2014e+06	3.43911e+06	5.26667e+06	4.87674e+06	2.48017e+06	1.33716e+07	7.40467e+06	2.96811e+06	5.21966e+06	8.02876e+06	7.66108e+06	6.00274e+06	1.01874e+07	3.35048e+06
Leaf	Seita.3G159400.1.p	793086	NA	1.46053e+06	NA	NA	NA	NA	NA	NA	NA	NA	545984	NA	NA	899474	1.23286e+06
Leaf	Seita.3G159500.1.p	1.31008e+08	1.14227e+08	7.43769e+07	1.38825e+08	2.16928e+08	2.04956e+08	1.48801e+08	1.2358e+08	1.65489e+08	1.39164e+08	1.50126e+08	1.20529e+08	221965723	2.06425e+08	1.28157e+08	1.57314e+08
Leaf	Seita.3G160600.1.p	1.75902e+06	1.71934e+06	2.81278e+06	NA	1.74156e+06	652844	258493	2.4344e+06	1.8829e+06	1.5726e+06	2.08008e+06	2.27348e+06	130337	2.37575e+06	NA	98036.4
Leaf	Seita.3G161400.1.p	NA	NA	544551	NA	NA	NA	NA	NA	NA	NA	601529	NA	NA	NA	NA	484616
Leaf	Seita.3G161600.1.p	3.08533e+07	1.28492e+07	2.18472e+07	2.40522e+06	2.02005e+07	1.35651e+07	9.15333e+06	2.24459e+07	2.60854e+07	285588	2.07772e+07	3146135	3.64683e+07	1.95865e+07	6931617	9.37332e+06
Leaf	Seita.3G161900.1.p	NA	935687	520661	677614	NA	NA	583061	NA	NA	NA	437314	247961	NA	NA	NA	686120
Leaf	Seita.3G162300.1.p	NA	NA	304942	NA	NA	NA	NA	NA	NA	169618	NA	NA	1.16824e+06	1.23587e+06	NA	NA
Leaf	Seita.3G162800.1.p	8200063	NA	2.67611e+06	NA	3.86398e+06	NA	1.75303e+06	4230112	NA	NA	1.94416e+06	1.33692e+06	1.55499e+07	391623	1.33827e+06	2832108
Leaf	Seita.3G163200.1.p	NA	971879	363846	NA	NA	2.78938e+06	1.80896e+06	NA	2.69099e+06	NA	2.59794e+06	NA	NA	NA	NA	NA
Leaf	Seita.3G163700.1.p	NA	2.0359e+06	821054	NA	NA	1.53777e+06	510137	NA	NA	837718	2.29689e+06	847728	NA	2.17456e+06	NA	NA
Leaf	Seita.3G163900.1.p	NA	NA	NA	NA	NA	NA	NA	NA	824768	NA	NA	NA	NA	NA	NA	NA
Leaf	Seita.3G164300.1.p	3.14638e+07	2.26477e+07	6.49626e+06	2.76216e+07	1.95549e+07	3.10123e+06	1.01762e+07	1.43343e+07	1.66341e+07	2.17872e+07	5.05391e+06	1.89859e+07	4.12989e+07	2.45825e+07	14565239	1.70884e+07
Leaf	Seita.3G164600.1.p	NA	NA	NA	533772	230917	NA	NA	1.08878e+06	NA	NA	1.09397e+06	331300	NA	NA	909971	NA
Leaf	Seita.3G165100.1.p	10960677	1.10345e+07	1.26674e+07	6.66868e+06	1.40804e+07	1.52087e+06	1.34047e+07	1.70576e+07	1.18978e+07	1.25086e+07	1.91256e+07	1.74005e+07	1.53708e+07	2.37784e+07	8.31766e+06	1.37166e+07
Leaf	Seita.3G165300.1.p	NA	NA	NA	NA	NA	NA	NA	NA	NA	NA	NA	NA	NA	NA	NA	NA
Leaf	Seita.3G165400.1.p	NA	NA	NA	NA	NA	NA	NA	NA	327612	NA	NA	NA	NA	NA	NA	NA
Leaf	Seita.3G165500.1.p	NA	NA	NA	NA	NA	NA	NA	NA	NA	NA	NA	NA	NA	NA	NA	NA
Leaf	Seita.3G166100.1.p	NA	124161	NA	NA	NA	NA	NA	NA	NA	NA	NA	NA	NA	NA	NA	NA
Leaf	Seita.3G167300.1.p	3.09965e+06	NA	430639	6.62561e+06	323724	NA	1258512	361559	3.52417e+06	592270	884891	4.67505e+06	4.25424e+06	NA	1.84982e+06	2.65121e+06
Leaf	Seita.3G167700.1.p	867805	NA	3.47204e+06	1.53047e+06	3.45693e+06	NA	2.65763e+06	7.44974e+06	2.11777e+06	746862	3.23816e+06	1.30885e+06	3.11863e+06	NA	2.50344e+06	94549.5
Leaf	Seita.3G168700.1.p	NA	NA	NA	46338692	NA	NA	NA	NA	NA	NA	NA	34177444	NA	NA	NA	22067368
Leaf	Seita.3G168800.1.p	3.37356e+06	NA	2572766	1.25821e+06	NA	NA	NA	1.61559e+06	NA	NA	1.27002e+06	2.34723e+06	1.00013e+07	4.71748e+06	3.17179e+06	NA
Leaf	Seita.3G170100.1.p	5.82227e+06	2.3264e+06	2.96174e+06	3.92531e+06	4426663	9.50875e+06	2.90965e+06	4.49674e+06	4.95445e+06	5.43137e+06	1.97346e+06	3.77206e+06	5.83211e+06	9.82514e+06	2.02378e+06	3.96031e+06
Leaf	Seita.3G170800.1.p	NA	527011	NA	NA	NA	1.02052e+06	NA	NA	NA	NA	676457	500629	388826	2.60255e+06	NA	NA
Leaf	Seita.3G171200.1.p	752541	NA	2.61546e+06	3.71118e+06	2.99143e+06	1.1529e+06	1.89722e+06	718005	1.77288e+06	2.36849e+06	7.13449e+06	1.57335e+06	3.04711e+06	NA	6.28699e+06	7.84037e+06
Leaf	Seita.3G172400.1.p	NA	NA	NA	NA	NA	NA	NA	NA	NA	NA	NA	NA	NA	NA	NA	NA
Leaf	Seita.3G173000.1.p	NA	NA	NA	NA	NA	NA	NA	NA	NA	NA	NA	NA	NA	NA	NA	NA
Leaf	Seita.3G173900.1.p	NA	NA	1.24841e+06	NA	NA	1.50765e+06	283312	NA	NA	NA	NA	NA	NA	NA	NA	426460
Leaf	Seita.3G175600.1.p	NA	1312313	NA	1.21397e+06	1.25598e+06	1.77524e+06	1.22473e+06	1.1634e+06	NA	1.25119e+06	NA	NA	NA	NA	NA	NA
Leaf	Seita.3G175700.1.p	NA	NA	NA	NA	NA	NA	NA	NA	NA	NA	NA	NA	NA	NA	NA	NA
Leaf	Seita.3G176000.1.p	359381	NA	NA	NA	NA	1.89257e+07	NA	1.02065e+06	808727	NA	NA	NA	NA	NA	NA	NA
Leaf	Seita.3G177000.1.p	NA	1.07046e+06	NA	NA	NA	2.73805e+06	NA	NA	NA	NA	NA	NA	NA	NA	NA	NA
Leaf	Seita.3G177400.1.p	1.33536e+07	6.83318e+06	1.19516e+07	9.03393e+06	1.9706e+07	7.3498e+06	3.97231e+06	1.64062e+07	1.21135e+07	14660246	1.06323e+07	16030016	2.82766e+07	1.47612e+07	8.36735e+06	1.33107e+07
Leaf	Seita.3G177600.1.p	40919197	1.36987e+07	3.12365e+07	3.01553e+07	2.16878e+07	2.29321e+07	37374775	4.21232e+07	2.73055e+07	3.70748e+07	3.55911e+07	4.38197e+07	3.65001e+07	4.23114e+06	3.27488e+07	3.82885e+07
Leaf	Seita.3G177700.1.p	2.37282e+07	1.80243e+07	2.82618e+07	2.01087e+07	2.21397e+07	3.45435e+07	2.03899e+07	4.56775e+07	2.17006e+07	5.80902e+06	27246196	36928288	4.7482e+07	1.60521e+07	2.51874e+07	3.13378e+07
Leaf	Seita.3G178300.1.p	1.71226e+07	2.1233e+06	11832171	2.00273e+06	NA	9.02337e+06	1.08669e+07	NA	NA	1.80886e+06	1.68483e+06	675402	NA	1.60493e+06	1.41882e+06	NA
Leaf	Seita.3G178900.1.p	NA	NA	NA	NA	NA	1.34999e+06	NA	NA	NA	NA	NA	NA	697325	NA	NA	NA
Leaf	Seita.3G181200.1.p	2.85751e+07	2.58121e+07	1.5544e+07	1.85822e+07	19152831	1.00802e+07	19976904	1.99808e+07	3.0763e+07	2.0966e+07	1.47586e+07	1.98311e+07	3.79437e+07	4.44951e+07	NA	2.1567e+07
Leaf	Seita.3G182700.1.p	NA	NA	NA	NA	NA	NA	NA	NA	NA	NA	NA	NA	NA	150069	NA	NA
Leaf	Seita.3G183100.1.p	NA	437820	NA	NA	NA	750398	NA	NA	NA	NA	NA	NA	NA	NA	NA	NA
Leaf	Seita.3G183200.1.p	NA	NA	NA	NA	NA	NA	NA	NA	NA	NA	NA	NA	NA	NA	NA	NA
Leaf	Seita.3G183700.1.p	NA	NA	NA	NA	NA	NA	NA	NA	NA	NA	NA	NA	NA	NA	NA	NA
Leaf	Seita.3G184100.1.p	NA	NA	2.04434e+06	NA	NA	NA	NA	3.40061e+06	NA	183333	NA	4476363	NA	NA	NA	NA
Leaf	Seita.3G184700.1.p	NA	NA	NA	NA	NA	894958	NA	NA	NA	NA	NA	NA	NA	NA	NA	NA
Leaf	Seita.3G184800.1.p	402109	235218	273927	261195	246574	98114.4	NA	681919	148749	73052	486546	923308	746598	NA	445195	414611
Leaf	Seita.3G185000.1.p	8.00468e+06	47881.9	NA	NA	NA	9.01051e+06	NA	NA	72322.5	NA	NA	NA	6.70843e+06	129319	NA	NA
Leaf	Seita.3G185400.1.p	3.26912e+07	1.86941e+07	13795664	1.06322e+07	1.8814e+07	1.14663e+07	1.46363e+07	2.42888e+07	1.72088e+07	11776673	1.4694e+07	1.36094e+07	3.6644e+07	4.80384e+06	1.08871e+07	1.23648e+07
Leaf	Seita.3G185600.1.p	NA	NA	NA	NA	NA	792421	NA	NA	NA	1.84845e+06	1.68643e+06	6117957	NA	NA	NA	NA
Leaf	Seita.3G185800.1.p	NA	NA	4.5766e+06	4.09216e+06	558141	NA	5.71152e+06	NA	2.657e+06	2.54563e+06	4.86748e+06	2.89199e+06	1.12948e+06	2.73629e+06	4171754	3.42022e+06
Leaf	Seita.3G187400.1.p	1.39155e+08	7.81874e+07	7.0317e+07	7.14179e+07	1.14403e+08	9.34101e+07	9.28855e+07	8.03476e+07	1.51115e+08	7.92879e+07	5.79589e+07	7.7672e+07	1.90734e+08	1.55818e+08	7.7026e+07	7.87914e+07
Leaf	Seita.3G188400.1.p	5.60893e+06	2.24773e+06	6.70816e+06	NA	1.50572e+06	4.75971e+06	1.81493e+06	1.29028e+07	3.69411e+06	801368	1.93891e+06	6.09416e+06	577428	3.2728e+06	2.48353e+06	718843
Leaf	Seita.3G188900.1.p	4.61439e+06	6.3376e+06	1.09808e+07	5.17499e+06	3.88863e+06	9.69935e+06	4.17821e+06	2.58246e+07	4.25409e+06	NA	7.46074e+06	1.03621e+07	8.27555e+06	7.41083e+06	8.15775e+06	1.19067e+07
Leaf	Seita.3G189700.1.p	NA	NA	NA	NA	NA	2.02202e+06	NA	NA	NA	NA	NA	NA	NA	NA	NA	NA
Leaf	Seita.3G192300.1.p	NA	NA	NA	NA	NA	493766	NA	NA	NA	361158	NA	NA	NA	1.29654e+06	NA	718089
Leaf	Seita.3G192600.1.p	2725315960	1387306270	2098937567	2593801674	1569148834	1666550376	2056937810	2608174842	2327457211	2100961708	2451516880	2819633287	4403496201	2623387197	2254932831	2230916338
Leaf	Seita.3G192800.1.p	NA	NA	NA	NA	NA	NA	NA	NA	NA	232174	NA	NA	NA	1.04174e+06	NA	NA
Leaf	Seita.3G193600.1.p	NA	1.13061e+06	NA	275495	NA	830698	NA	100843	NA	204771	83634.4	NA	280865	NA	NA	NA
Leaf	Seita.3G194100.1.p	3.23363e+07	3.62872e+07	1.85747e+07	3363962	1.48508e+07	235880	8.06519e+06	1.64325e+07	2.7475e+07	5.02393e+06	7.41516e+06	5.16422e+06	3.73774e+07	1.29573e+07	9.57301e+06	1.70874e+07
Leaf	Seita.3G195200.1.p	298280544	2.08452e+08	1.21641e+08	2.6694e+08	2.01572e+08	2.29277e+08	1.8452e+08	2.42838e+08	2.5309e+08	2.24209e+08	1.92428e+08	2.48919e+08	4.93161e+08	4.08471e+08	162896489	3.07784e+08
Leaf	Seita.3G196500.1.p	28576938	26547492	29330342	19682748	15988579	10347981	NA	25409418	31632804	18002450	13789381	16038766	29208900	17123630	NA	24128198
Leaf	Seita.3G196800.1.p	286768	NA	270510	NA	NA	NA	NA	NA	261082	NA	217112	NA	NA	NA	123561	NA
Leaf	Seita.3G197200.1.p	NA	NA	NA	NA	NA	NA	NA	NA	NA	NA	NA	NA	NA	NA	NA	NA
Leaf	Seita.3G197300.1.p	2.00655e+07	1.50956e+06	4.68204e+06	1.78107e+06	1.32197e+07	9.3047e+07	6.17863e+06	2.15026e+06	1.66586e+07	3.99143e+06	4.03563e+06	1.93084e+06	2.61063e+07	274310	3.90696e+06	2.33664e+06
Leaf	Seita.3G198200.1.p	NA	NA	1.01548e+06	807135	925997	NA	892388	897777	NA	NA	990144	638194	1123215	NA	719620	1.09474e+06
Leaf	Seita.3G198500.1.p	1.62961e+08	1.41402e+08	7.02675e+07	NA	NA	1.09715e+08	2.42408e+07	NA	NA	4.11842e+07	7.19124e+07	NA	231330272	1.83926e+08	5.5071e+07	NA
Leaf	Seita.3G199800.1.p	NA	3.65165e+06	NA	NA	9662951	NA	NA	NA	7444608	2.34908e+06	3.1911e+06	3.97076e+06	1.26504e+07	NA	NA	NA
Leaf	Seita.3G200000.1.p	NA	NA	NA	NA	NA	NA	NA	NA	NA	NA	NA	NA	1.22237e+06	NA	NA	NA
Leaf	Seita.3G202500.1.p	3.94895e+06	2.97056e+06	1.91368e+06	NA	4.02646e+06	NA	1.57083e+06	3.86471e+06	3.11698e+06	1.53935e+06	2.88411e+06	2770062	4359381	6.50303e+06	1.13158e+06	NA
Leaf	Seita.3G203000.1.p	27374686	25018202	24563880	NA	NA	22161072	NA	30305658	19463096	NA	26645534	NA	38439308	NA	NA	25055572
Leaf	Seita.3G204900.1.p	NA	NA	NA	NA	NA	296243	NA	NA	NA	NA	NA	NA	NA	NA	NA	NA
Leaf	Seita.3G205000.1.p	NA	NA	2.66405e+07	NA	NA	NA	NA	NA	5.77594e+07	NA	NA	NA	NA	7.95204e+07	NA	NA
Leaf	Seita.3G205800.1.p	NA	NA	NA	NA	NA	NA	NA	NA	NA	NA	NA	NA	NA	347832	NA	NA
Leaf	Seita.3G207300.1.p	NA	NA	NA	NA	NA	NA	NA	NA	NA	NA	NA	NA	NA	NA	NA	NA
Leaf	Seita.3G207700.1.p	239626	NA	983441	NA	NA	226390	1125923	NA	307957	NA	NA	NA	340890	NA	NA	358189
Leaf	Seita.3G208400.1.p	NA	NA	NA	NA	NA	NA	NA	136900	NA	NA	NA	NA	NA	NA	NA	NA
Leaf	Seita.3G209800.1.p	NA	NA	NA	NA	NA	NA	1.22445e+06	NA	NA	1.78811e+06	756919	1035157	NA	NA	NA	NA
Leaf	Seita.3G210000.1.p	1.09716e+07	6.47213e+06	812412	1.83603e+06	NA	6.34598e+06	1.19355e+06	2.32366e+06	NA	1.5099e+06	993232	967924	1.06434e+07	5566658	1.37634e+06	3.31642e+06
Leaf	Seita.3G210500.1.p	NA	NA	NA	NA	NA	NA	NA	NA	NA	NA	NA	NA	NA	NA	NA	NA
Leaf	Seita.3G211000.1.p	2.62855e+06	NA	3023834	NA	NA	561177	NA	4.68257e+06	NA	NA	NA	672688	NA	1.73373e+06	NA	1.08372e+06
Leaf	Seita.3G211100.1.p	816790	1.20947e+06	1040759	NA	NA	1.33434e+06	NA	NA	2.39368e+06	NA	NA	NA	NA	1.39496e+06	1.40302e+06	857126
Leaf	Seita.3G212600.1.p	1.12327e+06	992966	1.97463e+06	555002	279619	2.4692e+06	57070.3	728334	NA	NA	455660	595618	2.31149e+06	4.1422e+06	1195237	2.7506e+06
Leaf	Seita.3G213700.1.p	NA	NA	NA	NA	NA	NA	NA	NA	NA	NA	NA	NA	NA	NA	174008	NA
Leaf	Seita.3G213900.1.p	1.60372e+06	641430	4.92544e+06	2.21907e+06	1.01807e+06	371192	3.85015e+06	1.68207e+06	5.6303e+06	1.12954e+06	2.13063e+06	1.09358e+06	NA	58255.7	2.58947e+06	3.61302e+06
Leaf	Seita.3G215700.1.p	NA	2.40102e+06	2.66944e+06	NA	5996711	5.45736e+06	4.92202e+06	NA	5.22124e+06	7830607	NA	NA	NA	NA	NA	NA
Leaf	Seita.3G215900.1.p	NA	NA	1.53713e+06	NA	NA	19033.9	NA	NA	NA	NA	NA	NA	NA	NA	NA	570680
Leaf	Seita.3G216000.1.p	NA	NA	NA	NA	NA	1.57306e+06	NA	NA	NA	NA	NA	NA	NA	NA	NA	NA
Leaf	Seita.3G216100.1.p	12960833	3.21735e+06	6.01336e+06	1.96996e+06	4.59434e+06	3001715	1.55955e+06	5.30166e+06	5588293	994119	5.92485e+06	1.38688e+06	6.87294e+06	6.82705e+06	7.59181e+06	2.68337e+06
Leaf	Seita.3G216400.1.p	4.72109e+06	6.31086e+06	2.81621e+06	7.86907e+06	5.69395e+06	8.96555e+06	3.80184e+06	7.46188e+06	4.32495e+06	4.03021e+06	4.22792e+06	6.29584e+06	1.49356e+07	3.6476e+06	4.66168e+06	4.11102e+06
Leaf	Seita.3G216600.1.p	1.54173e+06	8.31778e+06	2.43649e+06	NA	1.67775e+06	1.15508e+07	NA	6.28766e+06	1.36308e+06	1.46562e+06	2.43674e+06	2.32425e+06	5.74793e+06	7.42919e+06	NA	3205405
Leaf	Seita.3G216800.1.p	1.66618e+07	8.25872e+06	1.70027e+07	1.088e+07	1.15818e+07	2.32793e+07	5.18893e+06	1.18299e+07	1.70239e+07	4.38273e+06	1.06646e+07	9.43209e+06	3.54542e+07	1.23268e+07	1.43175e+07	1.60177e+07
Leaf	Seita.3G216900.1.p	2.99901e+07	8.76277e+06	4.11342e+06	NA	1.31961e+07	1.47693e+07	492569	NA	6.79631e+06	NA	9.19245e+06	NA	NA	3.36677e+06	7.01077e+06	11883655
Leaf	Seita.3G217000.1.p	8645354	NA	1.49826e+07	NA	6.79029e+06	NA	7.63621e+06	2.14241e+06	1.81665e+07	NA	1.29686e+07	1.63696e+06	5.37395e+06	NA	8.06893e+06	NA
Leaf	Seita.3G217100.1.p	NA	NA	236043	NA	NA	NA	NA	NA	NA	NA	NA	NA	NA	NA	NA	NA
Leaf	Seita.3G218200.1.p	NA	564002	1.07762e+06	NA	NA	796274	483574	1.66204e+06	NA	NA	NA	1.03628e+06	NA	803378	838572	1.17773e+06
Leaf	Seita.3G218700.1.p	NA	NA	NA	NA	NA	NA	NA	491474	NA	NA	NA	NA	NA	NA	NA	NA
Leaf	Seita.3G219400.1.p	1.5145e+08	1.09516e+08	7.40664e+07	8.42589e+07	1.65448e+08	1.32779e+08	8.23586e+07	138233607	1.44574e+08	8.37359e+07	6.75207e+07	8.56139e+07	2.21419e+08	9.87271e+07	8.55415e+07	1.03351e+08
Leaf	Seita.3G219700.1.p	1.52879e+06	NA	75615.1	NA	NA	2.31061e+06	NA	NA	NA	NA	NA	NA	3.37317e+06	NA	NA	NA
Leaf	Seita.3G219800.1.p	NA	NA	NA	NA	NA	247557	NA	NA	NA	NA	NA	NA	NA	NA	1.16912e+06	NA
Leaf	Seita.3G219900.1.p	NA	NA	NA	NA	NA	227117	NA	NA	NA	NA	NA	NA	NA	NA	NA	NA
Leaf	Seita.3G220200.1.p	5.39011e+07	4.26404e+07	2.16144e+07	3.54473e+07	4.7647e+07	4.17703e+07	3.35549e+07	3.20898e+07	4.2978e+07	3.70546e+07	3.69378e+07	33947399	7.11627e+07	6.41095e+07	3.2478e+07	3.62019e+07
Leaf	Seita.3G220500.1.p	3.14414e+07	8.67614e+06	3.25051e+07	1.97849e+07	2.25521e+07	2.86522e+06	1.19576e+07	3.6268e+07	3.26375e+07	6.75164e+06	2.31705e+07	2.86024e+06	6.11569e+07	4.82406e+07	2.14907e+07	38225921
Leaf	Seita.3G221300.1.p	NA	NA	NA	NA	NA	NA	NA	1.73082e+06	NA	NA	NA	NA	NA	NA	NA	NA
Leaf	Seita.3G222200.1.p	5.27295e+06	NA	NA	NA	NA	NA	NA	NA	NA	NA	NA	NA	NA	NA	NA	NA
Leaf	Seita.3G222700.1.p	404751	2.64772e+06	1.82754e+06	1.91229e+06	NA	3.86248e+06	1.05829e+06	NA	1.38544e+06	1.00237e+06	1.84517e+06	1.2279e+06	2.65053e+06	5321741	3.00104e+06	7192375
Leaf	Seita.3G223000.1.p	NA	NA	668222	NA	NA	NA	NA	NA	NA	NA	NA	NA	NA	2.65097e+06	NA	NA
Leaf	Seita.3G223600.1.p	NA	NA	544538	NA	NA	1.00181e+06	NA	NA	NA	NA	NA	NA	NA	1.45621e+06	NA	NA
Leaf	Seita.3G223800.1.p	225298	NA	NA	NA	NA	NA	NA	319180	NA	NA	NA	NA	NA	NA	309817	NA
Leaf	Seita.3G224100.1.p	26454352	1.67767e+07	9.55372e+06	15685358	1.39136e+07	1.18063e+07	1.15179e+07	14281799	1.54716e+07	1.49191e+07	6287691	9338593	4.62011e+07	1.66881e+07	15177817	1.37531e+07
Leaf	Seita.3G224900.1.p	NA	NA	NA	NA	NA	NA	NA	NA	NA	NA	NA	NA	NA	NA	NA	NA
Leaf	Seita.3G225300.1.p	NA	NA	NA	NA	NA	NA	NA	NA	NA	NA	NA	NA	NA	1174124	NA	NA
Leaf	Seita.3G226100.1.p	NA	NA	222328	NA	NA	478373	NA	NA	772175	NA	NA	NA	184257	NA	NA	118561
Leaf	Seita.3G226600.1.p	NA	573860	530829	NA	1.17245e+06	2487412	435314	500899	NA	779929	NA	NA	NA	NA	351272	NA
Leaf	Seita.3G227100.1.p	NA	NA	NA	NA	NA	NA	NA	NA	NA	NA	NA	NA	NA	NA	NA	NA
Leaf	Seita.3G227300.1.p	NA	NA	NA	NA	NA	NA	NA	951328	NA	NA	NA	NA	NA	1.16685e+06	NA	848343
Leaf	Seita.3G227500.1.p	8616084	3.8794e+06	4.98434e+06	1.24612e+07	8.91727e+06	7.72306e+06	6.10124e+06	6219895	1.16999e+07	7622616	4.76441e+06	7.07453e+06	1.35044e+07	NA	4571210	5.73741e+06
Leaf	Seita.3G227600.1.p	NA	NA	NA	NA	NA	1.282e+06	NA	NA	NA	NA	NA	NA	NA	NA	NA	NA
Leaf	Seita.3G228300.1.p	5.51284e+06	3.13302e+06	770323	4.33404e+06	4.4942e+06	2.27684e+06	2231686	1.87883e+06	2.58403e+06	1296145	NA	1.15749e+06	1.8404e+07	9.66266e+06	2.12906e+06	4.1582e+06
Leaf	Seita.3G229000.1.p	1.14514e+07	1.43933e+07	6.0809e+06	1.15516e+07	1.27915e+07	6.54668e+06	1.22141e+07	9.75603e+06	13726540	1.54772e+07	9.31731e+06	4.0893e+06	1.3844e+07	1.12774e+07	1.16239e+07	1.20461e+07
Leaf	Seita.3G230500.1.p	2.73838e+07	6.26345e+06	1.26461e+07	6.91967e+06	2.16962e+07	2.25771e+06	2.4422e+07	2.07147e+07	3.31458e+07	1.40997e+07	2.69177e+07	1.05899e+07	2.86634e+07	NA	2.97958e+07	2.56446e+07
Leaf	Seita.3G231000.1.p	5.89955e+07	3.19424e+07	3.42628e+07	2.55461e+07	48702386	4.09944e+07	2.61432e+07	3.7091e+07	5.82228e+07	7.6851e+07	2.1832e+07	2.63321e+07	9.01369e+07	7.95976e+07	3.04063e+07	5.76525e+07
Leaf	Seita.3G231500.1.p	5608993	5.22668e+06	5.01158e+06	1.57316e+06	1.10966e+06	3.63606e+06	NA	5.93626e+06	4.75581e+06	863721	2278669	3.2438e+06	9.22581e+06	1.24457e+06	1.5656e+06	1.34116e+06
Leaf	Seita.3G232700.1.p	1.742e+07	6.10005e+06	8.7318e+06	1.67091e+07	3.2112e+06	8.85014e+06	2.2173e+07	1.18331e+07	2.66093e+07	1.17372e+07	3.4869e+06	2.0585e+07	2.27686e+07	42277911	17957924	1.42178e+07
Leaf	Seita.3G232800.1.p	9.72943e+07	4.85489e+07	1.45922e+08	7.08685e+07	6.92621e+07	8.86348e+07	6.08254e+07	1.28516e+08	1.54205e+08	3.53712e+07	7.53547e+07	6.22006e+07	117114687	1.27832e+08	1.00836e+08	1.15666e+08
Leaf	Seita.3G235300.1.p	NA	1.36249e+06	7.32525e+06	4.44316e+06	NA	310017	7.32943e+06	NA	NA	NA	6.26672e+06	2.17242e+06	NA	1.71915e+06	2.59817e+06	1.65763e+06
Leaf	Seita.3G237400.1.p	4.66049e+07	4.30197e+07	3.73994e+07	1.98076e+07	43617696	3.73635e+07	2.7908e+07	2.90149e+07	5.32652e+07	4.53102e+07	3.09872e+07	3.2559e+07	4.05266e+07	4.93963e+07	2.48321e+07	3.24185e+07
Leaf	Seita.3G237700.1.p	2.23421e+06	3.00992e+06	2.00888e+06	1.94296e+06	2304636	2.25582e+06	383308	2.38182e+06	2.42124e+06	NA	214994	1.97339e+06	2.00246e+06	NA	1.82608e+06	2.07979e+06
Leaf	Seita.3G237800.1.p	NA	429900	NA	NA	NA	NA	NA	946132	NA	NA	NA	NA	NA	NA	NA	NA
Leaf	Seita.3G238500.1.p	NA	1.33847e+06	NA	NA	NA	653391	NA	NA	NA	NA	NA	NA	NA	NA	NA	NA
Leaf	Seita.3G239500.1.p	134863581	8.21553e+07	1.43962e+08	4.60681e+07	9.50461e+07	7.8725e+07	7.99158e+07	1.19172e+08	147392927	2.6645e+07	9.03827e+07	5.95738e+07	1.47005e+08	1.25252e+08	7.72059e+07	1.20303e+08
Leaf	Seita.3G239600.1.p	1.04676e+07	2.19185e+07	8.77249e+06	25527228	4.36951e+06	2.09841e+07	2748893	1.38458e+07	2.75239e+06	3.9899e+06	3.37242e+06	7.76618e+07	17361370	5.92858e+06	3.36686e+06	6.65088e+07
Leaf	Seita.3G240100.1.p	8.01368e+06	1.18382e+07	1.19177e+07	NA	13204385	2.21483e+07	NA	6799760	8.52065e+06	4.29577e+06	8.38151e+06	3.62553e+06	1.25914e+07	1.53183e+07	5.44775e+06	6375656
Leaf	Seita.3G240700.1.p	867101	627040	NA	1.07735e+06	NA	NA	NA	NA	NA	NA	NA	NA	NA	917836	NA	NA
Leaf	Seita.3G241900.1.p	5.51228e+06	6.7278e+06	1.93456e+06	2.83891e+06	6.60596e+06	6.03972e+06	2669385	3.29751e+06	4.95491e+06	2136622	2.67044e+06	2.00953e+06	8.64318e+06	8376783	2.80662e+06	7.6084e+06
Leaf	Seita.3G242000.1.p	79745900	NA	NA	NA	2.48102e+06	NA	NA	4.31924e+06	8.99312e+07	NA	635229	NA	1059318	4669014	956218	892280
Leaf	Seita.3G242200.1.p	NA	4.31031e+06	2.51242e+06	NA	1.0579e+06	680895	NA	3.42609e+06	NA	NA	2.2233e+06	NA	NA	5614988	NA	945673
Leaf	Seita.3G242500.1.p	NA	646476	NA	NA	NA	NA	NA	NA	NA	NA	NA	NA	NA	NA	NA	NA
Leaf	Seita.3G244100.1.p	1.19964e+06	912324	564297	910256	692236	4.38408e+06	1.14793e+06	586590	806696	NA	1.73203e+06	516799	2.50601e+07	796233	3659967	8.25421e+06
Leaf	Seita.3G244900.1.p	2.2817e+06	NA	1.38703e+07	3014615	9.73696e+06	NA	4.13289e+06	3.39002e+06	7.77284e+06	1.04775e+06	1.39955e+06	4.24406e+06	15274427	3.57958e+06	1.38525e+06	7.27169e+06
Leaf	Seita.3G245500.1.p	1.12263e+06	NA	NA	914135	NA	NA	NA	NA	NA	651926	NA	NA	2.60754e+06	4.86483e+06	486133	562888
Leaf	Seita.3G246700.1.p	598326	NA	326945	NA	NA	NA	NA	NA	327019	NA	209297	NA	NA	NA	NA	NA
Leaf	Seita.3G247100.1.p	NA	1.13889e+06	NA	NA	NA	NA	NA	1.21135e+06	1.55611e+06	516741	487936	3.29035e+06	6.04701e+06	NA	1.90451e+06	NA
Leaf	Seita.3G247900.1.p	19756142295	13307636557	12118171551	20191261294	19282921730	17151263088	16679191065	20883782671	18621847492	15977205743	13706472767	22238692664	29011139247	20714929750	13569698780	16936470067
Leaf	Seita.3G248500.1.p	NA	NA	1.32073e+06	NA	NA	NA	156073	480112	NA	773880	NA	4.25086e+06	3.02631e+06	NA	2159143	NA
Leaf	Seita.3G249000.1.p	2.55254e+06	1911662	6.00414e+06	1.17176e+07	7.22265e+06	9.39211e+06	3.6862e+06	3545574	2.22725e+06	16257523	4217115	1.62581e+06	NA	2193878	1.76841e+06	3.96003e+06
Leaf	Seita.3G249600.1.p	NA	NA	NA	1.04962e+06	NA	NA	1.16285e+06	NA	NA	NA	NA	1.53803e+06	NA	NA	NA	NA
Leaf	Seita.3G249800.1.p	NA	NA	NA	NA	NA	NA	NA	NA	NA	NA	NA	NA	NA	675866	NA	NA
Leaf	Seita.3G250300.1.p	2.23712e+08	306849791	6.85146e+07	7.98787e+07	1.51868e+08	1.45513e+08	1.82148e+08	1.40391e+08	1.66654e+08	1.40717e+08	1.41983e+08	1.63663e+08	3.08132e+08	124288378	1.32552e+08	1.19939e+08
Leaf	Seita.3G250600.1.p	397298	NA	NA	NA	NA	NA	NA	NA	NA	844901	1019199	NA	479470	NA	NA	NA
Leaf	Seita.3G251000.1.p	394896	NA	496172	601644	NA	447740	587968	736000	1.77092e+06	517509	486185	496761	NA	1.13708e+06	510317	552435
Leaf	Seita.3G251100.1.p	3.91718e+07	2.24366e+07	4.05856e+07	9.36446e+06	2.91175e+07	1.00661e+07	2.36718e+07	2.63706e+07	4.30329e+07	2.17643e+07	2.3284e+07	1.415e+07	2.80071e+07	4.22527e+07	1.56336e+07	2.1525e+07
Leaf	Seita.3G252500.1.p	1.04232e+07	2.02062e+07	19553870	3.80342e+07	8.40741e+06	18880338	2.05007e+07	1.28418e+07	1.12292e+07	5.24793e+06	1.6427e+07	6.43398e+06	11996818	11307056	1.30463e+07	2.47388e+07
Leaf	Seita.3G253500.1.p	NA	NA	NA	NA	NA	196029	NA	866424	NA	1.52648e+06	NA	NA	NA	1556016	NA	11991634
Leaf	Seita.3G253600.1.p	NA	1.18411e+06	NA	NA	NA	NA	NA	NA	NA	NA	NA	NA	NA	688498	NA	NA
Leaf	Seita.3G255500.1.p	542830	NA	727693	NA	NA	NA	NA	NA	NA	NA	360305	NA	NA	NA	NA	NA
Leaf	Seita.3G256000.1.p	NA	298216	NA	NA	NA	NA	NA	NA	NA	NA	NA	NA	NA	NA	NA	NA
Leaf	Seita.3G256600.1.p	NA	NA	NA	NA	NA	1.36033e+06	NA	NA	NA	NA	NA	NA	NA	NA	NA	NA
Leaf	Seita.3G256800.1.p	1.07755e+07	1.17979e+06	370296	277292	2.00784e+06	1.00336e+06	259806	8.26199e+06	2.29905e+06	243508	679165	8.61214e+06	2.18078e+06	1.06771e+07	288613	6.99518e+06
Leaf	Seita.3G257000.1.p	1.22108e+06	3.36754e+06	2.9084e+06	2.06281e+06	NA	NA	NA	5.51206e+06	NA	1.7649e+06	2.20055e+06	2.3883e+06	NA	3.77348e+06	NA	2.1287e+06
Leaf	Seita.3G258100.1.p	4.40956e+07	1.25286e+07	2.53019e+06	2.73006e+07	2.40319e+07	1.00108e+07	2.588e+07	9.59901e+06	3.51987e+07	2.40905e+07	2.95941e+06	6.46574e+06	7.78912e+07	3.94282e+07	13139560	1.40449e+07
Leaf	Seita.3G259100.1.p	3.07624e+08	2.18867e+08	1.58745e+08	2.25436e+08	2.95292e+08	3.00536e+08	1.93047e+08	2.95693e+08	2.40285e+08	2.69356e+08	190400339	2.70146e+08	473678219	3.74361e+08	1.53255e+08	2.58281e+08
Leaf	Seita.3G259700.1.p	NA	NA	NA	NA	NA	NA	NA	NA	NA	NA	NA	NA	NA	NA	NA	NA
Leaf	Seita.3G260600.1.p	NA	NA	NA	NA	NA	NA	NA	NA	NA	NA	NA	NA	NA	NA	NA	NA
Leaf	Seita.3G263000.1.p	NA	NA	NA	581304	1.53371e+06	NA	NA	NA	NA	NA	NA	1.29837e+06	NA	NA	NA	NA
Leaf	Seita.3G263500.1.p	2.17786e+06	3.30627e+06	1061540	NA	2.81556e+06	1642397	1.20916e+06	NA	2511319	642703	2.15962e+06	670625	6.98268e+06	3.59622e+06	4.76383e+06	1.90677e+06
Leaf	Seita.3G263800.1.p	NA	1.60331e+06	1.03658e+07	1.64347e+06	NA	1.47937e+06	3.24551e+06	4.99121e+06	NA	NA	1.04974e+06	1609917	6060910	2.76884e+06	5.10153e+06	1.64852e+06
Leaf	Seita.3G264600.1.p	NA	206079	NA	NA	1.37371e+06	NA	NA	NA	NA	NA	NA	NA	607974	297694	NA	NA
Leaf	Seita.3G264900.1.p	1120766208	7.61888e+08	889606951	766560063	1111712999	8.63718e+08	6.14388e+08	1058685900	1034306934	532635735	9.03178e+08	7.04805e+08	1676172312	9.32171e+08	8.56278e+08	1122093378
Leaf	Seita.3G265000.1.p	NA	NA	NA	NA	NA	NA	NA	535878	NA	NA	352109	542709	NA	NA	NA	NA
Leaf	Seita.3G265900.1.p	36100554	26982664	33149732	1.47944e+07	4.37062e+07	56923158	9494748	64637394	37167493	1.66176e+06	14253515	2.71578e+07	71813790	3.31782e+07	1.15542e+07	3.07711e+07
Leaf	Seita.3G268400.1.p	2.04225e+06	966538	NA	NA	NA	964048	NA	NA	NA	821267	NA	NA	3.55534e+06	993414	NA	256406
Leaf	Seita.3G269500.1.p	1342131704	1060309813	5.85266e+08	1000223793	1094824431	2089962717	5.638e+08	1114715956	1007963686	8.97452e+08	4.44189e+08	1116988218	1472017383	1013229531	4.49725e+08	8.17304e+08
Leaf	Seita.3G269800.1.p	NA	NA	NA	NA	NA	NA	NA	530853	504110	NA	427381	NA	604141	1.26601e+06	NA	NA
Leaf	Seita.3G270300.1.p	NA	NA	NA	NA	NA	NA	NA	NA	NA	NA	NA	NA	NA	NA	NA	NA
Leaf	Seita.3G271300.1.p	NA	NA	NA	NA	NA	NA	NA	NA	NA	NA	NA	NA	NA	NA	NA	NA
Leaf	Seita.3G271400.1.p	NA	428097	NA	NA	NA	NA	NA	NA	NA	NA	NA	NA	NA	NA	NA	NA
Leaf	Seita.3G272400.1.p	NA	531414	668574	NA	NA	2.76359e+06	NA	1.17841e+06	NA	NA	NA	NA	1706028	NA	NA	1.04111e+06
Leaf	Seita.3G273300.1.p	4.09266e+06	2.66459e+06	681099	2.13673e+06	5091830	5.11589e+06	1186333	4.28708e+06	2.06684e+06	1.88089e+06	658862	3.48265e+06	1.04814e+07	7.85791e+06	3.4676e+06	NA
Leaf	Seita.3G273700.1.p	NA	NA	NA	2.86541e+06	NA	5.22115e+06	NA	931517	NA	NA	NA	NA	NA	NA	NA	NA
Leaf	Seita.3G273900.1.p	NA	3049761	NA	NA	672070	NA	NA	NA	327910	NA	NA	NA	NA	NA	NA	NA
Leaf	Seita.3G274700.2.p	NA	NA	NA	NA	NA	NA	NA	NA	NA	NA	NA	NA	NA	NA	NA	NA
Leaf	Seita.3G276100.1.p	7.42892e+06	1.38063e+06	1.32779e+06	698001	1.71881e+06	3.01648e+06	NA	3.69625e+06	2.70293e+06	NA	NA	NA	NA	NA	NA	NA
Leaf	Seita.3G277100.1.p	NA	NA	NA	NA	NA	650362	NA	NA	NA	NA	NA	NA	NA	NA	NA	NA
Leaf	Seita.3G277300.1.p	NA	NA	NA	NA	NA	NA	NA	NA	NA	NA	NA	NA	NA	913081	NA	NA
Leaf	Seita.3G277800.1.p	3.91997e+07	4.53276e+07	3.92819e+07	2.1838e+07	2.1056e+07	4.53022e+07	2.09718e+07	3.10918e+07	4.06654e+07	1.0403e+07	2.42525e+07	1.77495e+07	5.15676e+07	3.14654e+07	1.80053e+07	2.30848e+07
Leaf	Seita.3G277900.1.p	1.75069e+06	5.24683e+06	4.33564e+06	NA	1761327	2.47096e+06	NA	NA	2.47076e+06	4.63117e+06	2.06459e+06	NA	2.30387e+06	1.30285e+07	1.45933e+06	NA
Leaf	Seita.3G279100.1.p	NA	NA	NA	NA	NA	NA	NA	NA	NA	NA	NA	NA	NA	NA	NA	NA
Leaf	Seita.3G279300.1.p	1.20876e+07	2.85282e+07	1.33167e+08	NA	1.81463e+08	1.0463e+07	5.68102e+06	1.53724e+07	1.97237e+08	1.87061e+06	1.17542e+08	7.65158e+06	NA	1.52472e+07	7.88064e+06	1.06211e+07
Leaf	Seita.3G280100.1.p	NA	NA	11752372	NA	NA	NA	NA	NA	NA	NA	NA	NA	NA	487894	NA	NA
Leaf	Seita.3G280900.1.p	NA	NA	665928	320428	NA	NA	NA	NA	NA	NA	NA	264621	NA	NA	469699	NA
Leaf	Seita.3G281100.1.p	268613	1.07163e+06	341053	404855	NA	1641948	NA	477153	NA	NA	NA	NA	NA	984844	NA	NA
Leaf	Seita.3G283700.1.p	23555465	1.10083e+07	NA	8414961	8811607	3.26862e+06	9.86623e+06	1.92974e+06	1.40778e+07	1.18131e+07	NA	NA	3.54542e+07	1.42652e+07	6.90696e+06	NA
Leaf	Seita.3G283900.1.p	2.27374e+08	2.5437e+08	1.1704e+08	1.67964e+08	1.67419e+08	1.51319e+08	9.42551e+07	181631872	1.31692e+08	1.13068e+08	9.73955e+07	1.14721e+08	4.28316e+08	2.46534e+08	1.07279e+08	1.5748e+08
Leaf	Seita.3G284400.1.p	NA	187954	NA	NA	NA	NA	NA	NA	NA	NA	NA	NA	NA	NA	NA	NA
Leaf	Seita.3G284800.1.p	2.92619e+06	1.29593e+06	NA	21574626	3462414	NA	1.19173e+06	NA	NA	20379378	830204	NA	4.01155e+06	NA	1.19713e+06	NA
Leaf	Seita.3G286500.1.p	9.17498e+07	6.36566e+07	5.16072e+07	4.92252e+07	7.16041e+07	1.28869e+07	4.78385e+07	3.69286e+07	8.52969e+07	3.31075e+07	4.80524e+07	5.50546e+07	1.0424e+08	6.05821e+07	3.38875e+07	4.88819e+07
Leaf	Seita.3G286600.1.p	NA	NA	NA	NA	NA	NA	NA	1.00658e+06	NA	NA	NA	NA	NA	NA	NA	NA
Leaf	Seita.3G288700.1.p	68034.2	NA	230551	NA	NA	NA	NA	NA	NA	NA	162606	120380	128512	NA	NA	NA
Leaf	Seita.3G291200.1.p	NA	1.59018e+06	NA	NA	1.87225e+06	801474	NA	NA	608570	NA	436853	NA	NA	NA	1.64703e+06	1.75297e+06
Leaf	Seita.3G293700.1.p	NA	NA	NA	NA	NA	NA	560912	NA	NA	NA	NA	NA	NA	NA	NA	NA
Leaf	Seita.3G294700.1.p	NA	NA	NA	NA	NA	NA	NA	NA	NA	NA	NA	NA	NA	NA	NA	NA
Leaf	Seita.3G296200.1.p	NA	NA	NA	NA	NA	NA	NA	NA	NA	NA	NA	NA	NA	NA	NA	864320
Leaf	Seita.3G298700.1.p	234958	NA	NA	NA	182789	NA	NA	236122	325597	NA	NA	NA	557697	152764	NA	NA
Leaf	Seita.3G298800.1.p	3.20537e+06	656573	353410	1.0121e+06	2934654	2.66697e+06	NA	NA	2.1487e+06	949214	1.96174e+06	344503	NA	NA	NA	NA
Leaf	Seita.3G299300.1.p	5.6309e+06	4.08507e+06	2.15705e+07	NA	2.68346e+06	6.04365e+06	NA	1538649	1.74047e+07	NA	1.15081e+07	1.22643e+06	1849931	3534344	1.31701e+06	2.14787e+06
Leaf	Seita.3G299900.1.p	1.04634e+08	9.60594e+07	1.1163e+08	6.52508e+07	9.4259e+07	1.26736e+08	5.11196e+07	1.40573e+08	9.29712e+07	26664482	9.27623e+07	7.22753e+07	1.47616e+08	1.05775e+08	8.62696e+07	9.43505e+07
Leaf	Seita.3G302100.1.p	660602	39148.8	1483331	NA	NA	NA	NA	NA	NA	NA	NA	NA	NA	2110303	NA	105017
Leaf	Seita.3G302400.1.p	7.97625e+06	1.24666e+07	1.59354e+07	4.94613e+06	25055242	1.0506e+07	4.61959e+06	1.13157e+07	5.73928e+06	7.34616e+06	6.1063e+06	1.06335e+07	1.40862e+07	9.61968e+06	7.72565e+06	7.35927e+06
Leaf	Seita.3G302600.1.p	7.50901e+06	9.68408e+06	1.02558e+07	4.43688e+06	7.31825e+06	1.46558e+07	2.7913e+06	1.23489e+07	1.22767e+07	1.21347e+06	1.35672e+07	5.85537e+06	1.92962e+07	1.38774e+07	6.3059e+06	9.79141e+06
Leaf	Seita.3G304400.1.p	3.47608e+08	2.10218e+08	1.87045e+08	363696663	2.89977e+08	3.30648e+08	3.21479e+08	3.48585e+08	322352099	2.76137e+08	2.20377e+08	3.95186e+08	6.27291e+08	3.48859e+08	2.4221e+08	2.94637e+08
Leaf	Seita.3G305500.1.p	3.42163e+07	2.17595e+07	1.55903e+07	9.37589e+07	146584487	2.79248e+07	8.85096e+07	1.85553e+07	145169395	1.1687e+07	8.72319e+06	1.55926e+07	2.72679e+07	2.8024e+07	2.10808e+07	1.43281e+07
Leaf	Seita.3G306100.1.p	8.99596e+08	9.20927e+08	7.21101e+08	4.7887e+08	7.95032e+08	3.44842e+08	4.80648e+08	8.42092e+08	1037444259	6.73257e+08	5.71872e+08	4.92954e+08	1082169893	1255903869	5.19165e+08	7.0312e+08
Leaf	Seita.3G307200.1.p	706317	NA	NA	NA	NA	185112	NA	NA	NA	NA	NA	NA	NA	NA	NA	NA
Leaf	Seita.3G307300.1.p	NA	NA	NA	NA	NA	61568.8	NA	NA	NA	NA	NA	NA	NA	NA	NA	NA
Leaf	Seita.3G311400.1.p	NA	365414	NA	NA	759262	NA	NA	2.7083e+06	NA	NA	NA	1.55036e+06	625904	1.86754e+06	NA	NA
Leaf	Seita.3G311900.1.p	NA	NA	NA	425932	NA	NA	NA	276047	NA	NA	NA	NA	NA	NA	NA	NA
Leaf	Seita.3G312200.1.p	NA	21710437	1.90273e+06	NA	1.15264e+06	4.97585e+07	1.60168e+06	6378258	NA	17470666	NA	1.21499e+07	3.74586e+08	1.69008e+07	NA	1.01553e+06
Leaf	Seita.3G312400.1.p	3732324781	3192137373	1953660360	3313260994	3073912662	5401807912	2321499917	3870843011	2781197334	2334803176	2019855522	4846541305	3801109456	3098086087	1635759217	2766221560
Leaf	Seita.3G312500.1.p	NA	NA	229875	NA	NA	NA	NA	NA	NA	NA	347706	NA	NA	NA	NA	NA
Leaf	Seita.3G315000.1.p	1.8846e+06	NA	3.56963e+06	3.74495e+06	1.54352e+06	3.84377e+06	NA	2316341	2.20169e+06	6.25351e+06	5.64975e+06	9109153	2.58633e+06	NA	5.58195e+06	2.12205e+06
Leaf	Seita.3G315200.1.p	NA	NA	773533	NA	NA	NA	516390	NA	500148	NA	NA	NA	NA	NA	NA	NA
Leaf	Seita.3G318000.1.p	6.58829e+06	3.37448e+06	1.7953e+06	678498	2.08953e+06	1.82379e+06	1.51508e+06	5.05238e+06	6252304	1.77375e+06	1.58532e+06	2.23729e+06	1.074e+07	3.35294e+06	1598152	NA
Leaf	Seita.3G318500.1.p	1.00815e+07	8.25105e+06	1.12159e+07	5.42064e+06	7.67099e+06	NA	6.73004e+06	8.46462e+06	1.30181e+07	8.37526e+06	7.13629e+06	5.80861e+06	7.42602e+06	9.30991e+06	5.62763e+06	9.80036e+06
Leaf	Seita.3G320500.1.p	NA	NA	NA	NA	NA	NA	NA	NA	NA	NA	NA	NA	NA	NA	NA	NA
Leaf	Seita.3G320700.1.p	NA	NA	NA	NA	NA	NA	NA	233439	NA	NA	104670	128478	271619	NA	139245	NA
Leaf	Seita.3G321500.1.p	NA	NA	NA	NA	NA	NA	NA	NA	NA	NA	NA	NA	NA	NA	NA	NA
Leaf	Seita.3G322200.1.p	NA	1.89096e+06	NA	NA	NA	NA	NA	NA	NA	NA	NA	NA	NA	NA	NA	NA
Leaf	Seita.3G322800.1.p	3.06269e+06	5.0792e+06	6908726	5.83112e+06	3.94913e+06	NA	NA	1.85585e+06	2.17817e+06	NA	NA	4.49643e+06	5.45046e+06	NA	6.48572e+06	3790802
Leaf	Seita.3G322800.2.p	NA	NA	NA	NA	NA	5.33419e+06	NA	NA	NA	NA	NA	NA	NA	NA	NA	NA
Leaf	Seita.3G323100.1.p	NA	1.93164e+06	NA	1.96004e+06	NA	NA	NA	NA	NA	NA	NA	NA	NA	NA	NA	NA
Leaf	Seita.3G325400.1.p	NA	NA	NA	NA	NA	NA	NA	NA	NA	NA	NA	NA	NA	NA	NA	NA
Leaf	Seita.3G327900.1.p	1468162218	9.43461e+08	1046507538	3.98917e+08	1157377777	1169442596	4.54042e+08	8.66295e+08	1319545107	4.47291e+08	848780970	5.72088e+08	1503231230	9.63043e+08	6.24728e+08	6.38766e+08
Leaf	Seita.3G328100.1.p	NA	NA	NA	1.73043e+06	NA	NA	NA	NA	NA	NA	NA	NA	NA	NA	NA	NA
Leaf	Seita.3G328200.1.p	4773035	1.80297e+07	1.75747e+07	NA	15801517	2.60478e+07	NA	3.25614e+07	8.27778e+06	NA	6760133	6397080	6.63649e+06	NA	1.90326e+06	4027431
Leaf	Seita.3G328300.1.p	5.87603e+06	8.67838e+06	1.49209e+07	4.3291e+06	3.98408e+06	9.43192e+06	2.15704e+06	1.90068e+07	4.69615e+06	1.08203e+06	8.64445e+06	9974654	2.04692e+06	6.73058e+06	4.68611e+06	6.0796e+06
Leaf	Seita.3G328400.1.p	5.48843e+07	3.17798e+07	3.53227e+07	1.33621e+07	4.67465e+07	1.55949e+07	1.26763e+07	4.1864e+07	4.88681e+07	1.53429e+07	2.10428e+07	1.11531e+07	5.88757e+07	4.88017e+07	2.08744e+07	27061036
Leaf	Seita.3G329900.1.p	NA	NA	NA	NA	NA	NA	NA	NA	NA	NA	NA	NA	NA	NA	NA	NA
Leaf	Seita.3G330100.1.p	107477354	84460180	3.17686e+07	3.34116e+07	1.23427e+08	5.37422e+07	3.07261e+07	3.19236e+07	129192366	7.30341e+07	3.21316e+07	21700275	1.20775e+08	8.99578e+07	37309102	37747909
Leaf	Seita.3G330300.1.p	2.9111e+07	2.65076e+07	1.53622e+07	3.1663e+07	2.68038e+07	2.64336e+07	2.1154e+07	2.08891e+07	2.49583e+07	2.07657e+07	1.83559e+07	2.71769e+07	6.84608e+07	2.76157e+07	1.55442e+07	2.34963e+07
Leaf	Seita.3G330800.1.p	NA	NA	778274	1.48332e+06	NA	NA	NA	NA	NA	2.04869e+06	1.96431e+06	5.37243e+06	NA	NA	NA	NA
Leaf	Seita.3G331200.1.p	4.96117e+07	4.14361e+07	NA	1.79557e+07	4.41216e+07	4.70451e+07	2.12631e+07	1.81774e+07	4.71503e+07	2.54206e+07	2.23857e+07	1.87327e+07	4.92861e+07	3.37086e+07	1.34444e+07	2.55103e+07
Leaf	Seita.3G331200.2.p	NA	NA	2.19613e+07	NA	NA	NA	NA	NA	NA	NA	NA	NA	NA	NA	NA	NA
Leaf	Seita.3G331700.1.p	NA	469599	1.14102e+06	NA	NA	803129	NA	NA	NA	NA	NA	NA	NA	NA	1.22268e+06	NA
Leaf	Seita.3G332700.1.p	5.54812e+07	7.24471e+07	5.62075e+07	3.55374e+07	79450819	7.90819e+07	2.99012e+07	6.52337e+07	7.80052e+07	1.95265e+07	3.61733e+07	4.02623e+07	8.61323e+07	5.45341e+07	9.05997e+06	5.42171e+07
Leaf	Seita.3G332800.1.p	58308.2	NA	NA	NA	NA	NA	NA	NA	NA	NA	NA	NA	NA	NA	NA	NA
Leaf	Seita.3G333500.1.p	688639	NA	426284	NA	NA	NA	NA	NA	NA	38132.3	416304	NA	NA	NA	NA	NA
Leaf	Seita.3G333700.1.p	6.26496e+07	41079004	3.05977e+07	5.76269e+07	4.03062e+07	3.54713e+07	4.76311e+07	5.0143e+07	5.45024e+07	4.24241e+07	3.76154e+07	4.96464e+07	8.82439e+07	4.215e+07	3.27276e+07	3.96082e+07
Leaf	Seita.3G334000.1.p	3.79368e+07	9.97686e+06	1.27306e+07	NA	2.96261e+07	8.70933e+06	2.98599e+06	8.87814e+06	2.85732e+07	NA	4.4597e+06	NA	2.79429e+07	8.66879e+06	1.9064e+07	2.04161e+07
Leaf	Seita.3G334500.1.p	371969	5521927	9.92223e+06	NA	1.72102e+06	2.22191e+06	NA	NA	NA	NA	NA	2.57574e+06	NA	NA	NA	311940
Leaf	Seita.3G334800.1.p	NA	NA	NA	NA	2434505	NA	NA	NA	NA	NA	NA	NA	8488761	NA	NA	NA
Leaf	Seita.3G335500.1.p	NA	721924	NA	NA	NA	NA	NA	803217	NA	NA	NA	NA	NA	1.81142e+06	NA	NA
Leaf	Seita.3G335900.1.p	1.10142e+06	1.32108e+06	NA	NA	NA	303686	NA	NA	NA	806223	982041	NA	1.5889e+07	4889941	NA	NA
Leaf	Seita.3G337200.1.p	2.50367e+06	5031971	4.52956e+06	878661	1.07834e+06	4.84804e+06	2.18556e+06	5.46457e+06	2.17002e+06	1.13129e+06	4.39422e+06	1.95054e+06	8.42395e+06	5.09402e+06	3.51435e+06	4.6002e+06
Leaf	Seita.3G338000.1.p	3.27058e+06	7255907	7.19329e+07	1.23667e+07	5.85297e+06	2.81804e+06	4.84581e+06	13806597	9.51073e+06	2.46675e+07	5.35786e+07	5.32738e+07	11188486	1.38975e+07	5.90504e+06	1.12963e+07
Leaf	Seita.3G338400.1.p	NA	NA	2.77761e+06	NA	NA	NA	NA	NA	NA	NA	NA	NA	NA	NA	NA	NA
Leaf	Seita.3G339200.1.p	512314	3.87226e+06	1.75089e+07	867581	3.2116e+06	2.8173e+06	NA	1.71488e+07	616024	2.23392e+06	1.20631e+07	1.00835e+07	1.15719e+07	3.77739e+06	7.71057e+06	1.55881e+07
Leaf	Seita.3G340300.1.p	NA	1.7545e+07	1.42838e+07	1.60985e+07	NA	9.0312e+06	2.44414e+07	NA	NA	3.20045e+07	2.1923e+07	1.83895e+07	NA	2.20773e+07	2.0259e+07	1.71592e+07
Leaf	Seita.3G342100.1.p	NA	NA	NA	6.23493e+06	NA	NA	NA	5.96957e+06	NA	NA	NA	NA	NA	NA	4.0212e+06	NA
Leaf	Seita.3G342600.1.p	NA	NA	NA	NA	NA	NA	NA	NA	NA	NA	NA	NA	NA	NA	NA	NA
Leaf	Seita.3G342900.1.p	8.56468e+07	1.0611e+08	2.46129e+07	6.54147e+07	8.19356e+07	1.06503e+08	7.53107e+07	5.84609e+07	8.38172e+07	1.20478e+08	3.81932e+07	4.97012e+07	216061940	8.27665e+07	4.97673e+07	4.30104e+07
Leaf	Seita.3G343200.1.p	9.36302e+06	1.9551e+06	9.8696e+06	1.24573e+07	1.02558e+07	3.7519e+06	1.67608e+07	12172994	1.58083e+07	7.2419e+06	1.30642e+07	1.5051e+07	2.67133e+07	1.66627e+07	1.27504e+07	13700680
Leaf	Seita.3G343300.1.p	5.28517e+06	3.66381e+06	4.71441e+06	1.62527e+06	6.92461e+06	3.56974e+06	NA	1.05093e+07	4.18422e+06	NA	3.57114e+06	3.83505e+06	7.44e+06	5521643	3.66183e+06	2.73529e+06
Leaf	Seita.3G343800.1.p	2.19532e+06	2.93141e+06	2.33051e+06	1187323	2.54283e+06	2.02471e+07	NA	2.99018e+06	1.80386e+06	477134	1.50269e+06	NA	5.07458e+06	7.02228e+06	205773	1.08617e+06
Leaf	Seita.3G344900.1.p	NA	NA	82764	NA	NA	NA	NA	NA	NA	NA	NA	NA	NA	NA	NA	NA
Leaf	Seita.3G345200.1.p	NA	NA	NA	NA	NA	6.69586e+06	NA	NA	NA	NA	NA	NA	9880149	NA	NA	NA
Leaf	Seita.3G345800.1.p	935012	4.49965e+06	2.6028e+06	1007781	2.41435e+06	3.384e+06	1.34176e+06	4.10847e+06	1.11279e+06	1.07623e+06	3.4185e+06	2.20464e+06	5.06832e+06	4.77364e+06	1.9667e+06	3.83479e+06
Leaf	Seita.3G346000.1.p	28895692	18273676	12728778	18079386	20775578	15841062	21390690	18838888	31472990	28498264	21950870	28384709	3.73654e+07	NA	29972996	14795113
Leaf	Seita.3G346100.1.p	1.34248e+06	2.22164e+06	1.76219e+06	1095352	429787	677909	3.46624e+06	1.73649e+06	1.93101e+06	2.10329e+06	1.52274e+06	NA	3.69144e+06	711938	1.10373e+06	NA
Leaf	Seita.3G346200.1.p	NA	1.50636e+06	NA	NA	NA	NA	NA	NA	NA	NA	NA	NA	10101799	NA	NA	2616045
Leaf	Seita.3G346300.2.p	3.48872e+07	6.10397e+07	2.14567e+07	2.1415e+07	3.66475e+07	2.59336e+07	1.1078e+07	4.70786e+07	2.851e+07	1.56472e+07	1.86222e+07	2.35117e+07	5.12588e+07	9.00928e+07	1.32774e+07	1.25297e+07
Leaf	Seita.3G346500.1.p	4.06289e+07	2.71059e+07	1.34303e+07	2.80367e+07	3.57404e+07	3.15548e+07	1.55881e+07	3.27271e+07	4.39213e+07	2.62734e+07	1.29329e+07	2.41787e+07	6.28007e+07	5.01759e+07	12890376	2.38491e+07
Leaf	Seita.3G347000.1.p	NA	916252	NA	NA	NA	NA	NA	NA	NA	NA	NA	NA	NA	NA	NA	NA
Leaf	Seita.3G348900.1.p	NA	NA	NA	NA	NA	NA	NA	NA	NA	953759	294406	380874	NA	NA	NA	NA
Leaf	Seita.3G349000.1.p	119015	NA	NA	NA	NA	NA	NA	NA	NA	NA	NA	NA	NA	NA	NA	NA
Leaf	Seita.3G349400.1.p	NA	NA	17543476	NA	NA	11346996	NA	NA	NA	NA	NA	NA	NA	NA	NA	42771112
Leaf	Seita.3G350600.1.p	NA	225686	NA	NA	NA	NA	NA	NA	NA	NA	NA	NA	NA	NA	NA	NA
Leaf	Seita.3G351500.1.p	NA	NA	NA	1.66609e+06	NA	3.16392e+06	NA	1.0677e+06	1.15834e+06	NA	NA	NA	2755605	4.49081e+06	NA	573324
Leaf	Seita.3G353700.1.p	1726099	2.48168e+06	1.63154e+06	3.40032e+06	2.06418e+06	2055734	NA	890635	1.10204e+06	652503	1.9572e+06	2.42806e+06	627292	NA	1.0583e+06	2.22302e+06
Leaf	Seita.3G354100.1.p	1323760	2.29862e+06	4.36878e+06	NA	314890	NA	NA	1.98207e+06	NA	741954	2.77149e+06	NA	NA	1.56464e+06	1.13048e+06	989536
Leaf	Seita.3G355300.1.p	NA	NA	NA	NA	NA	NA	NA	NA	NA	NA	NA	NA	NA	NA	NA	NA
Leaf	Seita.3G357400.1.p	7.16715e+06	9.35407e+06	7513893	7.39492e+06	4.47674e+06	1.25173e+06	6.27511e+06	9.87804e+06	5.89022e+06	8.09699e+06	6.22937e+06	6.16678e+06	1.01065e+07	8.50056e+06	3.99592e+06	4.88883e+06
Leaf	Seita.3G357800.1.p	2.30653e+06	2.17786e+06	1971848	1.473e+06	1726873	NA	NA	3448372	2.24179e+06	798012	NA	1.45019e+06	NA	NA	NA	NA
Leaf	Seita.3G358000.1.p	44023.1	NA	159246	NA	423499	NA	NA	NA	91523.7	NA	NA	NA	NA	NA	571136	NA
Leaf	Seita.3G358300.1.p	5.22971e+06	6.17717e+06	8.32192e+06	2.73687e+06	4.34482e+06	6.0246e+06	1248030	3.1984e+06	5.72793e+06	2.42709e+06	5.56612e+06	3.03408e+06	3.86807e+06	1.91423e+06	3.85248e+06	1.09096e+07
Leaf	Seita.3G358600.1.p	NA	NA	NA	1.78597e+06	NA	NA	NA	NA	NA	NA	NA	NA	NA	NA	NA	NA
Leaf	Seita.3G359800.1.p	NA	NA	NA	NA	NA	NA	NA	NA	NA	NA	NA	NA	NA	NA	NA	NA
Leaf	Seita.3G361100.1.p	2.70273e+07	5.09985e+07	2.52854e+07	4.02272e+07	4.97973e+07	37217119	26395843	3.41003e+07	5.35737e+07	4.18908e+07	2.64278e+07	21275009	1.14725e+08	8.63978e+07	3.32843e+07	3.4026e+07
Leaf	Seita.3G361900.1.p	2.18533e+07	2.73753e+07	1.89918e+07	1.48018e+07	3.77525e+06	3.23661e+07	6.57406e+06	1.30595e+07	9.29879e+06	1.33234e+06	1.48545e+07	9.03088e+06	4.34851e+07	1.81833e+06	1.72519e+07	1.66079e+07
Leaf	Seita.3G362000.1.p	24249448	2.05431e+07	NA	NA	NA	19654028	NA	NA	21593336	11993117	NA	NA	30034960	32755370	17030612	NA
Leaf	Seita.3G362300.1.p	NA	NA	1.02319e+06	NA	NA	NA	NA	1.55211e+06	NA	NA	1.19203e+06	NA	656618	NA	1237217	NA
Leaf	Seita.3G363500.1.p	NA	1.87067e+06	2.36088e+06	1.07891e+06	NA	5.85279e+06	715539	2.54618e+06	NA	1.46812e+06	4.36897e+06	2710799	5.80628e+06	2.33181e+06	1.25413e+06	2.09407e+06
Leaf	Seita.3G364300.1.p	4.63589e+06	NA	NA	NA	NA	NA	NA	NA	NA	NA	NA	NA	NA	NA	NA	NA
Leaf	Seita.3G364800.1.p	4.66632e+06	2.59592e+06	6.60121e+06	4.49211e+06	5.91078e+06	6.23718e+06	5.66023e+06	4.03744e+06	5.81118e+06	1.04329e+06	8.36753e+06	1.03669e+07	8225584	6.28198e+06	7.70941e+06	8.00177e+06
Leaf	Seita.3G365600.1.p	NA	NA	NA	NA	NA	NA	NA	NA	NA	NA	NA	NA	NA	NA	NA	NA
Leaf	Seita.3G368900.1.p	NA	NA	NA	NA	NA	NA	1.08445e+06	NA	NA	NA	1158554	NA	NA	NA	NA	NA
Leaf	Seita.3G370600.1.p	5.11362e+07	2.14712e+07	4.40457e+07	2.07165e+07	3.66707e+07	2.98944e+07	1.99484e+07	5.25044e+07	5.0283e+07	1.17071e+07	3.20883e+07	4.32369e+07	6.12496e+07	1.85259e+07	2.33766e+07	35090333
Leaf	Seita.3G372400.1.p	847094	1.64666e+06	3.8837e+06	2.80082e+06	1457002	NA	2.96403e+06	7.6863e+06	625172	NA	4.85201e+06	4.09095e+06	3.83325e+06	845427	3.09223e+06	5.17756e+06
Leaf	Seita.3G373300.1.p	NA	NA	1.15934e+06	NA	3.41663e+06	NA	1.52658e+06	NA	NA	NA	1.95526e+06	3.31051e+06	NA	2.43373e+06	3377988	1935411
Leaf	Seita.3G373900.1.p	NA	NA	821728	NA	NA	NA	NA	NA	732393	NA	NA	NA	829764	NA	NA	NA
Leaf	Seita.3G375100.1.p	9.59522e+07	8.89211e+07	7.13842e+07	5.84641e+07	7.61476e+07	1.12739e+08	6.28982e+07	9.28878e+07	7.50121e+07	6.79832e+07	5.13695e+07	7.32088e+07	1.45624e+08	1.40594e+08	6.77884e+07	8.45869e+07
Leaf	Seita.3G375200.1.p	23037433	3.56764e+07	2.9577e+07	29861917	2.48025e+07	1.796e+07	34961567	2.06092e+07	2.92708e+07	2.00069e+07	2.73837e+07	2.77394e+07	3.91947e+07	2.05382e+07	2.49392e+07	2.47016e+07
Leaf	Seita.3G375500.1.p	NA	NA	NA	NA	NA	1591811	NA	NA	NA	740127	NA	NA	NA	NA	NA	NA
Leaf	Seita.3G376100.1.p	501915	3.21057e+06	NA	NA	NA	1.51741e+06	NA	NA	614826	NA	NA	284112	1.56233e+06	NA	312167	755272
Leaf	Seita.3G376500.1.p	3.55183e+06	1.59292e+06	2.61733e+06	4.28337e+06	NA	21116965	2.27253e+06	6.18298e+06	1.24831e+06	3.8841e+06	3011550	1.04718e+07	6.34116e+06	4.60451e+06	NA	4.30534e+06
Leaf	Seita.3G376800.1.p	NA	NA	NA	NA	NA	NA	NA	NA	NA	NA	NA	NA	NA	NA	NA	NA
Leaf	Seita.3G379000.1.p	13555778	1.28278e+07	5.07694e+06	9.98996e+06	1.37463e+07	10458317	9.50944e+06	14797519	1.88094e+07	7.40799e+06	1.10532e+07	1.35218e+07	2.49213e+07	2.18728e+07	6430462	1.27075e+07
Leaf	Seita.3G379300.1.p	1.02787e+06	819636	858628	928104	748451	1.64954e+06	1.02995e+06	4.3469e+06	NA	2.63138e+06	NA	NA	NA	3.3274e+06	NA	NA
Leaf	Seita.3G381500.1.p	NA	NA	537668	478089	1.04984e+06	NA	NA	715320	NA	NA	284320	NA	639588	1.1023e+06	1.24373e+06	1.35554e+06
Leaf	Seita.3G382100.1.p	4.52911e+06	882511	2.53504e+06	7.27167e+06	6.27955e+06	NA	10393602	9.24476e+06	39750.2	14315.4	2.99522e+06	7.1129e+06	4.10794e+06	4111479	5.51909e+06	7.22848e+06
Leaf	Seita.3G382700.1.p	NA	638130	NA	NA	NA	494471	NA	NA	NA	NA	NA	NA	NA	NA	NA	NA
Leaf	Seita.3G382800.1.p	2.62917e+07	4.64349e+07	4.96084e+07	2.78922e+07	5.85001e+07	4.94809e+07	2.65948e+07	5.08863e+07	4.96127e+07	6.56835e+06	3.52355e+07	2.11434e+07	3.53349e+07	5.2303e+07	3.68741e+07	4.50623e+07
Leaf	Seita.3G383600.1.p	2.04833e+07	3.08743e+07	1.1785e+07	1.81597e+07	2.38333e+07	3.42393e+07	1.13489e+07	2.63492e+07	2.09258e+07	9007930	1.51524e+07	2.55715e+07	2.80844e+07	2.45375e+07	14765632	2.04777e+07
Leaf	Seita.3G388400.1.p	NA	NA	NA	NA	NA	NA	NA	NA	NA	NA	NA	NA	NA	NA	NA	5123552
Leaf	Seita.3G388700.1.p	NA	NA	NA	NA	NA	NA	NA	NA	NA	NA	NA	NA	NA	NA	NA	NA
Leaf	Seita.3G389100.1.p	5.97975e+07	6.54434e+07	60115607	5.30644e+07	3.90339e+07	4.40929e+07	8.71169e+07	8.63146e+07	7.6367e+07	3.91305e+07	5.88342e+07	7.64072e+07	1.05002e+08	5.3575e+07	7.45491e+07	7.02521e+07
Leaf	Seita.3G390300.1.p	NA	NA	NA	NA	NA	NA	NA	NA	NA	NA	NA	NA	NA	359522	NA	NA
Leaf	Seita.3G390500.1.p	1.7554e+06	1.52099e+06	NA	NA	5.47702e+06	7.33192e+06	NA	713197	3.09736e+06	NA	NA	NA	NA	11979656	NA	NA
Leaf	Seita.3G391300.1.p	2.74705e+07	2.60148e+07	1.53034e+07	4.77432e+06	2.12029e+07	2.01903e+07	3.24807e+06	1.33958e+07	2.12925e+07	9.18864e+06	1.04441e+07	6.80026e+06	4.26121e+07	37544032	1.48255e+07	1.80666e+07
Leaf	Seita.3G391500.1.p	NA	NA	NA	NA	NA	NA	NA	NA	NA	NA	NA	NA	NA	NA	NA	NA
Leaf	Seita.3G392600.1.p	NA	NA	NA	NA	NA	NA	NA	NA	NA	NA	NA	NA	NA	NA	NA	NA
Leaf	Seita.3G392700.1.p	NA	NA	NA	NA	NA	NA	NA	NA	NA	NA	NA	NA	NA	NA	NA	NA
Leaf	Seita.3G394300.1.p	NA	NA	1.09005e+06	NA	NA	NA	NA	NA	NA	NA	NA	NA	NA	NA	NA	NA
Leaf	Seita.3G394400.1.p	3.16237e+07	2.60216e+07	2.76326e+07	1.50881e+07	2.86442e+07	3.73454e+07	1.28243e+07	3.22785e+07	24647327	10700080	2.62861e+07	2.43845e+07	4.65225e+07	4.73327e+07	3.15675e+07	3.22687e+07
Leaf	Seita.3G394700.1.p	NA	3.18738e+06	NA	NA	NA	NA	NA	NA	NA	NA	NA	NA	NA	NA	NA	NA
Leaf	Seita.3G397100.1.p	NA	NA	273592	NA	NA	NA	NA	NA	NA	NA	NA	NA	NA	NA	NA	NA
Leaf	Seita.3G397200.1.p	3.93704e+08	3.56705e+08	2.63396e+08	2.89274e+08	2.7597e+08	1.48845e+08	3.4407e+08	3.80286e+08	3.53242e+08	2.30553e+08	2.78429e+08	278560204	4.20072e+08	5.18316e+08	2.69833e+08	3.36645e+08
Leaf	Seita.3G397400.1.p	1.23895e+07	1.81765e+07	5.92162e+06	1.00486e+07	1.58106e+07	2.39025e+07	9.2243e+06	1.01996e+07	1.25865e+07	1.89335e+07	7.96899e+06	1.0016e+07	2.96162e+07	2.57047e+07	7.58169e+06	7.38367e+06
Leaf	Seita.3G399900.1.p	3.97318e+06	10945699	7.12226e+07	1.45553e+07	7630244	5149262	3865959	2.29175e+07	5917871	6952159	4.0416e+07	5.83975e+07	3914943	7650814	2.6454e+07	14968854
Leaf	Seita.3G400500.1.p	1.09518e+06	1.11738e+06	1.76975e+06	1136690	1.98786e+06	5.56865e+06	NA	1.61109e+06	NA	2262178	NA	1566674	9.12384e+06	4.4541e+06	867141	1.24977e+06
Leaf	Seita.3G401000.1.p	NA	NA	NA	NA	1.14115e+06	802985	NA	NA	1011219	NA	NA	NA	352575	2936329	NA	NA
Leaf	Seita.3G401400.1.p	NA	NA	2.96242e+06	915075	NA	NA	NA	1.81088e+06	NA	NA	556180	796305	NA	NA	395625	2469722
Leaf	Seita.3G401500.1.p	251600	172137	426985	NA	442394	NA	NA	120820	NA	NA	NA	177764	384022	NA	NA	NA
Leaf	Seita.3G401600.1.p	NA	528663	NA	NA	NA	NA	NA	NA	NA	NA	NA	NA	NA	NA	NA	NA
Leaf	Seita.3G401800.1.p	3.90636e+06	2.23043e+06	1.54001e+06	5.94008e+06	6.34068e+06	1.30141e+07	3.70487e+06	6.99536e+06	2.88826e+06	2.09094e+06	5132681	4.86943e+06	2144099	8.53093e+06	7.62728e+06	3442285
Leaf	Seita.3G402100.1.p	NA	NA	NA	NA	NA	NA	NA	243959	NA	NA	NA	NA	NA	NA	NA	NA
Leaf	Seita.3G405000.1.p	449277	2.87586e+06	344354	NA	NA	NA	NA	NA	1.59414e+06	235856	NA	NA	NA	2.62977e+06	NA	NA
Leaf	Seita.3G405100.1.p	NA	2372236	3.79369e+06	1.40903e+06	NA	NA	345004	5.32942e+06	1.52048e+06	1.43869e+06	1970889	4.35212e+06	789088	1.85156e+06	2.07438e+06	NA
Leaf	Seita.3G405200.1.p	NA	861096	NA	NA	NA	1.0262e+06	NA	1.36964e+06	NA	NA	610451	NA	NA	NA	495688	639056
Leaf	Seita.3G405300.1.p	NA	3.42809e+06	1.07797e+06	1.05059e+06	NA	8.06285e+06	NA	1.52464e+06	1283826	887621	2.21809e+06	1.48341e+06	1.51265e+06	2.2806e+06	930977	NA
Leaf	Seita.3G405700.1.p	2.42876e+07	2.858e+07	4.11521e+07	4.3093e+07	3.56898e+07	5.67229e+07	2.66742e+07	3.5393e+07	3.26039e+07	4.33011e+07	7.11306e+07	4.9877e+07	66754036	3.57656e+07	5.70597e+07	5.05218e+07
Leaf	Seita.3G406200.1.p	NA	NA	NA	NA	NA	NA	NA	NA	NA	NA	NA	NA	NA	NA	NA	NA
Leaf	Seita.3G406600.1.p	NA	NA	NA	NA	NA	NA	NA	NA	NA	NA	NA	NA	231506	583486	NA	828772
Leaf	Seita.3G406700.1.p	1.51476e+06	4.49556e+06	1.04533e+06	750384	999228	4.90231e+06	872904	2.09484e+06	1.66364e+06	NA	2.68334e+06	820742	6.63321e+06	6.43119e+06	4.21585e+06	6.56594e+06
Leaf	Seita.3G407900.1.p	NA	NA	NA	NA	NA	NA	4.1153e+06	NA	NA	NA	NA	NA	NA	NA	NA	NA
Leaf	Seita.3G408300.1.p	438544	NA	NA	NA	NA	NA	NA	NA	NA	NA	NA	NA	NA	NA	584231	1.55953e+06
Leaf	Seita.3G408900.1.p	5.4559e+06	7.55154e+06	1.70436e+06	9.82011e+06	5.46546e+06	9.40003e+06	4.18894e+06	8.57583e+06	4.78993e+06	7.22817e+06	4.00201e+06	1.00024e+07	1.13786e+07	1.57277e+07	3.35381e+06	4.93899e+06
Leaf	Seita.3G409000.1.p	NA	NA	NA	NA	NA	NA	NA	NA	NA	NA	NA	NA	139594	NA	54323.8	NA
Leaf	Seita.4G000900.1.p	2.34191e+07	16669622	1.16643e+08	7.71675e+07	3.10524e+07	8.08862e+07	9.24789e+07	1.52413e+08	1.3712e+08	1.0808e+08	5.21447e+07	100505558	66958391	4.4882e+07	78457109	7.63607e+07
Leaf	Seita.4G001900.1.p	NA	NA	NA	NA	7768668	NA	5393446	NA	6.71006e+06	NA	NA	NA	NA	NA	NA	NA
Leaf	Seita.4G002100.1.p	3.74257e+06	2.59932e+06	2.87282e+06	NA	2.13715e+06	NA	1.17824e+06	2.67963e+06	NA	913466	1.70307e+06	NA	2.96545e+06	7.93404e+06	2.70976e+06	NA
Leaf	Seita.4G002200.1.p	NA	3314434	2.15389e+06	NA	346138	204728	NA	NA	NA	1.49289e+06	1.98236e+06	NA	382192	3.70649e+06	3.03553e+06	2830181
Leaf	Seita.4G002300.1.p	2.0446e+07	8.9274e+06	7.53241e+06	1.72392e+07	1.25858e+07	1.27904e+07	9.51246e+06	1.68785e+07	8.33674e+06	1.26983e+07	7.64553e+06	8.02502e+06	3.552e+07	1.85017e+07	1.06298e+07	1.28841e+07
Leaf	Seita.4G003100.1.p	1.26201e+07	1.81882e+07	1.93925e+07	6366853	21889647	2.84513e+07	6.83319e+06	1.25804e+07	2.51679e+07	5.8547e+06	1.00779e+07	2.60007e+06	3.09913e+07	2.67002e+07	1.23549e+07	1.40471e+07
Leaf	Seita.4G003300.1.p	NA	NA	412595	NA	NA	1.08108e+06	NA	NA	NA	NA	NA	NA	NA	NA	NA	NA
Leaf	Seita.4G004500.1.p	NA	271579	NA	NA	1.91717e+06	424473	NA	NA	NA	NA	NA	NA	NA	NA	NA	NA
Leaf	Seita.4G004900.1.p	4.8492e+06	4.24416e+06	1.00515e+07	NA	1.79299e+06	5.27905e+06	539082	7.12195e+06	8.47606e+06	NA	2.3466e+06	NA	7.45481e+06	9.37816e+06	NA	1.55259e+06
Leaf	Seita.4G005200.1.p	6992201	8.53977e+06	43656837	5.56942e+06	7.70584e+07	5.02245e+06	4.08401e+07	7.28631e+07	111729223	3.7952e+07	3.21022e+07	4.53886e+06	1.58633e+07	1.30476e+08	4.38668e+07	5.61161e+07
Leaf	Seita.4G006200.1.p	NA	NA	NA	NA	NA	NA	409314	NA	NA	NA	NA	NA	NA	NA	NA	NA
Leaf	Seita.4G006900.1.p	NA	NA	4937167	NA	NA	609231	NA	NA	NA	NA	708558	NA	2.81175e+06	760334	827754	NA
Leaf	Seita.4G007000.1.p	7.98477e+07	5.80089e+07	31473722	6.23363e+07	4.60636e+07	1.96957e+07	6.41151e+07	6.15998e+07	6.85189e+07	8.46703e+07	4.01907e+07	6.15106e+07	8.54443e+07	1.04586e+08	33852593	6.57736e+07
Leaf	Seita.4G007500.1.p	3.08453e+06	2901912	6.70015e+06	2076144	2.5006e+06	2.89373e+06	NA	1944803	4.09549e+06	NA	NA	NA	6039768	NA	1.80771e+06	1.97831e+06
Leaf	Seita.4G007800.1.p	1173726	703810	976374	1.3109e+06	NA	NA	NA	1.8421e+06	1.44808e+06	5.88522e+06	NA	1.73827e+06	NA	1.50923e+06	919103	1.29409e+06
Leaf	Seita.4G008100.1.p	NA	NA	627746	NA	NA	665219	NA	NA	NA	NA	615499	NA	NA	NA	652204	NA
Leaf	Seita.4G008300.1.p	8.50621e+06	1.2943e+07	1.13604e+07	8.64035e+06	6.67911e+06	1.39608e+07	13597983	1.28565e+07	1.28852e+07	1.19164e+07	1.02718e+07	1.38749e+07	1.71281e+07	20406234	1.38283e+07	1.3759e+07
Leaf	Seita.4G009400.1.p	2.96485e+08	2.47908e+08	4.38466e+07	34527553	2.87576e+07	5.11337e+07	3.9485e+07	3.43333e+07	2.84082e+08	1.05364e+07	3.24443e+08	5.0454e+07	4.08417e+08	3.88678e+08	4.67355e+07	3.89998e+07
Leaf	Seita.4G010900.1.p	5.41065e+08	4.49535e+08	2.54139e+08	4.20509e+08	3.33811e+08	2.67547e+08	3.0291e+08	359966757	3.52902e+08	2.58572e+08	2.1887e+08	352297993	682205020	538632518	334943204	4.35213e+08
Leaf	Seita.4G011600.1.p	NA	268872	NA	NA	NA	NA	NA	NA	NA	NA	NA	NA	NA	439987	NA	484753
Leaf	Seita.4G011800.1.p	5.43932e+07	2.94036e+07	4.12738e+07	5.04498e+07	3.47218e+07	1.42484e+07	5.0347e+07	4.9114e+07	5.61391e+07	1.83366e+07	2.55939e+07	4.80972e+07	7.39214e+07	25907435	4.01466e+07	3.97918e+07
Leaf	Seita.4G012900.1.p	NA	NA	NA	NA	NA	NA	NA	NA	NA	NA	NA	NA	NA	NA	NA	NA
Leaf	Seita.4G013400.1.p	2914738	4.86078e+06	10949557	NA	1.31499e+06	6.44129e+06	NA	1.31e+07	960567	NA	7.54761e+06	763029	NA	4.4639e+06	NA	1.42974e+06
Leaf	Seita.4G013500.1.p	1.49901e+06	NA	NA	NA	NA	NA	NA	2697459	NA	NA	NA	NA	2.2966e+06	NA	NA	NA
Leaf	Seita.4G015400.1.p	NA	NA	NA	NA	NA	NA	NA	NA	NA	NA	NA	NA	NA	NA	NA	NA
Leaf	Seita.4G015600.1.p	1.39066e+06	1442656	1.11475e+06	NA	1.5037e+06	587046	NA	NA	NA	NA	1.96562e+06	NA	NA	NA	NA	NA
Leaf	Seita.4G016800.1.p	NA	NA	NA	NA	NA	NA	NA	NA	NA	NA	NA	NA	NA	NA	NA	NA
Leaf	Seita.4G018700.1.p	NA	NA	NA	NA	NA	NA	NA	NA	NA	NA	NA	NA	NA	NA	NA	NA
Leaf	Seita.4G020500.1.p	868229	NA	NA	NA	NA	NA	NA	NA	NA	NA	987359	NA	NA	NA	NA	NA
Leaf	Seita.4G020700.1.p	NA	NA	NA	650515	NA	NA	NA	NA	NA	NA	NA	NA	NA	NA	NA	NA
Leaf	Seita.4G021100.1.p	NA	NA	NA	NA	4.77481e+06	NA	NA	NA	NA	NA	NA	NA	NA	NA	NA	NA
Leaf	Seita.4G022500.1.p	NA	NA	NA	NA	NA	189122	NA	NA	NA	NA	NA	NA	NA	NA	NA	NA
Leaf	Seita.4G023100.1.p	3911749389	2798251377	2242956808	3305083265	3824883573	3853285032	2980248833	3743292833	3634650531	3698364080	2550267829	4146229689	6562837075	3716534681	2517551366	2947889232
Leaf	Seita.4G023200.1.p	7.3213e+07	4.91472e+07	6.84863e+07	4.32881e+07	6.69483e+07	7.08513e+07	4.22461e+07	64224927	6.95524e+07	3.29192e+07	6.72773e+07	4.0574e+07	1.12214e+08	8.37219e+07	5.35512e+07	7.33505e+07
Leaf	Seita.4G023300.1.p	2762746	621174	NA	NA	2.58569e+06	345704	NA	NA	5.16757e+06	1.61783e+06	NA	NA	4075197	NA	NA	NA
Leaf	Seita.4G023500.1.p	NA	822400	NA	569855	NA	NA	NA	NA	NA	NA	NA	NA	NA	NA	NA	NA
Leaf	Seita.4G024000.1.p	NA	NA	417864	NA	NA	3.49866e+06	NA	NA	NA	NA	NA	NA	5.25861e+06	NA	NA	533198
Leaf	Seita.4G025700.1.p	1464748042	1047384516	8.71202e+08	9.55137e+08	1041546051	437293466	8.43224e+08	9.63486e+08	1255571749	1015064639	7.34428e+08	9.65508e+08	1640420222	1337169594	6.36287e+08	7.986e+08
Leaf	Seita.4G026100.1.p	NA	11361432	NA	4485265	9398442	8031915	2.53953e+06	9753192	3.2843e+06	1.97166e+06	8.28478e+06	NA	8.18462e+06	NA	NA	2589063
Leaf	Seita.4G026300.1.p	2.03392e+06	NA	NA	NA	2.75557e+06	NA	NA	NA	2.9894e+06	NA	4.45147e+06	3.17428e+06	NA	NA	3.02723e+06	NA
Leaf	Seita.4G026900.1.p	NA	NA	NA	277673	NA	NA	NA	NA	NA	1.26648e+06	NA	NA	NA	2529432	NA	NA
Leaf	Seita.4G027200.1.p	NA	NA	1.322e+06	NA	NA	NA	NA	1.16729e+06	NA	NA	NA	NA	NA	NA	NA	NA
Leaf	Seita.4G028500.1.p	380185	4.10879e+07	531186	NA	5.18853e+07	8.18247e+06	4.26635e+07	5.3953e+07	5.56027e+07	2.71364e+07	5.2093e+07	4.06364e+07	6.9367e+07	NA	4.37187e+07	4.34936e+07
Leaf	Seita.4G028900.1.p	NA	2.03953e+06	NA	1.34e+06	1.41935e+06	684898	NA	NA	NA	NA	NA	NA	2.16571e+06	1.9649e+06	NA	NA
Leaf	Seita.4G029400.1.p	2.81737e+06	6.7217e+06	6.27236e+06	2.06976e+06	3.04878e+06	5.68687e+06	2.18797e+06	7.13677e+06	7.24247e+06	1.98486e+06	5.26822e+06	2.18549e+06	1.46113e+07	9.71264e+06	4.76143e+06	5.99206e+06
Leaf	Seita.4G031000.1.p	2.2318e+06	4.42743e+06	NA	NA	1.14615e+06	2.50305e+06	NA	2.60401e+06	3.04981e+06	NA	759114	NA	NA	4603753	NA	552624
Leaf	Seita.4G031300.1.p	NA	NA	NA	NA	NA	NA	NA	NA	NA	NA	NA	NA	NA	NA	NA	NA
Leaf	Seita.4G032200.1.p	NA	1.89071e+06	2.54622e+06	4.01203e+06	1.13142e+06	NA	NA	1.49215e+06	827560	NA	481788	2.17809e+06	107150	NA	NA	1.16633e+06
Leaf	Seita.4G032400.1.p	3.21717e+06	8.63017e+06	1.71526e+06	671721	3.16026e+06	1.72694e+06	NA	833353	1.94952e+06	654432	1.63427e+06	NA	3.00214e+06	1721198	2.50318e+06	1.18352e+06
Leaf	Seita.4G032700.1.p	4.44633e+06	1.02502e+06	3.13565e+06	3.50666e+06	2.92178e+06	NA	2.3108e+06	5.3194e+06	1.19796e+07	3.01104e+06	4.96185e+06	1.87676e+06	9.25452e+06	9.44491e+06	NA	2.79053e+06
Leaf	Seita.4G033800.1.p	2377629	870841	NA	NA	NA	NA	1.82219e+06	NA	NA	4.88202e+06	NA	NA	NA	1.95414e+06	NA	NA
Leaf	Seita.4G034000.1.p	9.46541e+06	4.15701e+06	4.25122e+06	NA	1.18403e+07	3.01955e+06	6.71929e+06	5.17097e+06	8.63916e+06	3.47739e+06	7.58045e+06	5.49456e+06	1.42813e+07	7.09506e+06	6.23511e+06	3.77056e+06
Leaf	Seita.4G034100.1.p	NA	NA	NA	NA	NA	NA	NA	NA	NA	NA	NA	NA	NA	NA	NA	NA
Leaf	Seita.4G034400.1.p	NA	NA	NA	NA	NA	2.37795e+06	NA	NA	NA	NA	NA	NA	NA	NA	NA	NA
Leaf	Seita.4G036300.1.p	NA	NA	NA	NA	NA	NA	NA	NA	NA	NA	NA	NA	NA	NA	NA	NA
Leaf	Seita.4G038000.1.p	NA	NA	NA	NA	NA	NA	NA	NA	NA	NA	NA	NA	NA	NA	NA	NA
Leaf	Seita.4G038300.1.p	3.67948e+07	3.59133e+07	3.06236e+07	14464465	10359794	13662428	27267110	39630472	3.25673e+07	3.40665e+07	3.08276e+07	12552490	51297475	28418900	11976473	13117320
Leaf	Seita.4G038500.1.p	1.08525e+06	238245	NA	NA	NA	NA	NA	NA	NA	NA	NA	NA	NA	NA	NA	NA
Leaf	Seita.4G039300.1.p	1.09158e+06	1.45367e+06	NA	NA	NA	1.22466e+06	NA	NA	NA	222393	NA	NA	NA	NA	1.14806e+06	1.15904e+06
Leaf	Seita.4G040000.1.p	5.11812e+07	2.91713e+07	1.48614e+07	1.88756e+07	28694661	3.38335e+07	1.7938e+07	2.10694e+07	5.59139e+07	2.16237e+07	2.49729e+07	2.9621e+07	8.82468e+07	3.23643e+07	2.47786e+07	29874875
Leaf	Seita.4G040200.1.p	10039373	1.33705e+07	9.779e+06	1.15741e+07	1.51504e+07	4.07136e+07	9.29291e+06	3.41685e+07	1.58197e+07	1.99414e+07	12419083	9.6081e+06	2.02689e+07	7.33013e+07	10047060	1.52036e+07
Leaf	Seita.4G040400.1.p	4.32293e+07	2.51688e+07	3.47572e+07	4.80649e+07	3.58884e+07	2.77313e+07	20772709	2.43186e+07	4.34319e+07	39328283	3.11511e+07	3.15611e+07	4.52032e+07	4.51574e+07	1.20824e+07	1.64039e+07
Leaf	Seita.4G041100.1.p	8.19198e+07	4.63584e+07	7.69389e+07	1.48506e+08	1.85986e+08	9.27337e+07	1.74003e+08	1.65956e+08	1.16e+08	7.72065e+07	8.91505e+07	1.37576e+08	1.54988e+08	7.17889e+07	1.14946e+08	9.701e+07
Leaf	Seita.4G041500.1.p	1.56114e+08	1.39511e+08	3.7846e+08	84183619	1.31528e+08	1.57374e+08	5.22756e+07	2.64845e+08	1.28271e+08	2.53092e+07	1.8033e+08	183368408	1.69967e+08	2.55973e+08	1.08738e+08	1.69133e+08
Leaf	Seita.4G042400.1.p	219609	NA	NA	NA	NA	NA	NA	NA	NA	464003	NA	NA	NA	438623	NA	NA
Leaf	Seita.4G042600.1.p	5.92889e+07	6.50992e+07	2953158	2684521	NA	8.1961e+07	NA	3.79625e+06	3.93055e+06	NA	2.76658e+06	5.31419e+07	4240937	NA	4.1322e+06	4503827
Leaf	Seita.4G042700.1.p	NA	NA	NA	NA	NA	NA	NA	NA	NA	NA	NA	NA	NA	NA	NA	NA
Leaf	Seita.4G043100.1.p	693136	2.69938e+06	639359	677584	647905	711241	NA	663499	NA	413888	NA	361713	NA	2.74798e+06	936333	NA
Leaf	Seita.4G044200.1.p	NA	NA	3.49274e+06	2.69783e+06	1229503	1.91567e+06	NA	3.32574e+06	NA	NA	2.02006e+06	308912	NA	NA	569573	370348
Leaf	Seita.4G045200.1.p	1.88089e+06	3.78539e+06	1.40283e+06	4.53137e+06	6.24425e+06	2.01336e+06	NA	1.73739e+06	2.83292e+06	3.48221e+06	1.84086e+06	NA	2.44808e+06	1.01703e+07	3.78093e+06	7.42171e+06
Leaf	Seita.4G045400.1.p	2.08675e+06	5.07858e+06	1.35576e+06	687238	967331	4496061	1.63642e+06	3.19019e+06	NA	2731351	1.52858e+06	1.47589e+06	2.78575e+06	3.63024e+06	2.66466e+06	3.57152e+06
Leaf	Seita.4G046300.1.p	6.00247e+06	NA	3337763	276260	3.93182e+06	NA	388710	1.32678e+06	5.80393e+06	NA	2.81498e+06	422080	3.07331e+06	NA	462450	639430
Leaf	Seita.4G046700.1.p	4.70594e+07	4.36458e+07	2.6133e+07	3.27907e+07	4.733e+07	4.70744e+07	4.3979e+07	9.29214e+07	7.6487e+07	4.44762e+07	7.25037e+07	9.18113e+07	1.53645e+08	4.51477e+07	4.24025e+07	73030034
Leaf	Seita.4G046800.1.p	NA	NA	NA	NA	NA	NA	NA	NA	NA	NA	NA	NA	NA	NA	NA	NA
Leaf	Seita.4G047600.1.p	NA	NA	NA	NA	NA	NA	NA	NA	NA	NA	NA	NA	NA	NA	NA	NA
Leaf	Seita.4G050000.1.p	NA	NA	550643	NA	NA	1.22143e+06	NA	NA	NA	NA	650472	NA	1.05245e+06	1.68382e+06	NA	866005
Leaf	Seita.4G050900.1.p	145951	NA	195194	NA	NA	NA	NA	157618	136963	NA	117903	NA	201695	NA	90649.9	140029
Leaf	Seita.4G051800.1.p	NA	328460	2.49906e+06	NA	1235183	NA	NA	2.38749e+06	NA	NA	NA	2.15958e+06	NA	NA	NA	2.88045e+06
Leaf	Seita.4G052500.1.p	4.38353e+07	2.31485e+07	3.38816e+07	1.02134e+07	29080829	4.71736e+07	5.46845e+06	1.41523e+06	3.73068e+07	3.08471e+06	2.11995e+07	8.33925e+06	3.75875e+07	35630022	2.03194e+07	2.4425e+07
Leaf	Seita.4G053700.1.p	NA	NA	463852	NA	NA	NA	NA	NA	623010	NA	1.12543e+06	NA	NA	NA	NA	NA
Leaf	Seita.4G053800.1.p	NA	NA	NA	NA	NA	32893.8	NA	NA	NA	NA	NA	NA	NA	NA	NA	NA
Leaf	Seita.4G055800.1.p	1.68679e+07	1.4321e+07	7.87153e+06	8.07566e+06	10562061	1.68079e+07	7.80308e+06	1.14797e+07	1.51329e+07	1.07898e+07	8.64352e+06	1.02671e+07	1.32601e+07	1.18423e+07	1.06255e+07	8.53179e+06
Leaf	Seita.4G056000.1.p	NA	NA	NA	NA	NA	NA	NA	NA	1.09764e+06	NA	NA	NA	NA	915349	NA	NA
Leaf	Seita.4G056200.1.p	5.29313e+06	5.02929e+06	2.42787e+06	1.14763e+06	4.73257e+06	1.92998e+06	1.39113e+06	1.02924e+06	3.1641e+06	2.89358e+06	1.7206e+06	NA	7.2849e+06	3.55256e+06	1.51766e+06	1.14706e+06
Leaf	Seita.4G056500.1.p	NA	NA	NA	NA	NA	NA	NA	382477	NA	NA	NA	NA	270109	NA	NA	294901
Leaf	Seita.4G056700.1.p	1.67064e+07	NA	2.09357e+07	NA	1.32815e+07	NA	NA	2.29823e+07	2.25948e+07	1.00288e+07	NA	1.3482e+07	2.30446e+07	NA	NA	NA
Leaf	Seita.4G057000.1.p	3.12439e+06	6.95518e+06	2.61715e+06	9.99933e+06	860095	1.18285e+07	8.90762e+06	5.35556e+06	1.44355e+06	1.06325e+07	6.84098e+06	5.83549e+06	8.19649e+06	8.87062e+06	2.01701e+06	8.13958e+06
Leaf	Seita.4G058100.1.p	NA	414770	NA	NA	NA	NA	NA	NA	NA	NA	NA	NA	NA	335423	NA	NA
Leaf	Seita.4G058400.1.p	NA	NA	NA	NA	NA	1.23309e+06	NA	NA	NA	NA	NA	NA	NA	NA	NA	NA
Leaf	Seita.4G058800.1.p	NA	1.47189e+06	707269	NA	NA	599884	NA	2.03704e+06	NA	NA	NA	NA	NA	935527	NA	NA
Leaf	Seita.4G059300.1.p	3.90905e+07	1.69072e+07	2.44745e+07	11349118	36355193	7.39115e+06	1.73279e+07	3.19867e+07	3.87392e+07	1.14749e+07	1.84699e+07	2.16112e+07	54548096	2.35675e+07	1.49684e+07	18731400
Leaf	Seita.4G059700.1.p	NA	2.48889e+06	4.01874e+06	357807	NA	1.50471e+06	NA	NA	NA	NA	557663	NA	NA	NA	NA	NA
Leaf	Seita.4G060000.1.p	4.62515e+06	NA	1.29084e+06	1.36977e+07	2.84977e+06	1.98579e+06	869085	1.2881e+06	4.2655e+06	1.45681e+06	NA	NA	4.75633e+06	1.09297e+06	2.23693e+06	NA
Leaf	Seita.4G061600.1.p	NA	NA	NA	NA	NA	NA	1.40887e+06	NA	NA	NA	NA	NA	NA	NA	NA	NA
Leaf	Seita.4G061700.1.p	NA	NA	NA	NA	NA	NA	NA	NA	NA	NA	NA	NA	NA	NA	NA	NA
Leaf	Seita.4G061800.1.p	NA	1.56336e+06	6.82992e+06	6.27581e+06	782469	NA	2.95635e+06	7.25337e+06	NA	561511	620287	6.73657e+06	NA	NA	980910	1.05787e+06
Leaf	Seita.4G062000.1.p	321110	773772	1.42687e+06	1.12295e+06	NA	1.62455e+06	612377	971283	562109	NA	805316	NA	439653	1.31159e+06	1.62443e+06	NA
Leaf	Seita.4G062300.1.p	292329	1.76081e+06	603022	NA	2.28762e+06	3.91869e+06	NA	NA	1.74103e+06	1.73643e+06	620741	NA	NA	1.54103e+06	NA	712023
Leaf	Seita.4G062900.1.p	NA	458082	NA	567239	NA	373670	NA	733994	NA	NA	971037	753864	NA	NA	NA	NA
Leaf	Seita.4G065000.1.p	5.19545e+07	5.82774e+07	4.70171e+07	2.54906e+07	5.1199e+07	7.22001e+07	3.93884e+07	4.39307e+07	5.34409e+07	4.31205e+07	4.66156e+07	4.57711e+07	9.18363e+07	6.68094e+07	5.15341e+07	6.0435e+07
Leaf	Seita.4G065500.1.p	8.85239e+07	3.80917e+07	4.7297e+07	4.98218e+07	6.52897e+07	7.3396e+07	5.5697e+07	8.39185e+07	6.73151e+07	3.37094e+07	5.41196e+07	9.27865e+07	1.25593e+08	7.02682e+07	4.19952e+07	5.66176e+07
Leaf	Seita.4G065600.1.p	NA	672088	NA	NA	NA	245102	NA	NA	1.12573e+06	NA	1.41775e+06	NA	NA	NA	NA	1.27486e+06
Leaf	Seita.4G066100.1.p	2.20609e+07	3.00594e+07	1.7298e+07	1.28972e+07	15985739	2.44687e+07	6.18291e+06	1.60348e+07	9.77606e+06	9.75672e+06	4.58055e+06	6.05265e+06	1.8038e+07	3.40674e+07	6.16094e+06	1.79791e+07
Leaf	Seita.4G067800.1.p	4.85633e+07	3.10502e+07	1.61962e+07	2.57946e+07	4.01265e+07	4.71957e+07	1.51437e+07	19440319	3.99523e+07	2.13027e+07	1.82452e+07	2.18825e+07	9.64771e+07	3.76592e+07	1.27061e+07	12508934
Leaf	Seita.4G068600.1.p	23950908	2.41133e+07	1.4711e+07	4.23043e+06	2.9585e+07	3.75366e+07	3.76094e+06	8.226e+06	2.88961e+07	4.56264e+06	7.44187e+06	4.16504e+06	5.37565e+07	2.77895e+07	1.00114e+07	6.93457e+06
Leaf	Seita.4G069100.1.p	NA	NA	NA	NA	NA	NA	NA	NA	NA	NA	NA	NA	NA	NA	375763	NA
Leaf	Seita.4G069200.1.p	636991	NA	NA	360242	16784120	NA	NA	NA	NA	NA	NA	NA	980396	NA	NA	NA
Leaf	Seita.4G069900.1.p	8.27694e+06	5.77558e+06	1.00229e+07	NA	1.27457e+07	1.75099e+07	7.71453e+06	14109266	7.58337e+06	7.85404e+06	1.06676e+07	8660348	7.68517e+06	1.34557e+07	NA	8.34746e+06
Leaf	Seita.4G069900.2.p	2.03689e+06	NA	NA	NA	NA	NA	NA	NA	NA	NA	NA	NA	2.09985e+06	NA	NA	NA
Leaf	Seita.4G070500.1.p	NA	NA	182604	NA	NA	NA	158381	269725	NA	NA	NA	148032	296694	NA	NA	NA
Leaf	Seita.4G070600.1.p	1.62567e+08	4.00633e+07	5.83045e+07	5.65042e+07	1.38544e+08	2.03555e+07	6.88777e+07	4.81564e+07	1.49879e+08	4.52225e+07	5.20156e+07	6.10691e+07	2.03077e+08	8.91431e+07	4.67552e+07	7.20781e+07
Leaf	Seita.4G072100.1.p	2.52397e+08	186563670	1.42776e+08	9.67035e+07	4.8672e+07	8.47921e+07	9.66229e+07	1.62689e+08	2.38781e+08	1.34143e+08	1.39664e+08	9.75846e+07	2.96069e+08	73845800	1.21783e+08	1.39218e+08
Leaf	Seita.4G072300.1.p	NA	NA	2.4347e+06	NA	NA	NA	NA	NA	NA	NA	1.143e+06	NA	1.69618e+06	1.76498e+06	NA	NA
Leaf	Seita.4G072400.1.p	NA	NA	NA	NA	NA	46403.3	NA	NA	NA	NA	89369.6	74334.9	NA	NA	NA	111204
Leaf	Seita.4G072500.1.p	NA	NA	NA	NA	NA	NA	NA	1.78911e+06	NA	NA	NA	NA	NA	NA	NA	NA
Leaf	Seita.4G074400.1.p	NA	NA	NA	NA	NA	596904	NA	1.13682e+06	NA	NA	NA	NA	420382	NA	NA	NA
Leaf	Seita.4G074600.1.p	NA	NA	NA	3.20432e+06	NA	NA	1472085	676677	2.41431e+06	946450	3.68812e+06	NA	1.18768e+06	NA	3.223e+06	1.68429e+06
Leaf	Seita.4G075300.1.p	2.81166e+06	7.34661e+06	1.26446e+06	1.78172e+06	NA	393529	2.15246e+06	1.49345e+06	NA	2103605	NA	1.91659e+06	5.05306e+06	6.92699e+06	NA	3.9691e+06
Leaf	Seita.4G075600.1.p	1.51147e+06	3.51849e+06	1.44949e+06	1.36425e+06	2.69909e+06	5.81801e+06	2.40318e+06	1.506e+06	5032360	1059141	1.25449e+06	624735	4.1513e+06	6.1848e+06	2820518	2.20929e+06
Leaf	Seita.4G077100.1.p	NA	NA	NA	NA	NA	444080	NA	NA	NA	NA	NA	NA	1.48018e+06	952945	NA	NA
Leaf	Seita.4G077400.1.p	9.24761e+06	7.219e+06	3.00642e+06	1.03075e+07	6.57598e+06	1.23422e+07	2.62405e+06	8.03415e+06	5.56305e+06	10246411	1.54793e+06	2.01612e+06	2.2971e+07	1.6591e+07	4.18375e+06	3.32772e+06
Leaf	Seita.4G077800.1.p	NA	NA	984192	1.7071e+06	2979807	616721	3.08227e+06	NA	3575612	809159	1.77157e+06	2.03372e+06	3.58585e+06	3.1467e+06	1.59981e+06	NA
Leaf	Seita.4G078500.1.p	NA	NA	263112	NA	NA	NA	NA	390675	NA	NA	NA	NA	NA	NA	NA	NA
Leaf	Seita.4G078700.1.p	5.30626e+06	2.23212e+07	8.54427e+06	1.67768e+07	1.04952e+07	2.98989e+07	8.03939e+06	1.89129e+07	1.03109e+07	1.78385e+06	1.02337e+07	1.66506e+07	7.08743e+06	1.16759e+07	10556869	1.62545e+07
Leaf	Seita.4G079100.1.p	4.84245e+07	5.48314e+07	7.86016e+07	1.49256e+07	6.86077e+07	5.84845e+07	2.27374e+07	3.51185e+07	6.89807e+07	1.89103e+07	6.38009e+07	23827399	7.13628e+07	7.06388e+07	5.24023e+07	4.36274e+07
Leaf	Seita.4G079200.1.p	31261640	4.55946e+07	5.08625e+07	1.86608e+07	4.09613e+07	3.25392e+07	1.76339e+07	2.37088e+07	3.47357e+07	6.61103e+06	3.22521e+07	20468482	5.34214e+07	4.45849e+07	5.11821e+07	4.385e+07
Leaf	Seita.4G079600.1.p	1.68696e+06	1.92648e+06	671998	1.93957e+06	NA	NA	556487	2.25118e+06	NA	1.96466e+06	2.11094e+06	2.65661e+06	882301	4.863e+06	2.52748e+06	2.72436e+06
Leaf	Seita.4G080900.1.p	3.91906e+06	475338	NA	613271	2171759	3.37299e+06	NA	1.58059e+06	3005575	NA	2.34872e+06	1.53896e+06	NA	NA	1052271	1.55574e+06
Leaf	Seita.4G081900.1.p	4.39257e+07	2357337	1.2162e+07	1.88701e+06	4.04096e+06	9.70925e+06	3.89726e+06	7.70478e+06	5.18463e+06	NA	5.27775e+06	3.07136e+06	7.32616e+06	6086112	5.00279e+06	8.89995e+06
Leaf	Seita.4G082700.1.p	NA	NA	NA	NA	NA	578919	NA	NA	NA	NA	NA	NA	NA	NA	NA	NA
Leaf	Seita.4G083100.1.p	NA	NA	NA	NA	NA	NA	537920	1.15586e+06	NA	NA	NA	NA	NA	NA	665737	NA
Leaf	Seita.4G083700.1.p	NA	NA	NA	NA	515266	1.09067e+06	NA	645665	NA	549824	559510	NA	723835	NA	NA	NA
Leaf	Seita.4G083900.1.p	NA	NA	NA	NA	NA	NA	NA	NA	NA	NA	NA	NA	NA	NA	NA	NA
Leaf	Seita.4G084200.1.p	NA	NA	NA	NA	NA	NA	NA	NA	NA	NA	NA	NA	NA	NA	NA	NA
Leaf	Seita.4G084300.1.p	NA	NA	296734	336079	NA	NA	NA	NA	NA	NA	NA	NA	NA	NA	NA	NA
Leaf	Seita.4G084400.1.p	NA	NA	NA	NA	1.32929e+06	NA	NA	NA	105337	522460	NA	NA	NA	1.09815e+06	NA	1967496
Leaf	Seita.4G085200.1.p	NA	NA	NA	NA	NA	NA	NA	NA	NA	NA	NA	NA	NA	NA	NA	NA
Leaf	Seita.4G086100.1.p	NA	NA	NA	NA	1.21149e+06	NA	NA	NA	NA	NA	NA	NA	NA	1.32428e+06	NA	NA
Leaf	Seita.4G087300.1.p	11388110	8818132	10484002	2.8661e+07	13169865	2.01805e+07	2.23712e+07	25908870	1.14831e+07	1.19653e+07	16028340	4.74098e+07	19038066	8976160	2.21335e+07	19026194
Leaf	Seita.4G088600.1.p	2.68646e+06	2.04505e+06	2.35303e+06	NA	3.95271e+06	NA	1845929	NA	7.20334e+06	NA	2.14324e+06	NA	NA	NA	3783491	2.36644e+06
Leaf	Seita.4G089900.1.p	792728	1.81812e+06	2.35297e+06	752621	156690	366108	907357	1.4333e+06	1.7981e+06	1.14815e+06	651439	620290	1.91603e+06	2.71343e+06	735504	726224
Leaf	Seita.4G090200.1.p	NA	4580566	8643306	NA	10412150	488859	NA	NA	NA	6.90571e+06	NA	NA	NA	7.09547e+06	10055934	NA
Leaf	Seita.4G090500.1.p	NA	NA	35425216	NA	NA	3.21474e+07	20322432	1.60122e+07	NA	NA	40973468	NA	NA	NA	4.12063e+07	4.83005e+07
Leaf	Seita.4G090600.1.p	3.91856e+06	1.69288e+06	5.81703e+06	8851982	5.94845e+06	NA	9.01853e+06	3.66228e+06	8868087	5.21389e+06	6.44285e+06	6.3073e+06	NA	3.87925e+06	NA	NA
Leaf	Seita.4G091900.1.p	664961	565526	1.32684e+07	1.1763e+06	NA	1.53944e+06	NA	1.21195e+07	NA	NA	7.2071e+06	1.63522e+06	4099383	1.74635e+06	1.59537e+06	2.7083e+06
Leaf	Seita.4G092300.1.p	5.87329e+06	1.85402e+06	NA	NA	4.68635e+06	NA	NA	NA	5.22141e+06	577519	NA	NA	3.29384e+06	2.52974e+06	NA	NA
Leaf	Seita.4G093800.1.p	1.45289e+07	2.61736e+06	NA	NA	3.05008e+06	745523	NA	643189	2.26089e+06	NA	355207	NA	1.03011e+07	NA	1.42672e+06	1.26303e+06
Leaf	Seita.4G095600.1.p	NA	NA	NA	NA	NA	4409335	NA	NA	NA	NA	NA	NA	NA	NA	NA	NA
Leaf	Seita.4G096600.1.p	NA	NA	NA	NA	NA	NA	NA	NA	NA	NA	NA	NA	NA	NA	NA	NA
Leaf	Seita.4G099400.1.p	NA	NA	NA	NA	NA	NA	6.6301e+06	NA	NA	NA	NA	NA	NA	NA	NA	NA
Leaf	Seita.4G100200.1.p	NA	NA	NA	NA	1.168e+06	NA	NA	NA	NA	NA	NA	973302	NA	NA	NA	816729
Leaf	Seita.4G101000.1.p	NA	NA	NA	134572	NA	NA	NA	NA	NA	150308	113081	889286	NA	NA	796380	305054
Leaf	Seita.4G101200.1.p	4.44632e+07	3.09751e+07	4.80684e+07	56323732	2.97511e+07	5.29975e+07	4.38835e+07	6.24454e+07	4.54049e+07	4.65905e+07	5.38454e+07	7.06724e+07	7.60123e+07	6.6406e+07	5.17632e+07	5.23859e+07
Leaf	Seita.4G101400.1.p	1.9092e+08	8.03342e+07	1.10186e+08	1.0114e+08	174044085	1.30322e+08	1.75728e+08	1.61707e+08	1.8653e+08	1.39058e+08	1.30568e+08	1.11418e+08	1.36541e+08	145865598	1.24773e+08	9.83672e+07
Leaf	Seita.4G101800.1.p	NA	NA	NA	NA	NA	NA	NA	NA	NA	NA	NA	NA	NA	NA	NA	NA
Leaf	Seita.4G104300.1.p	NA	1.30802e+06	196968	122966	NA	NA	NA	NA	NA	NA	NA	NA	NA	NA	NA	NA
Leaf	Seita.4G104700.1.p	8.56759e+06	2.97917e+06	1.30677e+06	5.01775e+06	8.48216e+06	483256	6.11367e+06	4.46782e+06	9.1349e+06	5.92164e+06	4.21722e+06	5.66846e+06	1.67768e+07	5.86931e+06	5.024e+06	3.93672e+06
Leaf	Seita.4G105500.1.p	2.32215e+06	2.13965e+06	1.86747e+06	1.6139e+06	2.90317e+06	2011401	NA	2.44416e+06	1.96519e+06	NA	1.59696e+06	2.41978e+06	3.02192e+06	NA	NA	1.68671e+06
Leaf	Seita.4G106900.1.p	823205	NA	NA	NA	NA	NA	NA	NA	NA	NA	NA	NA	NA	NA	NA	NA
[truncated: 7,793 more rows]

## Sheet: Table S3
Table S3. Subcellular distributions of gene products in leaf and root tissues annotated against the Gene Ontology database
Tissue	GO_acc	Term	Queryitem	Querytotal	Bgitem	Bgtotal	P-value	FDR	Entries
Leaf	GO:0005829	Cytosol	641	3264	1113	21853	3.7e-152	1.1e-149	Seita.9G207100Seita.3G032300Seita.5G462400Seita.5G064300Seita.2G184000Seita.5G391000Seita.9G129900Seita.5G384100Seita.1G349700Seita.1G089900Seita.7G011800Seita.2G079700Seita.3G053400Seita.9G267500Seita.9G575800Seita.1G302000Seita.5G011400Seita.5G354800Seita.9G033500Seita.6G026400Seita.9G412600Seita.2G276900Seita.9G517100Seita.3G006000Seita.3G193600Seita.9G117600Seita.2G301600Seita.9G516900Seita.9…
Leaf	GO:0009507	Chloroplast	679	3264	1424	21853	6.4e-130	1.3e-127	Seita.3G327900Seita.8G050800Seita.9G009100Seita.2G102100Seita.4G255700Seita.5G099500Seita.3G060800Seita.2G123400Seita.1G366300Seita.4G186100Seita.2G239700Seita.9G251000Seita.9G464600Seita.7G067200Seita.1G333200Seita.9G305000Seita.8G093800Seita.7G011800Seita.5G465900Seita.2G079700Seita.4G074900Seita.1G257700Seita.9G505300Seita.9G033500Seita.3G011200Seita.3G133300Seita.1G288900Seita.8G043100Seita.5…
Leaf	GO:0009536	Plastid	689	3264	1496	21853	3.7e-126	6.3e-124	Seita.3G327900Seita.8G050800Seita.9G009100Seita.2G102100Seita.4G255700Seita.5G099500Seita.3G060800Seita.2G123400Seita.1G366300Seita.4G186100Seita.2G239700Seita.9G251000Seita.9G464600Seita.7G067200Seita.1G333200Seita.9G305000Seita.8G093800Seita.7G011800Seita.5G465900Seita.2G079700Seita.4G074900Seita.1G257700Seita.9G505300Seita.9G033500Seita.3G011200Seita.3G133300Seita.1G288900Seita.8G043100Seita.5…
Leaf	GO:0005886	Plasma membrane	425	3264	1433	21853	2.9e-34	1.6e-32	Seita.9G207100Seita.5G363000Seita.3G060800Seita.3G288700Seita.9G129900Seita.1G089900Seita.2G079700Seita.3G053400Seita.9G575800Seita.2G328100Seita.9G033500Seita.4G291000Seita.2G133400Seita.3G193600Seita.9G117600Seita.2G301600Seita.2G181900Seita.5G025900Seita.4G056200Seita.9G436500Seita.3G138800Seita.4G235000Seita.5G253700Seita.4G148100Seita.5G058700Seita.1G005900Seita.6G200200Seita.7G267500Seita.8…
Leaf	GO:0009506	Plasmodesma	233	3264	583	21853	4.3e-33	2.1e-31	Seita.5G276200Seita.2G416500Seita.9G207100Seita.3G408300Seita.3G073200Seita.3G288700Seita.9G351000Seita.4G267900Seita.3G035800Seita.5G014900Seita.5G324500Seita.1G089900Seita.5G121900Seita.2G079700Seita.1G075800Seita.3G053400Seita.3G188900Seita.2G385700Seita.9G575800Seita.9G222200Seita.2G328100Seita.1G245900Seita.4G093800Seita.5G197200Seita.9G033500Seita.3G304400Seita.2G291500Seita.5G462500Seita.7…
Leaf	GO:0005840	Ribosome	178	3264	411	21853	1.2e-28	4.7e-27	Seita.2G068000Seita.6G085600Seita.5G276200Seita.8G050800Seita.4G255700Seita.1G012400Seita.2G050500Seita.4G084400Seita.1G003100Seita.5G301700Seita.8G174900Seita.2G262900Seita.4G092300Seita.9G505300Seita.2G385700Seita.9G575800Seita.6G224900Seita.2G378300Seita.9G033500Seita.3G304400Seita.7G228400Seita.2G133400Seita.2G048400Seita.2G387500Seita.5G289600Seita.2G321100Seita.9G004600Seita.6G112100Seita.2…
Leaf	GO:0048046	Apoplast	126	3264	250	21853	4.9e-25	1.7e-23	Seita.8G050800Seita.3G060800Seita.9G286800Seita.2G109700Seita.2G082400Seita.5G240000Seita.9G129900Seita.3G283900Seita.5G324500Seita.1G089900Seita.5G291800Seita.4G074900Seita.5G354800Seita.9G033500Seita.3G304400Seita.5G172700Seita.4G265500Seita.8G142000Seita.2G061900Seita.6G099300Seita.9G247300Seita.2G217300Seita.1G003200Seita.2G417900Seita.3G010200Seita.9G115300Seita.9G073100Seita.1G001300Seita.1…
Leaf	GO:0005773	Vacuole	207	3264	585	21853	4.6e-24	1.6e-22	Seita.5G276200Seita.1G116400Seita.1G293400Seita.3G408300Seita.3G060800Seita.1G366300Seita.9G492900Seita.9G062600Seita.9G129900Seita.5G301700Seita.9G468000Seita.4G184200Seita.9G443000Seita.5G465900Seita.1G117600Seita.1G075800Seita.9G575800Seita.5G354800Seita.6G224900Seita.1G300700Seita.9G033500Seita.3G304400Seita.2G291500Seita.5G327800Seita.7G228400Seita.4G028500Seita.3G177700Seita.3G061000Seita.2…
Leaf	GO:0005618	Cell wall	155	3264	395	21853	1.1e-21	3.1e-20	Seita.5G276200Seita.3G288700Seita.5G086100Seita.9G492900Seita.5G301700Seita.5G311700Seita.1G089900Seita.5G450800Seita.7G257800Seita.2G079700Seita.7G127300Seita.7G079400Seita.2G328100Seita.5G197200Seita.9G033500Seita.7G268600Seita.5G030700Seita.9G575800Seita.7G228400Seita.4G265500Seita.8G142000Seita.3G061000Seita.2G061900Seita.2G048400Seita.1G354100Seita.4G242200Seita.5G375800Seita.7G225900Seita.9…
Leaf	GO:0005576	Extracellular region	145	3264	495	21853	7.5e-12	1.5e-10	Seita.8G050800Seita.3G060800Seita.9G286800Seita.2G109700Seita.2G082400Seita.5G240000Seita.9G129900Seita.3G177000Seita.5G324500Seita.1G089900Seita.5G291800Seita.4G074900Seita.2G024600Seita.5G354800Seita.9G033500Seita.3G304400Seita.5G172700Seita.4G265500Seita.8G142000Seita.2G061900Seita.6G099300Seita.9G247300Seita.2G217300Seita.7G238900Seita.1G003200Seita.2G417900Seita.7G140700Seita.6G159400Seita.9…
Leaf	GO:0005739	Mitochondrion	155	3264	586	21853	7.7e-10	1.5e-08	Seita.2G445000Seita.9G164300Seita.1G366300Seita.2G283100Seita.9G492900Seita.9G249900Seita.1G305900Seita.5G251700Seita.5G049600Seita.9G443000Seita.5G121900Seita.9G023800Seita.4G074900Seita.9G572400Seita.2G371500Seita.7G079400Seita.5G024100Seita.9G565900Seita.4G187800Seita.2G411100Seita.2G410100Seita.2G061900Seita.9G556900Seita.5G430200Seita.2G367600Seita.1G276100Seita.3G346500Seita.5G123100Seita.5…
Leaf	GO:0005777	Peroxisome	45	3264	107	21853	5.4e-08	8.7e-07	Seita.8G018400Seita.7G127300Seita.5G326000Seita.3G060800Seita.2G275400Seita.9G034300Seita.6G202400Seita.6G244300Seita.1G261900Seita.4G154600Seita.7G195600Seita.5G253900Seita.4G065000Seita.4G133900Seita.1G117500Seita.9G496600Seita.4G009400Seita.1G361800Seita.9G047100Seita.9G378700Seita.3G304400Seita.3G397200Seita.9G427500Seita.3G131500Seita.3G170100Seita.3G135000Seita.1G364000Seita.1G001300Seita.6…
Leaf	GO:0005794	Golgi apparatus	108	3264	501	21853	0.00044	0.0054	Seita.5G363000Seita.1G293400Seita.6G182100Seita.3G408300Seita.7G126000Seita.9G468000Seita.7G141900Seita.5G165500Seita.1G075800Seita.4G224900Seita.1G356700Seita.9G033500Seita.4G291000Seita.9G040500Seita.2G354300Seita.4G265500Seita.2G435900Seita.2G061900Seita.3G080800Seita.5G158900Seita.5G123100Seita.9G537700Seita.8G114200Seita.5G398300Seita.4G190300Seita.9G541300Seita.5G307500Seita.9G173700Seita.5…
Leaf	GO:0005856	Cytoskeleton	49	3264	213	21853	0.0053	0.055	Seita.5G393000Seita.7G268800Seita.5G005900Seita.7G266800Seita.5G359000Seita.9G073000Seita.9G239600Seita.5G257000Seita.2G325900Seita.5G353000Seita.3G242000Seita.3G069200Seita.3G358000Seita.9G110400Seita.1G075800Seita.3G363800Seita.4G072100Seita.5G454400Seita.7G223400Seita.4G077400Seita.9G576600Seita.3G063200Seita.9G034000Seita.3G028800Seita.2G364600Seita.9G177700Seita.4G265500Seita.9G426600Seita.4…
Root	GO:0005829	Cytosol	532	2451	1113	21853	6.2e-149	6.5e-146	Seita.9G207100Seita.5G462400Seita.5G064300Seita.2G184000Seita.9G129900Seita.5G384100Seita.1G349700Seita.9G502200Seita.1G116400Seita.7G011800Seita.2G079700Seita.3G053400Seita.9G267500Seita.9G575800Seita.1G302000Seita.5G011400Seita.5G354800Seita.9G033500Seita.9G412600Seita.2G276900Seita.1G221500Seita.9G117600Seita.2G301600Seita.9G516900Seita.9G528100Seita.6G022500Seita.3G379000Seita.9G016700Seita.4…
Root	GO:0009507	Chloroplast	384	2451	1424	21853	7.1e-49	1.2e-46	Seita.8G050800Seita.9G009100Seita.1G271100Seita.5G099500Seita.3G060800Seita.2G123400Seita.1G366300Seita.2G239700Seita.5G384100Seita.1G333200Seita.7G011800Seita.2G079700Seita.4G074900Seita.1G257700Seita.9G033500Seita.1G288900Seita.8G043100Seita.9G566600Seita.2G227200Seita.3G081100Seita.2G337800Seita.9G118300Seita.1G001300Seita.5G058700Seita.9G426900Seita.6G200200Seita.6G160000Seita.9G102900Seita.9…
Root	GO:0009536	Plastid	391	2451	1496	21853	4.9e-47	7.3e-45	Seita.8G050800Seita.9G009100Seita.1G271100Seita.5G099500Seita.3G060800Seita.2G123400Seita.1G366300Seita.2G239700Seita.5G384100Seita.1G333200Seita.7G011800Seita.2G079700Seita.4G074900Seita.1G257700Seita.9G033500Seita.1G288900Seita.8G043100Seita.9G566600Seita.2G227200Seita.3G081100Seita.2G337800Seita.9G118300Seita.1G001300Seita.5G058700Seita.9G426900Seita.3G173900Seita.6G200200Seita.6G160000Seita.9…
Root	GO:0005886	Plasma membrane	350	2451	1433	21853	1.3e-36	1.1e-34	Seita.9G207100Seita.5G363000Seita.3G060800Seita.3G288700Seita.9G129900Seita.9G502200Seita.1G089900Seita.1G291000Seita.3G053400Seita.9G575800Seita.9G033500Seita.4G291000Seita.2G133400Seita.3G277800Seita.9G117600Seita.2G301600Seita.5G025900Seita.4G056200Seita.9G436500Seita.3G138800Seita.4G235000Seita.9G118300Seita.5G058700Seita.1G005900Seita.6G200200Seita.7G267500Seita.8G194300Seita.8G222600Seita.9…
Root	GO:0009506	Plasmodesma	200	2451	583	21853	1.7e-36	1.1e-34	Seita.1G046000Seita.5G276200Seita.2G416500Seita.9G207100Seita.9G248800Seita.3G073200Seita.3G288700Seita.9G351000Seita.1G003100Seita.3G035800Seita.5G014900Seita.9G502200Seita.1G089900Seita.5G121900Seita.2G079700Seita.1G075800Seita.1G264900Seita.3G053400Seita.3G188900Seita.2G385700Seita.9G575800Seita.2G331100Seita.1G245900Seita.5G197200Seita.9G033500Seita.5G462500Seita.7G228400Seita.8G094900Seita.8…
Root	GO:0005773	Vacuole	195	2451	585	21853	3.2e-34	1.8e-32	Seita.5G276200Seita.1G166500Seita.1G293400Seita.3G060800Seita.1G366300Seita.1G003100Seita.5G301700Seita.9G468000Seita.4G184200Seita.1G116400Seita.8G220900Seita.1G075800Seita.1G264900Seita.9G575800Seita.5G096600Seita.5G354800Seita.6G224900Seita.5G256000Seita.9G033500Seita.9G399100Seita.5G327800Seita.7G228400Seita.4G028500Seita.2G358800Seita.3G177700Seita.3G061000Seita.2G061900Seita.2G048400Seita.4…
Root	GO:0048046	Apoplast	118	2451	250	21853	1.8e-31	8e-30	Seita.8G050800Seita.3G060800Seita.9G286800Seita.2G082400Seita.5G240000Seita.9G129900Seita.5G324500Seita.1G089900Seita.5G291800Seita.4G074900Seita.8G202900Seita.1G245900Seita.9G033500Seita.5G172700Seita.4G265500Seita.8G142000Seita.2G217300Seita.2G061900Seita.5G365900Seita.9G247300Seita.3G249700Seita.2G417900Seita.3G010200Seita.9G115300Seita.1G001300Seita.8G107200Seita.1G073800Seita.2G178200Seita.1…
Root	GO:0005840	Ribosome	147	2451	411	21853	1.6e-28	6.5e-27	Seita.6G085600Seita.5G276200Seita.8G050800Seita.1G012400Seita.9G248800Seita.2G050500Seita.1G003100Seita.5G301700Seita.8G174900Seita.2G262900Seita.4G092300Seita.2G385700Seita.9G575800Seita.6G224900Seita.2G378300Seita.9G033500Seita.7G228400Seita.2G133400Seita.2G048400Seita.2G387500Seita.5G289600Seita.2G321100Seita.6G112100Seita.5G096600Seita.2G417900Seita.9G518400Seita.6G239500Seita.2G272500Seita.3…
Root	GO:0005618	Cell wall	136	2451	395	21853	3.5e-25	1.2e-23	Seita.5G276200Seita.8G220900Seita.9G248800Seita.3G288700Seita.9G071400Seita.7G009200Seita.9G492900Seita.5G301700Seita.1G089900Seita.5G022600Seita.5G450800Seita.7G257800Seita.2G079700Seita.7G127300Seita.7G079400Seita.5G197200Seita.9G033500Seita.5G030700Seita.9G575800Seita.7G228400Seita.4G265500Seita.8G142000Seita.3G061000Seita.2G061900Seita.2G048400Seita.8G043100Seita.4G242200Seita.9G009200Seita.3…
Root	GO:0005576	Extracellular region	150	2451	495	21853	4.5e-23	1.3e-21	Seita.8G050800Seita.9G131200Seita.8G220900Seita.3G060800Seita.9G286800Seita.3G249700Seita.5G240000Seita.9G129900Seita.5G086500Seita.5G324500Seita.1G089900Seita.5G291800Seita.4G074900Seita.8G202900Seita.2G024600Seita.6G038300Seita.9G033500Seita.5G172700Seita.4G265500Seita.8G142000Seita.5G365900Seita.2G061900Seita.9G247300Seita.2G217300Seita.7G238900Seita.2G417900Seita.4G105900Seita.6G159400Seita.9…
Root	GO:0005739	Mitochondrion	125	2451	586	21853	4e-10	8.5e-09	Seita.2G445000Seita.9G157700Seita.5G251700Seita.1G366300Seita.2G283100Seita.9G492900Seita.9G468000Seita.5G049600Seita.9G443000Seita.5G121900Seita.9G023800Seita.4G074900Seita.1G264900Seita.7G079400Seita.5G024100Seita.2G411100Seita.2G061900Seita.9G556900Seita.8G043100Seita.5G430200Seita.2G367600Seita.1G276100Seita.5G123100Seita.2G207400Seita.9G115300Seita.1G109600Seita.6G117100Seita.9G430400Seita.3…
Root	GO:0005794	Golgi apparatus	95	2451	501	21853	4.6e-06	6.5e-05	Seita.5G363000Seita.1G293400Seita.6G155800Seita.9G468000Seita.9G502200Seita.7G141900Seita.4G074900Seita.1G075800Seita.4G224900Seita.2G382900Seita.9G033500Seita.4G227300Seita.4G291000Seita.9G040500Seita.2G354300Seita.2G358800Seita.4G265500Seita.2G435900Seita.2G061900Seita.3G155600Seita.4G059700Seita.9G537700Seita.8G114200Seita.5G398300Seita.6G008500Seita.7G090800Seita.4G190300Seita.9G541300Seita.9…
Root	GO:0005777	Peroxisome	32	2451	107	21853	6.5e-06	9e-05	Seita.3G191400Seita.7G127300Seita.5G326000Seita.5G356100Seita.9G034300Seita.6G239800Seita.7G136500Seita.4G154600Seita.6G173700Seita.4G065000Seita.4G133900Seita.1G117500Seita.4G009400Seita.1G361800Seita.9G378700Seita.1G001300Seita.3G397200Seita.3G060800Seita.3G170100Seita.1G364000Seita.8G018400Seita.7G280000Seita.2G196300Seita.5G430200Seita.3G035500Seita.2G283600Seita.4G002200Seita.5G392500Seita.6…
Root	GO:0005856	Cytoskeleton	37	2451	213	21853	0.01	0.1	Seita.5G393000Seita.6G237500Seita.9G207300Seita.5G005900Seita.9G148700Seita.5G359000Seita.9G073000Seita.9G239600Seita.5G257000Seita.5G353000Seita.3G370700Seita.3G069200Seita.3G358000Seita.9G110400Seita.9G472600Seita.4G072100Seita.5G454400Seita.1G075800Seita.3G063200Seita.9G034000Seita.2G364600Seita.4G265500Seita.7G125600Seita.7G294000Seita.4G069900Seita.9G355900Seita.9G576600Seita.9G068600Seita.6…

## Sheet: Table S4
Table S4. Differentially abundant proteins (DAPs) identified under drought conditions in leaf and root tissues of foxtail millet (Setaria italica L.)
Gene ID	Fold change (Drought/Control-D）	Tissue
Seita.7G236100	843.963	Leaf
Seita.3G216900	79.8535	Leaf
Seita.9G324400	60.3798	Leaf
Seita.7G333500	53.0488	Leaf
Seita.3G165400	46.4953	Leaf
Seita.9G435000	34.0902	Leaf
Seita.9G371600	28.6245	Leaf
Seita.1G075800	25.6649	Leaf
Seita.5G311500	23.8378	Leaf
Seita.7G143700	21.0819	Leaf
Seita.2G244500	17.9098	Leaf
Seita.4G077800	17.7576	Leaf
Seita.6G245800	17.6143	Leaf
Seita.2G431200	16.2729	Leaf
Seita.9G379300	12.4337	Leaf
Seita.9G443000	11.7567	Leaf
Seita.7G330600	11.6528	Leaf
Seita.4G074400	11.1881	Leaf
Seita.1G032400	10.9289	Leaf
Seita.6G227700	10.7632	Leaf
Seita.1G299400	10.6013	Leaf
Seita.4G242200	9.89838	Leaf
Seita.2G411100	9.02937	Leaf
Seita.9G551100	8.93003	Leaf
Seita.4G240500	8.87455	Leaf
Seita.6G181000	0.0832522	Leaf
Seita.9G435100	8.12796	Leaf
Seita.9G201200	7.79486	Leaf
Seita.4G069900	0.376581	Leaf
Seita.2G039400	7.25949	Leaf
Seita.5G035900	6.75368	Leaf
Seita.9G086800	5.84318	Leaf
Seita.9G318700	5.77703	Leaf
Seita.2G092400	5.61741	Leaf
Seita.2G059900	5.46283	Leaf
Seita.4G202000	5.32433	Leaf
Seita.3G265900	5.16025	Leaf
Seita.3G106000	5.10708	Leaf
Seita.1G190000	4.91872	Leaf
Seita.9G095700	4.89685	Leaf
Seita.4G059700	4.76232	Leaf
Seita.5G169900	4.70141	Leaf
Seita.9G348600	4.68299	Leaf
Seita.3G302100	4.64274	Leaf
Seita.9G454600	4.63032	Leaf
Seita.5G295100	4.61156	Leaf
Seita.4G044200	4.50942	Leaf
Seita.6G089900	4.49165	Leaf
Seita.6G009400	4.4813	Leaf
Seita.9G424800	4.44705	Leaf
Seita.9G189400	4.40244	Leaf
Seita.2G318800	4.35863	Leaf
Seita.4G040200	4.33001	Leaf
Seita.7G233600	4.25858	Leaf
Seita.9G544600	4.22152	Leaf
Seita.5G275600	4.17306	Leaf
Seita.8G114300	4.0938	Leaf
Seita.8G050800	4.02255	Leaf
Seita.3G251000	3.92824	Leaf
Seita.2G357900	3.88471	Leaf
Seita.5G460500	3.77799	Leaf
Seita.J031200	3.76306	Leaf
Seita.J003300	3.75987	Leaf
Seita.3G249800	3.75259	Leaf
Seita.5G244500	3.7354	Leaf
Seita.5G070700	3.7218	Leaf
Seita.4G134400	3.67824	Leaf
Seita.5G270900	3.57404	Leaf
Seita.3G109300	3.51847	Leaf
Seita.3G056100	3.4648	Leaf
Seita.9G119700	3.45523	Leaf
Seita.9G457500	3.39948	Leaf
Seita.2G443900	3.39126	Leaf
Seita.5G246600	3.37907	Leaf
Seita.5G310300	3.37025	Leaf
Seita.7G116100	3.32934	Leaf
Seita.8G100100	3.32037	Leaf
Seita.6G075100	3.26142	Leaf
Seita.3G390500	3.25273	Leaf
Seita.9G175100	3.22978	Leaf
Seita.4G238600	3.22392	Leaf
Seita.4G075600	3.19847	Leaf
Seita.3G339200	3.18433	Leaf
Seita.7G032500	3.15553	Leaf
Seita.3G405300	3.14466	Leaf
Seita.1G335200	3.11055	Leaf
Seita.1G374100	3.0929	Leaf
Seita.9G572100	3.06826	Leaf
Seita.7G286900	3.0342	Leaf
Seita.2G097100	3.02269	Leaf
Seita.6G252500	3.01996	Leaf
Seita.9G502500	2.91456	Leaf
Seita.6G254000	2.89874	Leaf
Seita.1G289000	2.88365	Leaf
Seita.7G084700	2.84435	Leaf
Seita.7G245500	2.8374	Leaf
Seita.6G211200	2.82771	Leaf
Seita.6G161700	2.81608	Leaf
Seita.1G240300	2.79952	Leaf
Seita.9G245100	2.77562	Leaf
Seita.3G358000	2.76298	Leaf
Seita.4G220000	2.73433	Leaf
Seita.3G363500	2.71636	Leaf
Seita.9G014800	2.67709	Leaf
Seita.8G089700	2.67628	Leaf
Seita.6G189200	2.66235	Leaf
Seita.1G308100	2.6622	Leaf
Seita.1G288400	2.65244	Leaf
Seita.9G118600	2.65234	Leaf
Seita.2G164700	2.64276	Leaf
Seita.7G150300	2.63801	Leaf
Seita.5G397400	2.62194	Leaf
Seita.4G032700	2.61014	Leaf
Seita.4G238800	2.58209	Leaf
Seita.4G261600	2.57552	Leaf
Seita.7G156600	2.57324	Leaf
Seita.7G200000	2.56121	Leaf
Seita.4G050000	2.52446	Leaf
Seita.7G083500	2.51776	Leaf
Seita.5G346700	2.49477	Leaf
Seita.5G324200	2.47572	Leaf
Seita.5G043300	2.47399	Leaf
Seita.1G186500	2.47187	Leaf
Seita.3G159400	2.47179	Leaf
Seita.2G077800	2.46253	Leaf
Seita.3G382800	2.44752	Leaf
Seita.2G068100	2.44531	Leaf
Seita.3G018100	2.43733	Leaf
Seita.5G304100	2.43691	Leaf
Seita.5G429500	2.43671	Leaf
Seita.9G371500	2.43293	Leaf
Seita.6G017200	2.42956	Leaf
Seita.3G273300	2.42956	Leaf
Seita.7G185200	2.42219	Leaf
Seita.5G247400	2.41214	Leaf
Seita.9G133700	2.40476	Leaf
Seita.3G078800	2.39291	Leaf
Seita.9G566600	2.39058	Leaf
Seita.5G342100	2.37531	Leaf
Seita.9G045100	2.35992	Leaf
Seita.2G270400	2.34681	Leaf
Seita.8G243500	2.34472	Leaf
Seita.5G398100	2.34044	Leaf
Seita.9G439600	2.33005	Leaf
Seita.7G026700	2.31388	Leaf
Seita.7G234000	2.31225	Leaf
Seita.2G327400	2.31167	Leaf
Seita.7G136900	2.30908	Leaf
Seita.2G279500	2.30355	Leaf
Seita.5G225000	2.29084	Leaf
Seita.2G393200	2.27664	Leaf
Seita.1G181800	2.274	Leaf
Seita.9G256700	2.26592	Leaf
Seita.1G302000	2.24808	Leaf
Seita.4G027200	2.24787	Leaf
Seita.6G063600	2.24647	Leaf
Seita.6G002400	2.24306	Leaf
Seita.3G185600	2.24191	Leaf
Seita.1G230900	2.23942	Leaf
Seita.5G391000	2.21384	Leaf
Seita.3G188400	2.20871	Leaf
Seita.3G027300	2.20565	Leaf
Seita.5G374000	2.18077	Leaf
Seita.9G057700	2.16206	Leaf
Seita.9G524600	2.15895	Leaf
Seita.8G004100	2.15527	Leaf
Seita.2G274400	2.15196	Leaf
Seita.2G003500	2.14795	Leaf
Seita.5G119800	2.1477	Leaf
Seita.7G048200	2.14659	Leaf
Seita.5G036800	2.14341	Leaf
Seita.4G062000	2.14209	Leaf
Seita.2G353600	2.13508	Leaf
Seita.9G030000	2.13108	Leaf
Seita.2G322500	2.12258	Leaf
Seita.9G430200	2.12185	Leaf
Seita.6G217200	2.11289	Leaf
Seita.3G108300	2.1115	Leaf
Seita.2G292500	2.10724	Leaf
Seita.3G149000	2.09551	Leaf
Seita.6G005700	2.09223	Leaf
Seita.1G093900	2.0748	Leaf
Seita.7G193800	2.07351	Leaf
Seita.6G112100	2.07037	Leaf
Seita.5G329200	2.06551	Leaf
Seita.3G167700	2.06401	Leaf
Seita.1G014500	2.04762	Leaf
Seita.3G022000	2.04598	Leaf
Seita.2G196300	2.04217	Leaf
Seita.2G164500	2.03431	Leaf
Seita.1G221400	2.03152	Leaf
Seita.1G143400	2.00864	Leaf
Seita.5G045000	2.00742	Leaf
Seita.2G298100	1.99804	Leaf
Seita.4G286000	1.99413	Leaf
Seita.7G331900	1.98727	Leaf
Seita.5G117400	1.96926	Leaf
Seita.8G236800	1.96855	Leaf
Seita.6G196700	1.96282	Leaf
Seita.3G328200	1.96213	Leaf
Seita.3G219700	1.95856	Leaf
Seita.1G199800	1.9525	Leaf
Seita.5G233700	1.95049	Leaf
Seita.4G194000	1.95043	Leaf
Seita.5G130800	1.94457	Leaf
Seita.9G127700	1.94169	Leaf
Seita.6G117100	1.93794	Leaf
Seita.9G431700	1.93683	Leaf
Seita.8G072200	1.9357	Leaf
Seita.7G179900	1.91829	Leaf
Seita.4G108000	1.91746	Leaf
Seita.8G183700	1.9154	Leaf
Seita.7G221500	1.91379	Leaf
Seita.9G435200	1.90054	Leaf
Seita.1G122300	1.89954	Leaf
Seita.9G146800	1.89054	Leaf
Seita.1G364700	1.88727	Leaf
Seita.2G364600	1.87152	Leaf
Seita.3G400500	1.87038	Leaf
Seita.1G022500	1.86124	Leaf
Seita.3G249000	1.8586	Leaf
Seita.4G149300	1.8577	Leaf
Seita.6G244400	1.85375	Leaf
Seita.4G201600	1.84804	Leaf
Seita.1G360700	1.84668	Leaf
Seita.7G193500	1.8392	Leaf
Seita.7G109800	1.83161	Leaf
Seita.4G141400	1.83046	Leaf
Seita.2G173600	1.82871	Leaf
Seita.7G087000	1.82844	Leaf
Seita.8G226300	1.82799	Leaf
Seita.2G128600	1.82516	Leaf
Seita.4G032400	1.82158	Leaf
Seita.9G546200	1.81869	Leaf
Seita.1G001400	1.80899	Leaf
Seita.5G122400	1.80534	Leaf
Seita.5G201500	1.80503	Leaf
Seita.4G043100	1.80157	Leaf
Seita.1G231000	1.79647	Leaf
Seita.J016300	1.79646	Leaf
Seita.9G063700	1.79308	Leaf
Seita.3G256800	1.79143	Leaf
Seita.1G042500	1.78701	Leaf
Seita.7G276200	1.78237	Leaf
Seita.2G064400	1.77908	Leaf
Seita.9G285100	1.77439	Leaf
Seita.6G012500	1.7733	Leaf
Seita.7G220700	1.76208	Leaf
Seita.6G245700	1.76109	Leaf
Seita.7G280900	1.76107	Leaf
Seita.6G226900	1.75759	Leaf
Seita.9G553600	1.75679	Leaf
Seita.1G353500	1.75495	Leaf
Seita.4G002200	1.74807	Leaf
Seita.2G233100	1.74519	Leaf
Seita.2G041700	1.74163	Leaf
Seita.3G059000	1.73771	Leaf
Seita.4G200700	1.73663	Leaf
Seita.5G156300	1.73523	Leaf
Seita.5G102300	1.7317	Leaf
Seita.4G153200	1.7257	Leaf
Seita.4G215400	1.71805	Leaf
Seita.1G351000	1.7179	Leaf
Seita.8G167700	1.71123	Leaf
Seita.8G110300	1.70699	Leaf
Seita.8G013600	1.70317	Leaf
Seita.9G572400	1.70272	Leaf
Seita.4G081900	1.69915	Leaf
Seita.3G067500	1.69897	Leaf
Seita.1G314800	1.69669	Leaf
Seita.2G276900	1.69322	Leaf
Seita.5G242900	1.69243	Leaf
Seita.5G151100	1.68944	Leaf
Seita.8G211100	1.68809	Leaf
Seita.6G250800	1.68509	Leaf
Seita.9G461300	1.68488	Leaf
Seita.4G161600	1.68215	Leaf
Seita.7G132400	1.68204	Leaf
Seita.6G011000	1.67853	Leaf
Seita.1G016500	1.67507	Leaf
Seita.6G210000	1.67005	Leaf
Seita.5G255600	1.65833	Leaf
Seita.6G131900	1.65787	Leaf
Seita.1G244900	1.65787	Leaf
Seita.9G410800	1.6552	Leaf
Seita.5G282200	1.65482	Leaf
Seita.5G339500	1.65285	Leaf
Seita.4G131400	1.64881	Leaf
Seita.5G053000	1.64849	Leaf
Seita.5G362200	1.64719	Leaf
Seita.8G253000	1.64618	Leaf
Seita.2G225400	1.63322	Leaf
Seita.9G309100	1.6332	Leaf
Seita.7G181300	1.63067	Leaf
Seita.1G046000	1.62667	Leaf
Seita.3G351500	1.62335	Leaf
Seita.5G262900	1.62219	Leaf
Seita.1G205300	1.62177	Leaf
Seita.9G561800	1.61905	Leaf
Seita.2G236400	1.61678	Leaf
Seita.3G343800	1.6156	Leaf
Seita.6G030000	1.61253	Leaf
Seita.9G026100	1.61079	Leaf
Seita.7G004100	1.60571	Leaf
Seita.2G386000	1.60518	Leaf
Seita.9G041800	1.60475	Leaf
Seita.9G044900	1.59589	Leaf
Seita.9G507300	1.59201	Leaf
Seita.5G058500	1.5842	Leaf
Seita.2G409800	1.58017	Leaf
Seita.1G004500	1.57495	Leaf
Seita.4G043900	1.57357	Leaf
Seita.9G523300	1.57283	Leaf
Seita.5G146500	1.56853	Leaf
Seita.9G247500	1.56819	Leaf
Seita.3G133300	1.56639	Leaf
Seita.9G472500	1.56546	Leaf
Seita.2G112500	1.56046	Leaf
Seita.8G055900	1.55706	Leaf
Seita.1G060200	1.55326	Leaf
Seita.7G119400	1.55253	Leaf
Seita.5G456100	1.54769	Leaf
Seita.5G258800	1.54766	Leaf
Seita.2G132200	1.54702	Leaf
Seita.1G221500	1.54691	Leaf
Seita.7G171400	1.53976	Leaf
Seita.7G088800	1.53789	Leaf
Seita.7G123900	1.53426	Leaf
Seita.6G247500	1.53353	Leaf
Seita.5G195300	1.53159	Leaf
Seita.7G183700	1.52955	Leaf
Seita.6G073000	1.52095	Leaf
Seita.5G321700	1.52073	Leaf
Seita.3G334500	1.52035	Leaf
Seita.1G263800	1.5177	Leaf
Seita.8G209800	1.51513	Leaf
Seita.9G248700	1.51508	Leaf
Seita.2G153400	1.51398	Leaf
Seita.1G119400	1.51321	Leaf
Seita.5G202400	1.51044	Leaf
Seita.1G336300	1.50988	Leaf
Seita.5G455400	1.50809	Leaf
Seita.6G063200	1.50651	Leaf
Seita.9G403600	1.5053	Leaf
Seita.8G095900	1.5011	Leaf
Seita.6G024800	0.665289	Leaf
Seita.2G319200	0.665072	Leaf
Seita.9G406000	0.663967	Leaf
Seita.2G239700	0.662952	Leaf
Seita.3G224100	0.662095	Leaf
Seita.2G111300	0.660902	Leaf
Seita.J014800	0.66024	Leaf
Seita.9G121900	0.659403	Leaf
Seita.3G036600	0.659154	Leaf
Seita.3G405100	0.658848	Leaf
Seita.1G189500	0.658363	Leaf
Seita.2G165800	0.658072	Leaf
Seita.4G201900	0.656845	Leaf
Seita.7G127500	0.656034	Leaf
Seita.5G043000	0.65575	Leaf
Seita.3G071100	0.655703	Leaf
Seita.1G323200	0.655054	Leaf
Seita.7G248900	0.654525	Leaf
Seita.5G448000	0.65449	Leaf
Seita.3G028600	0.652096	Leaf
Seita.2G076400	0.651202	Leaf
Seita.3G171200	0.649961	Leaf
Seita.5G358600	0.648749	Leaf
Seita.7G150500	0.64847	Leaf
Seita.8G046000	0.647526	Leaf
Seita.3G058600	0.647051	Leaf
Seita.6G221900	0.646074	Leaf
Seita.2G118100	0.645493	Leaf
Seita.5G010500	0.644731	Leaf
Seita.2G311400	0.642637	Leaf
Seita.4G184200	0.641646	Leaf
Seita.9G100300	0.640078	Leaf
Seita.9G457200	0.639972	Leaf
Seita.8G193300	0.63921	Leaf
Seita.9G541600	0.638235	Leaf
Seita.5G245500	0.638176	Leaf
Seita.7G280700	0.637482	Leaf
Seita.1G201800	0.637399	Leaf
Seita.7G123700	0.63736	Leaf
Seita.7G183500	0.637233	Leaf
Seita.2G110900	0.637047	Leaf
Seita.7G222200	0.636992	Leaf
Seita.1G181300	0.636005	Leaf
Seita.3G357400	0.635406	Leaf
Seita.1G072700	0.632656	Leaf
Seita.3G067600	0.631752	Leaf
Seita.5G081400	0.63166	Leaf
Seita.7G168700	0.629608	Leaf
Seita.7G079600	0.629469	Leaf
Seita.2G062200	0.629032	Leaf
Seita.5G314200	0.628076	Leaf
Seita.3G231500	0.627516	Leaf
Seita.8G106400	0.627292	Leaf
Seita.4G220400	0.626952	Leaf
Seita.2G036800	0.626453	Leaf
Seita.9G572700	0.62582	Leaf
Seita.3G286500	0.625795	Leaf
Seita.7G157000	0.62459	Leaf
Seita.3G223000	0.624177	Leaf
Seita.5G160100	0.623825	Leaf
Seita.9G009800	0.622608	Leaf
Seita.2G145500	0.622599	Leaf
Seita.9G466100	0.621962	Leaf
Seita.9G118100	0.62164	Leaf
Seita.5G275300	0.621585	Leaf
Seita.5G462500	0.620592	Leaf
Seita.5G318200	0.619188	Leaf
Seita.5G256000	0.619042	Leaf
Seita.5G082200	0.618586	Leaf
Seita.2G372700	0.618334	Leaf
Seita.3G408900	0.61781	Leaf
Seita.7G051600	0.616084	Leaf
Seita.9G138400	0.615853	Leaf
Seita.8G170000	0.615812	Leaf
Seita.1G328100	0.615114	Leaf
Seita.3G241900	0.614542	Leaf
Seita.2G078900	0.613014	Leaf
Seita.3G194100	0.611697	Leaf
Seita.9G228900	0.611579	Leaf
Seita.9G452600	0.611053	Leaf
Seita.2G191000	0.608538	Leaf
Seita.1G357900	0.607722	Leaf
Seita.4G056200	0.607663	Leaf
Seita.3G283700	0.606855	Leaf
Seita.7G197500	0.605773	Leaf
Seita.9G455100	0.605407	Leaf
Seita.4G046300	0.605223	Leaf
Seita.2G291200	0.60322	Leaf
Seita.5G413800	0.602813	Leaf
Seita.4G126200	0.602755	Leaf
Seita.9G496500	0.602424	Leaf
Seita.9G505300	0.602024	Leaf
Seita.7G271500	0.601924	Leaf
Seita.7G021800	0.599405	Leaf
Seita.3G143500	0.598404	Leaf
Seita.3G248500	0.598389	Leaf
Seita.2G004600	0.598283	Leaf
Seita.6G027400	0.597588	Leaf
Seita.9G023600	0.597462	Leaf
Seita.3G220500	0.596336	Leaf
Seita.2G292400	0.59611	Leaf
Seita.9G284800	0.595665	Leaf
Seita.3G299300	0.594732	Leaf
Seita.9G496100	0.592226	Leaf
Seita.4G205400	0.591236	Leaf
Seita.7G194300	0.591107	Leaf
Seita.9G554800	0.590746	Leaf
Seita.2G315500	0.588931	Leaf
Seita.5G165500	0.587643	Leaf
Seita.3G146700	0.587548	Leaf
Seita.4G241800	0.587343	Leaf
Seita.8G027500	0.587277	Leaf
Seita.8G194300	0.585094	Leaf
Seita.5G097000	0.582801	Leaf
Seita.5G205300	0.581149	Leaf
Seita.2G253000	0.580221	Leaf
Seita.9G426000	0.57935	Leaf
Seita.8G008300	0.578024	Leaf
Seita.2G349300	0.577765	Leaf
Seita.4G227600	0.576737	Leaf
Seita.2G299200	0.575748	Leaf
Seita.3G021100	0.575444	Leaf
Seita.7G270500	0.57505	Leaf
Seita.3G051400	0.574669	Leaf
Seita.2G430300	0.574279	Leaf
Seita.6G240000	0.5738	Leaf
Seita.9G226400	0.572865	Leaf
Seita.9G401800	0.572445	Leaf
Seita.4G291000	0.570172	Leaf
Seita.9G117900	0.570123	Leaf
Seita.1G230600	0.569944	Leaf
Seita.8G001500	0.567543	Leaf
Seita.1G245700	0.566337	Leaf
Seita.5G132100	0.565961	Leaf
Seita.9G267500	0.565567	Leaf
Seita.6G160700	0.565528	Leaf
Seita.9G552700	0.564492	Leaf
Seita.3G345800	0.564235	Leaf
Seita.3G023100	0.563377	Leaf
Seita.4G031000	0.562646	Leaf
Seita.2G139100	0.556073	Leaf
Seita.2G322100	0.555311	Leaf
Seita.9G451500	0.554811	Leaf
Seita.2G008400	0.554135	Leaf
Seita.4G234100	0.552994	Leaf
Seita.6G188100	0.552913	Leaf
Seita.3G005200	0.551877	Leaf
Seita.7G290900	0.551372	Leaf
Seita.7G186800	0.551342	Leaf
Seita.1G229100	0.551111	Leaf
Seita.9G442000	0.551077	Leaf
Seita.4G271300	0.550971	Leaf
Seita.9G345700	0.550785	Leaf
Seita.7G259300	0.549701	Leaf
Seita.1G275100	0.549286	Leaf
Seita.4G154100	0.549007	Leaf
Seita.5G044900	0.547614	Leaf
Seita.5G412800	0.546752	Leaf
Seita.5G253700	0.545871	Leaf
Seita.3G312200	0.543997	Leaf
Seita.5G272000	0.541859	Leaf
Seita.J015500	0.540727	Leaf
Seita.1G328700	0.539462	Leaf
Seita.2G286700	0.539394	Leaf
Seita.3G038700	0.538632	Leaf
Seita.2G275500	0.537784	Leaf
Seita.8G128800	0.536381	Leaf
Seita.5G453200	0.535966	Leaf
Seita.3G343300	0.535956	Leaf
Seita.9G066900	0.535925	Leaf
Seita.3G315000	0.535882	Leaf
Seita.4G253900	0.535456	Leaf
Seita.8G213300	0.535426	Leaf
Seita.1G075300	0.53398	Leaf
Seita.5G274400	0.533748	Leaf
Seita.9G360200	0.533262	Leaf
Seita.7G158600	0.532005	Leaf
Seita.9G117600	0.531936	Leaf
Seita.9G197000	0.530835	Leaf
Seita.5G255200	0.527517	Leaf
Seita.1G349300	0.526134	Leaf
Seita.7G008800	0.524158	Leaf
Seita.9G534200	0.521955	Leaf
Seita.7G271000	0.521598	Leaf
Seita.9G487900	0.520324	Leaf
Seita.9G479100	0.519402	Leaf
Seita.7G213200	0.516608	Leaf
Seita.9G048000	0.515439	Leaf
Seita.2G076100	0.514845	Leaf
Seita.9G384200	0.514603	Leaf
Seita.7G134600	0.514326	Leaf
Seita.9G020500	0.513121	Leaf
Seita.8G207400	0.512342	Leaf
Seita.7G016400	0.508028	Leaf
Seita.7G273200	0.507379	Leaf
Seita.5G197000	0.507163	Leaf
Seita.4G190200	0.504305	Leaf
Seita.9G549900	0.503118	Leaf
Seita.9G016600	0.501884	Leaf
Seita.9G451100	0.494591	Leaf
Seita.1G050700	0.492072	Leaf
Seita.9G394200	0.49019	Leaf
Seita.3G140800	0.489774	Leaf
Seita.9G570600	0.48807	Leaf
Seita.5G197200	0.487823	Leaf
Seita.5G253600	0.487493	Leaf
Seita.7G173600	0.483001	Leaf
Seita.2G109700	0.481757	Leaf
Seita.9G365700	0.476629	Leaf
Seita.5G104100	0.475196	Leaf
Seita.5G393000	0.474815	Leaf
Seita.1G167100	0.472895	Leaf
Seita.9G337600	0.472227	Leaf
Seita.7G280600	0.46917	Leaf
Seita.1G005500	0.467427	Leaf
Seita.7G125300	0.466969	Leaf
Seita.9G238000	0.46696	Leaf
Seita.2G256100	0.466906	Leaf
Seita.5G424000	0.464322	Leaf
Seita.9G424300	0.463701	Leaf
Seita.4G267400	0.462549	Leaf
Seita.3G137600	0.462106	Leaf
Seita.4G093800	0.461967	Leaf
Seita.7G273300	0.460222	Leaf
Seita.9G565900	0.458799	Leaf
Seita.9G325500	0.453904	Leaf
Seita.1G027400	0.452744	Leaf
Seita.9G368000	0.452616	Leaf
Seita.9G537200	0.450715	Leaf
Seita.7G150600	0.450579	Leaf
Seita.9G082600	0.446004	Leaf
Seita.1G300800	0.445964	Leaf
Seita.1G347300	0.445498	Leaf
Seita.3G346100	0.443478	Leaf
Seita.7G236300	0.442924	Leaf
Seita.5G139400	0.441056	Leaf
Seita.9G009200	0.439857	Leaf
Seita.1G165100	0.439273	Leaf
Seita.3G062300	0.439029	Leaf
Seita.8G099100	0.436245	Leaf
Seita.9G457300	0.434053	Leaf
Seita.5G363100	0.433621	Leaf
Seita.1G180600	0.428695	Leaf
Seita.5G311800	0.427142	Leaf
Seita.2G401700	0.426847	Leaf
Seita.2G024600	0.42565	Leaf
Seita.6G202700	0.424142	Leaf
Seita.9G326800	0.422869	Leaf
Seita.5G424600	0.422689	Leaf
Seita.8G110600	0.41963	Leaf
Seita.1G349700	0.419007	Leaf
Seita.9G205800	0.413419	Leaf
Seita.1G177000	0.412606	Leaf
Seita.9G398900	0.411333	Leaf
Seita.5G427300	0.40997	Leaf
Seita.3G277900	0.407773	Leaf
Seita.1G082000	0.407375	Leaf
Seita.5G295800	0.40671	Leaf
Seita.5G286700	0.405687	Leaf
Seita.6G221500	0.405439	Leaf
Seita.2G324500	0.402555	Leaf
Seita.5G096000	0.402484	Leaf
Seita.5G171100	0.399624	Leaf
Seita.3G027400	0.396945	Leaf
Seita.4G288500	0.396585	Leaf
Seita.9G092600	0.392452	Leaf
Seita.2G294600	0.391179	Leaf
Seita.9G549700	0.3882	Leaf
Seita.5G270200	0.387196	Leaf
Seita.9G476100	0.386897	Leaf
Seita.2G134400	0.386546	Leaf
Seita.2G435900	0.378962	Leaf
Seita.3G399900	0.377954	Leaf
Seita.2G303600	0.377819	Leaf
Seita.3G354100	0.377368	Leaf
Seita.7G237800	0.374406	Leaf
Seita.5G353700	0.374115	Leaf
Seita.1G370900	0.372666	Leaf
Seita.6G103200	0.371441	Leaf
Seita.9G312200	0.370936	Leaf
Seita.6G037200	0.369752	Leaf
Seita.8G045700	0.368859	Leaf
Seita.6G237700	0.367551	Leaf
Seita.1G371300	0.365076	Leaf
Seita.6G183400	0.364312	Leaf
Seita.6G040000	0.363068	Leaf
Seita.5G231500	0.361888	Leaf
Seita.2G024200	0.360473	Leaf
Seita.2G255900	0.35985	Leaf
Seita.4G246200	0.358884	Leaf
Seita.3G235300	0.356227	Leaf
Seita.6G022200	0.356152	Leaf
Seita.4G195400	0.354161	Leaf
Seita.2G322200	0.351521	Leaf
Seita.3G070700	0.35144	Leaf
Seita.4G270500	0.350554	Leaf
Seita.2G394800	0.34911	Leaf
Seita.2G150000	0.348704	Leaf
Seita.1G237900	0.347712	Leaf
Seita.7G294000	0.347386	Leaf
Seita.9G394900	0.342721	Leaf
Seita.5G107600	0.339226	Leaf
Seita.9G068300	0.335581	Leaf
Seita.9G027200	0.334796	Leaf
Seita.6G156100	0.332442	Leaf
Seita.5G359000	0.33062	Leaf
Seita.9G316900	0.326228	Leaf
Seita.5G111900	0.324562	Leaf
Seita.7G025600	0.324487	Leaf
Seita.9G399100	0.321826	Leaf
Seita.1G208100	0.320095	Leaf
Seita.4G285900	0.31669	Leaf
Seita.7G104500	0.312481	Leaf
Seita.4G267900	0.309687	Leaf
Seita.7G225900	0.308802	Leaf
Seita.6G246500	0.307759	Leaf
Seita.9G148300	0.306248	Leaf
Seita.1G088900	0.305516	Leaf
Seita.2G155200	0.305151	Leaf
Seita.3G028800	0.304876	Leaf
Seita.6G103600	0.303906	Leaf
Seita.7G201100	0.303653	Leaf
Seita.5G253900	0.303134	Leaf
Seita.9G338500	0.302633	Leaf
Seita.3G131400	0.300395	Leaf
Seita.4G257900	0.296309	Leaf
Seita.7G233800	0.29367	Leaf
Seita.9G073000	0.284371	Leaf
Seita.3G298700	0.282735	Leaf
Seita.3G244100	0.282173	Leaf
Seita.1G214300	0.281719	Leaf
Seita.7G112600	0.280917	Leaf
Seita.1G359800	0.278447	Leaf
Seita.2G331100	0.274778	Leaf
Seita.1G123800	0.274572	Leaf
Seita.9G285000	0.273032	Leaf
Seita.2G290900	0.26737	Leaf
Seita.5G392500	0.265913	Leaf
Seita.1G292600	0.265537	Leaf
Seita.2G226300	0.265511	Leaf
Seita.4G002100	0.262776	Leaf
Seita.9G259500	0.261795	Leaf
Seita.4G246100	0.260134	Leaf
Seita.3G210000	0.249201	Leaf
Seita.1G295600	0.248888	Leaf
Seita.5G020900	0.243117	Leaf
Seita.3G347900	0.241801	Leaf
Seita.3G008400	0.239497	Leaf
Seita.3G338000	4.22256	Leaf
Seita.3G069200	0.239043	Leaf
Seita.3G106100	0.231334	Leaf
Seita.7G168600	0.226972	Leaf
Seita.7G111100	0.226544	Leaf
Seita.8G175400	0.2259	Leaf
Seita.9G465500	0.22327	Leaf
Seita.3G381500	0.220897	Leaf
Seita.1G307000	0.220353	Leaf
Seita.6G212200	0.21106	Leaf
Seita.1G213100	0.211035	Leaf
Seita.1G344600	0.210579	Leaf
Seita.3G006000	0.206985	Leaf
Seita.8G242200	0.20381	Leaf
Seita.1G245800	0.201782	Leaf
Seita.7G287800	0.199659	Leaf
Seita.3G284800	0.19923	Leaf
Seita.9G118000	0.197884	Leaf
Seita.5G054400	0.196277	Leaf
Seita.6G022500	0.193021	Leaf
Seita.2G082500	0.19075	Leaf
Seita.1G323100	0.189551	Leaf
Seita.5G462800	0.188997	Leaf
Seita.4G026100	0.188273	Leaf
Seita.5G393300	0.187831	Leaf
Seita.7G050800	0.184416	Leaf
Seita.5G319500	0.184347	Leaf
Seita.5G239200	0.183739	Leaf
Seita.2G412100	0.181132	Leaf
Seita.7G228400	0.168223	Leaf
Seita.1G090100	0.167564	Leaf
Seita.2G412300	0.160778	Leaf
Seita.9G156000	0.159993	Leaf
Seita.8G134800	0.15911	Leaf
Seita.5G454200	0.15775	Leaf
Seita.5G222100	0.156967	Leaf
Seita.3G148200	0.156268	Leaf
Seita.7G178000	0.155679	Leaf
Seita.6G254600	0.153154	Leaf
Seita.3G032700	0.146926	Leaf
Seita.9G354600	0.141568	Leaf
Seita.6G225500	0.138413	Leaf
Seita.1G240200	0.137737	Leaf
Seita.9G400700	0.133153	Leaf
Seita.9G458100	0.132488	Leaf
Seita.9G258900	0.126157	Leaf
Seita.8G051500	0.125117	Leaf
Seita.8G018400	0.12429	Leaf
Seita.3G401400	0.120766	Leaf
Seita.5G065000	0.108971	Leaf
Seita.7G148700	0.101006	Leaf
Seita.5G363000	17.7212	Leaf
Seita.2G442800	0.100555	Leaf
Seita.9G296100	0.0944747	Leaf
Seita.3G145400	0.0940249	Leaf
Seita.2G445000	0.088012	Leaf
Seita.8G076900	0.0843749	Leaf
Seita.8G060200	0.0841493	Leaf
Seita.3G152400	0.0833549	Leaf
Seita.3G079500	0.0817572	Leaf
Seita.1G276100	0.0715754	Leaf
Seita.4G186000	0.0683544	Leaf
Seita.6G231300	0.0681917	Leaf
Seita.1G297300	0.0676006	Leaf
Seita.5G153500	0.0663097	Leaf
Seita.3G265600	0.0652005	Leaf
Seita.5G353000	0.0620505	Leaf
Seita.9G517100	0.0545048	Leaf
Seita.9G380400	0.0505412	Leaf
Seita.5G309200	0.0504593	Leaf
Seita.9G045700	0.0372929	Leaf
Seita.1G346400	0.0361152	Leaf
Seita.9G068600	0.0339736	Leaf
Seita.5G029100	0.0339129	Leaf
Seita.3G037900	0.0240815	Leaf
Seita.7G100500	0.0193028	Leaf
Seita.1G089900	0.0189252	Leaf
Seita.8G020100	0.0119029	Leaf
Seita.7G303000	0.0108973	Leaf
Seita.3G004800	0.006308	Leaf
Seita.6G200300	165.234	Root
Seita.9G534300	25.6415	Root
Seita.5G464000	22.5117	Root
Seita.4G042600	21.4461	Root
Seita.4G100200	19.3746	Root
Seita.9G532500	18.3838	Root
Seita.5G014900	17.1733	Root
Seita.2G071400	16.7582	Root
Seita.9G532000	16.399	Root
Seita.2G241600	14.4922	Root
Seita.7G093500	13.8478	Root
Seita.2G322500	11.2139	Root
Seita.2G431300	11.0509	Root
Seita.7G123400	10.6079	Root
Seita.2G137100	10.3753	Root
Seita.1G240500	10.3592	Root
Seita.4G014300	9.76155	Root
Seita.3G382100	9.7093	Root
Seita.5G151600	9.23966	Root
Seita.7G088700	9.20161	Root
Seita.1G027400	8.82487	Root
Seita.1G366300	8.68602	Root
Seita.9G486000	8.12981	Root
Seita.4G267900	8.01848	Root
Seita.1G078500	8.00227	Root
Seita.4G127300	7.71371	Root
Seita.2G076200	7.62123	Root
Seita.5G471100	7.49617	Root
Seita.5G058700	7.20153	Root
Seita.1G369500	7.18172	Root
Seita.3G302600	7.04755	Root
Seita.7G268000	6.88182	Root
Seita.3G179200	6.78877	Root
Seita.7G241300	6.69524	Root
Seita.5G376100	6.63386	Root
Seita.3G310700	6.50188	Root
Seita.9G200700	6.50061	Root
Seita.5G410900	6.41959	Root
Seita.4G005200	6.34562	Root
Seita.2G394000	6.29338	Root
Seita.3G011400	6.29188	Root
Seita.1G021500	6.19899	Root
Seita.5G220500	6.09814	Root
Seita.9G546200	5.91656	Root
Seita.9G044700	5.79088	Root
Seita.9G178100	5.40813	Root
Seita.2G095900	5.16901	Root
Seita.4G086100	5.09792	Root
Seita.5G057800	5.03747	Root
Seita.9G367600	4.93045	Root
Seita.3G115000	4.90298	Root
Seita.3G237400	4.84665	Root
Seita.3G185600	4.81237	Root
Seita.2G059900	4.77036	Root
Seita.6G177000	4.75763	Root
Seita.2G408400	4.54177	Root
Seita.9G458800	4.50489	Root
Seita.7G325100	4.42057	Root
Seita.7G155700	4.39676	Root
Seita.4G199600	4.33023	Root
Seita.2G387500	4.32922	Root
Seita.3G054400	4.30445	Root
Seita.9G431600	4.23143	Root
Seita.4G200700	4.21571	Root
Seita.9G551300	4.21054	Root
Seita.5G442700	4.2045	Root
Seita.6G081700	4.20096	Root
Seita.9G312200	4.18978	Root
Seita.5G416400	4.10055	Root
Seita.3G106000	4.07295	Root
Seita.4G291000	4.05232	Root
Seita.3G012400	3.99691	Root
Seita.9G571100	3.98387	Root
Seita.2G254100	3.92891	Root
Seita.7G005600	3.92195	Root
Seita.2G155200	3.83387	Root
Seita.5G328800	3.79908	Root
Seita.4G040000	3.74307	Root
Seita.2G102800	3.72577	Root
Seita.9G034000	3.62832	Root
Seita.2G331100	3.55579	Root
Seita.1G349700	3.50803	Root
Seita.6G090600	3.50153	Root
Seita.2G042100	3.46597	Root
Seita.4G275800	3.46064	Root
Seita.5G289600	3.44543	Root
Seita.7G285400	3.4169	Root
Seita.3G299900	3.41081	Root
Seita.5G228500	3.34681	Root
Seita.9G410800	3.29164	Root
Seita.5G092200	3.28157	Root
Seita.3G035800	3.24549	Root
Seita.9G352400	3.242	Root
Seita.4G004900	3.21612	Root
Seita.9G171900	3.21046	Root
Seita.3G033700	3.18288	Root
Seita.6G022000	3.17863	Root
Seita.2G435900	3.15872	Root
Seita.4G127100	3.15015	Root
Seita.6G009100	3.12653	Root
Seita.6G163400	3.09064	Root
Seita.8G104800	3.08805	Root
Seita.4G040200	3.05036	Root
Seita.6G090100	3.03727	Root
Seita.2G400200	3.03589	Root
Seita.5G240000	3.03268	Root
Seita.2G096100	2.9888	Root
Seita.7G085500	2.94224	Root
Seita.9G026100	2.93002	Root
Seita.5G286400	2.92271	Root
Seita.9G033900	2.91793	Root
Seita.4G175200	2.85612	Root
Seita.5G244500	2.83157	Root
Seita.1G005500	2.82347	Root
Seita.5G130800	2.81527	Root
Seita.1G065800	2.80425	Root
Seita.8G140200	2.7989	Root
Seita.4G207000	2.78162	Root
Seita.7G196700	2.7752	Root
Seita.2G289500	2.76801	Root
Seita.5G139100	2.75196	Root
Seita.9G401000	2.751	Root
Seita.9G494000	2.74271	Root
Seita.6G176200	2.73029	Root
Seita.9G555800	2.72148	Root
Seita.8G192500	2.69976	Root
Seita.5G101100	2.69307	Root
Seita.3G014300	2.68887	Root
Seita.5G171200	2.68068	Root
Seita.2G382900	2.64302	Root
Seita.9G412600	2.63314	Root
Seita.1G339900	2.63143	Root
Seita.5G393800	2.6279	Root
Seita.9G260100	2.61827	Root
Seita.3G179100	2.615	Root
Seita.2G441600	2.6056	Root
Seita.5G117400	2.59969	Root
Seita.9G056300	2.58162	Root
Seita.7G136500	2.57938	Root
Seita.7G268900	2.57737	Root
Seita.6G082500	2.57673	Root
Seita.2G371700	2.54813	Root
Seita.9G417800	2.53445	Root
Seita.9G475100	2.525	Root
Seita.5G282200	2.52417	Root
Seita.7G134600	2.51131	Root
Seita.5G299700	2.5107	Root
Seita.2G386600	2.50336	Root
Seita.5G099500	2.5025	Root
Seita.8G226300	2.5022	Root
Seita.9G023300	2.47606	Root
Seita.1G021100	2.45285	Root
Seita.7G268600	2.44968	Root
Seita.9G027100	2.44406	Root
Seita.9G571700	2.44284	Root
Seita.7G168700	2.43948	Root
Seita.4G008400	2.43164	Root
Seita.2G058300	2.41938	Root
Seita.1G023600	2.41362	Root
Seita.8G114200	2.39362	Root
Seita.4G066100	2.36677	Root
Seita.3G269600	2.35695	Root
Seita.9G490200	2.34356	Root
Seita.9G247500	2.28841	Root
Seita.9G223500	2.25305	Root
Seita.5G450800	2.2384	Root
Seita.2G390500	2.20526	Root
Seita.1G031900	2.20339	Root
Seita.6G105500	2.19481	Root
Seita.5G095800	2.19219	Root
Seita.4G010800	2.185	Root
Seita.8G145600	2.18105	Root
Seita.9G344000	2.17584	Root
Seita.7G002200	2.16983	Root
Seita.5G032200	2.15718	Root
Seita.6G110500	2.15502	Root
Seita.6G012500	2.14585	Root
Seita.2G145500	2.14446	Root
Seita.4G108300	2.14166	Root
Seita.9G122700	2.14049	Root
Seita.6G022200	2.13556	Root
Seita.7G166900	2.12539	Root
Seita.6G105300	2.12356	Root
Seita.7G075300	2.12336	Root
Seita.8G110200	2.12085	Root
Seita.3G358000	2.11517	Root
Seita.6G217300	2.11032	Root
Seita.2G432600	2.10871	Root
Seita.6G243800	2.10652	Root
Seita.7G213200	2.0954	Root
Seita.9G283700	2.08928	Root
Seita.3G071100	2.07896	Root
Seita.1G078400	2.07746	Root
Seita.4G289100	2.07235	Root
Seita.3G037700	2.0664	Root
Seita.5G053000	2.05947	Root
Seita.4G185600	2.04947	Root
Seita.6G162900	2.04719	Root
Seita.9G379300	2.04435	Root
Seita.5G161800	2.04131	Root
Seita.3G086500	2.03469	Root
Seita.3G137700	2.02795	Root
Seita.9G135700	2.02486	Root
Seita.5G138100	2.02466	Root
Seita.9G459500	2.01951	Root
Seita.4G079200	2.01392	Root
Seita.1G151900	2.01317	Root
Seita.5G272500	2.00869	Root
Seita.7G310100	2.00673	Root
Seita.7G178100	2.00201	Root
Seita.1G306300	1.99992	Root
Seita.6G197700	1.9804	Root
Seita.9G022500	1.96824	Root
Seita.7G050200	1.96738	Root
Seita.3G361900	1.96605	Root
Seita.2G167200	1.96355	Root
Seita.6G032000	1.95071	Root
Seita.9G440900	1.94035	Root
Seita.4G176600	1.93744	Root
Seita.3G305500	1.93338	Root
Seita.4G025700	1.93035	Root
Seita.5G058500	1.89886	Root
Seita.4G154600	1.8926	Root
Seita.2G096000	1.89044	Root
Seita.6G184900	1.88894	Root
Seita.7G247900	1.88885	Root
Seita.9G064400	1.88457	Root
Seita.8G001000	1.88437	Root
Seita.2G354300	1.88031	Root
Seita.3G391300	1.87528	Root
Seita.4G239100	1.86447	Root
Seita.7G141900	1.8542	Root
Seita.5G409600	1.8458	Root
Seita.3G102100	1.84387	Root
Seita.1G002500	1.8398	Root
Seita.2G198100	1.83881	Root
Seita.7G150300	1.83578	Root
Seita.7G306300	1.8322	Root
Seita.1G180600	1.8301	Root
Seita.8G089400	1.82668	Root
Seita.6G181000	1.82573	Root
Seita.2G193500	1.82503	Root
Seita.3G282200	1.82469	Root
Seita.9G114200	1.82012	Root
Seita.9G191400	1.81846	Root
Seita.5G231500	1.81739	Root
Seita.1G343600	1.81434	Root
Seita.9G145300	1.81371	Root
Seita.3G351400	1.80772	Root
Seita.9G233000	1.8046	Root
Seita.5G038000	1.79861	Root
Seita.5G324500	1.79477	Root
Seita.2G002000	1.78854	Root
Seita.5G312900	1.78586	Root
Seita.4G187500	1.77671	Root
Seita.J020800	1.77009	Root
Seita.1G240300	1.76824	Root
Seita.8G202200	1.76772	Root
Seita.9G397900	1.76659	Root
Seita.1G340100	1.75536	Root
Seita.9G370000	1.75257	Root
Seita.7G243300	1.74816	Root
Seita.7G275100	1.74668	Root
Seita.5G266700	1.74159	Root
Seita.5G467000	1.73471	Root
Seita.9G248900	1.73183	Root
Seita.3G173900	1.73138	Root
Seita.6G202700	1.71684	Root
Seita.5G293700	1.71518	Root
Seita.4G235000	1.71478	Root
Seita.7G168800	1.71207	Root
Seita.2G270800	1.71108	Root
Seita.6G173700	1.70945	Root
Seita.2G041700	1.70703	Root
Seita.2G220600	1.70651	Root
Seita.6G081900	1.70419	Root
Seita.2G156900	1.7035	Root
Seita.4G169500	1.70253	Root
Seita.1G240200	1.69967	Root
Seita.5G029100	1.69026	Root
Seita.4G210400	1.69009	Root
Seita.5G411700	1.68889	Root
Seita.1G302500	1.68676	Root
Seita.5G416900	1.6866	Root
Seita.2G062200	1.68572	Root
Seita.1G122300	1.67621	Root
Seita.1G049900	1.67048	Root
Seita.9G426000	1.66681	Root
Seita.9G039100	1.66553	Root
Seita.8G051500	1.66374	Root
Seita.9G250200	1.6632	Root
Seita.7G301600	1.66205	Root
Seita.2G061900	1.65762	Root
Seita.4G003100	1.65503	Root
Seita.5G121900	1.65195	Root
Seita.1G133500	1.65079	Root
Seita.2G406400	1.64595	Root
Seita.7G133400	1.64305	Root
Seita.1G147500	1.63518	Root
Seita.1G057300	1.62956	Root
Seita.7G161100	1.62269	Root
Seita.4G077000	1.62039	Root
Seita.5G347000	1.61873	Root
Seita.9G055900	1.61784	Root
Seita.9G151200	1.61621	Root
Seita.9G569100	1.61356	Root
Seita.8G018400	1.61162	Root
Seita.9G119500	1.60436	Root
Seita.5G037100	1.60317	Root
Seita.5G274900	1.60272	Root
Seita.1G032500	1.59785	Root
Seita.9G245100	1.59564	Root
Seita.6G010900	1.59472	Root
Seita.9G169400	1.59239	Root
Seita.8G015200	1.59207	Root
Seita.5G041800	1.58983	Root
Seita.7G117600	1.58976	Root
Seita.6G063200	1.58873	Root
Seita.7G272300	1.58277	Root
Seita.9G085800	1.58094	Root
Seita.6G197600	1.58082	Root
Seita.3G004900	1.57204	Root
Seita.5G456100	1.57014	Root
Seita.3G220200	1.5686	Root
Seita.8G095900	1.56073	Root
Seita.3G348900	1.55911	Root
Seita.9G444100	1.55632	Root
Seita.3G401400	1.55317	Root
Seita.3G185400	1.55258	Root
Seita.9G203800	1.54906	Root
Seita.8G093000	1.5488	Root
Seita.9G378700	1.5463	Root
Seita.7G259500	1.5434	Root
Seita.2G217100	1.54277	Root
Seita.2G412300	1.54137	Root
Seita.6G055900	1.54106	Root
Seita.3G036500	1.5364	Root
Seita.1G159800	1.52254	Root
Seita.4G122200	1.52236	Root
Seita.9G416500	1.52011	Root
Seita.5G393000	1.51843	Root
Seita.6G254600	1.51735	Root
Seita.2G292500	1.51668	Root
Seita.9G031700	1.51607	Root
Seita.1G279200	1.51215	Root
Seita.6G103200	1.5112	Root
Seita.9G465800	1.50936	Root
Seita.4G088600	1.50764	Root
Seita.3G220500	1.50461	Root
Seita.2G346100	1.50275	Root
Seita.5G452000	0.665605	Root
Seita.4G210300	0.665467	Root
Seita.1G198600	0.665107	Root
Seita.6G062500	0.661719	Root
Seita.4G121200	0.661481	Root
Seita.3G038700	0.660725	Root
Seita.9G360200	0.66009	Root
Seita.3G251000	0.659514	Root
Seita.2G233700	0.658003	Root
Seita.4G235800	0.657544	Root
Seita.7G021800	0.656258	Root
Seita.5G270900	0.656188	Root
Seita.3G379000	0.655404	Root
Seita.1G072700	0.654767	Root
Seita.9G437400	0.654245	Root
Seita.6G227200	0.653695	Root
Seita.5G326000	0.653676	Root
Seita.9G333300	0.651653	Root
Seita.4G011800	0.650992	Root
Seita.3G138800	0.650747	Root
Seita.5G328300	0.644118	Root
Seita.1G062500	0.643633	Root
Seita.7G234500	0.642709	Root
Seita.9G045700	0.64179	Root
Seita.1G023500	0.640696	Root
Seita.9G414400	0.640165	Root
Seita.J005500	0.638064	Root
Seita.1G355700	0.635631	Root
Seita.3G047800	0.635597	Root
Seita.5G448500	0.635148	Root
Seita.5G417400	0.634389	Root
Seita.6G221500	0.634303	Root
Seita.5G030700	0.630547	Root
Seita.9G091600	0.629696	Root
Seita.9G530800	0.629039	Root
Seita.1G179500	0.624941	Root
Seita.5G355700	0.622713	Root
Seita.9G048000	0.622699	Root
Seita.4G265500	0.619488	Root
Seita.3G038400	0.619201	Root
Seita.5G151900	0.618136	Root
Seita.2G035900	0.617954	Root
Seita.9G315500	0.617814	Root
Seita.6G075100	0.616457	Root
Seita.3G170100	0.614531	Root
Seita.9G440200	0.611942	Root
Seita.9G035900	0.610675	Root
Seita.4G160500	0.608822	Root
Seita.2G037500	0.608013	Root
Seita.8G028600	0.607901	Root
Seita.5G311900	0.604043	Root
Seita.3G250300	0.603998	Root
Seita.1G314000	0.601106	Root
Seita.7G281700	0.597751	Root
Seita.6G173500	0.597032	Root
Seita.7G236000	0.593854	Root
Seita.9G421200	0.59381	Root
Seita.5G032100	0.591803	Root
Seita.4G194000	0.591609	Root
Seita.9G345800	0.591122	Root
Seita.3G086700	0.591102	Root
Seita.9G395700	0.589861	Root
Seita.2G071100	0.587639	Root
Seita.9G005200	0.586964	Root
Seita.9G115300	0.586116	Root
Seita.5G376500	0.585894	Root
Seita.5G020700	0.585528	Root
Seita.5G029700	0.585201	Root
Seita.8G136500	0.584129	Root
Seita.5G005900	0.58349	Root
Seita.7G148100	0.582238	Root
Seita.1G097900	0.581736	Root
Seita.4G290400	0.580965	Root
Seita.9G047400	0.579443	Root
Seita.3G081100	0.578762	Root
Seita.1G223900	0.577903	Root
Seita.6G223900	0.576386	Root
Seita.5G276200	0.574968	Root
Seita.6G060000	0.574725	Root
Seita.5G245200	0.573659	Root
Seita.3G163700	0.572111	Root
Seita.1G291100	0.571406	Root
Seita.5G210300	0.571263	Root
Seita.3G138300	0.571101	Root
Seita.2G279400	0.570028	Root
Seita.6G237700	0.569351	Root
Seita.1G238800	0.567643	Root
Seita.5G134100	0.566982	Root
Seita.9G579100	0.561773	Root
Seita.7G150600	0.56096	Root
Seita.9G288900	0.557974	Root
Seita.9G191200	0.556259	Root
Seita.1G230100	0.554802	Root
Seita.7G251900	0.548989	Root
Seita.2G324200	0.547113	Root
Seita.4G072100	0.546751	Root
Seita.4G148000	0.545343	Root
Seita.J002700	0.544855	Root
Seita.2G319800	0.54213	Root
Seita.5G462500	0.542076	Root
Seita.3G299300	0.540602	Root
Seita.4G212200	0.540395	Root
Seita.5G125400	0.539893	Root
Seita.6G008800	0.539327	Root
Seita.7G164300	0.536722	Root
Seita.4G055800	0.532757	Root
Seita.4G120100	0.532002	Root
Seita.7G226400	0.530846	Root
Seita.5G148500	0.523441	Root
Seita.2G000200	0.522914	Root
Seita.1G245700	0.521612	Root
Seita.1G177400	0.521038	Root
Seita.2G010200	0.519717	Root
Seita.9G525700	0.518967	Root
Seita.9G271700	0.518102	Root
Seita.9G213600	0.516827	Root
Seita.8G110600	0.51484	Root
Seita.1G166500	0.509813	Root
Seita.7G271100	0.501462	Root
Seita.3G089700	0.498909	Root
Seita.9G192300	0.497881	Root
Seita.4G259700	0.497731	Root
Seita.8G085600	0.497471	Root
Seita.4G059300	0.49181	Root
Seita.5G274400	0.488566	Root
Seita.3G109300	0.488485	Root
Seita.2G218400	0.488419	Root
Seita.3G375200	0.48694	Root
Seita.5G393400	0.479713	Root
Seita.5G448000	0.47566	Root
Seita.4G141900	0.475019	Root
Seita.2G444000	0.473635	Root
Seita.9G167800	0.472967	Root
Seita.6G084800	0.471692	Root
Seita.6G097000	0.468222	Root
Seita.1G283200	0.467132	Root
Seita.2G364900	0.463482	Root
Seita.6G022500	0.46307	Root
Seita.2G256100	0.461746	Root
Seita.5G049400	0.461404	Root
Seita.2G110200	0.458912	Root
Seita.9G319300	0.458745	Root
Seita.6G174100	0.454178	Root
Seita.5G453500	0.453787	Root
Seita.7G102200	0.449897	Root
Seita.5G462400	0.448885	Root
Seita.8G022000	0.44581	Root
Seita.2G374100	0.445615	Root
Seita.3G143500	0.4453	Root
Seita.2G266000	0.442938	Root
Seita.5G413500	0.442397	Root
Seita.3G010200	0.43875	Root
Seita.1G073400	0.436891	Root
Seita.7G237800	0.43688	Root
Seita.5G024100	0.433895	Root
Seita.5G096600	0.433791	Root
Seita.7G036700	0.4321	Root
Seita.9G163500	0.428241	Root
Seita.3G190400	0.418045	Root
Seita.9G346800	0.417858	Root
Seita.2G429500	0.415468	Root
Seita.8G056000	0.415217	Root
Seita.7G179400	0.41426	Root
Seita.3G034900	0.413703	Root
Seita.6G116700	0.412172	Root
Seita.7G266300	0.408948	Root
Seita.2G154400	0.405055	Root
Seita.6G216800	0.403991	Root
Seita.5G301800	0.40397	Root
Seita.9G435200	0.402374	Root
Seita.9G251000	0.401448	Root
Seita.8G177100	0.3982	Root
Seita.7G139800	0.391815	Root
Seita.2G252700	0.391075	Root
Seita.2G317300	0.390889	Root
Seita.9G033500	0.38924	Root
Seita.3G399900	0.385964	Root
Seita.3G315000	0.384277	Root
Seita.6G151000	0.381584	Root
Seita.2G291200	0.380811	Root
Seita.2G430900	0.377109	Root
Seita.4G061800	0.376343	Root
Seita.8G093200	0.374895	Root
Seita.1G094900	0.364563	Root
Seita.6G050700	0.364525	Root
Seita.9G311900	0.362924	Root
Seita.8G115900	0.362573	Root
Seita.9G002600	0.35938	Root
Seita.5G455400	0.356414	Root
Seita.1G199000	0.350715	Root
Seita.7G179900	0.347041	Root
Seita.9G353200	0.346063	Root
Seita.9G207800	0.343243	Root
Seita.3G177700	0.342685	Root
Seita.7G030600	0.34073	Root
Seita.7G273200	0.340093	Root
Seita.9G504600	0.339704	Root
Seita.5G284800	0.33892	Root
Seita.9G403300	0.337875	Root
Seita.5G442100	0.334578	Root
Seita.7G115300	0.333731	Root
Seita.3G014100	0.332622	Root
Seita.5G412800	0.331675	Root
Seita.7G157000	0.331245	Root
Seita.8G154000	0.330432	Root
Seita.5G258500	0.330199	Root
Seita.6G003500	0.322502	Root
Seita.2G142500	0.32216	Root
Seita.2G198800	0.321444	Root
Seita.6G059200	0.319465	Root
Seita.1G097800	0.31793	Root
Seita.2G024600	0.311535	Root
Seita.8G077000	0.311234	Root
Seita.5G113700	0.310965	Root
Seita.6G192700	0.309814	Root
Seita.4G209000	0.308131	Root
Seita.5G450000	0.306859	Root
Seita.3G006000	0.304119	Root
Seita.9G472500	0.303897	Root
Seita.5G032300	0.301823	Root
Seita.7G236100	0.297603	Root
Seita.9G465500	0.291222	Root
Seita.7G280600	0.288737	Root
Seita.5G175100	0.287903	Root
Seita.9G438800	0.287631	Root
Seita.2G431200	0.287589	Root
Seita.3G338000	0.286459	Root
Seita.2G266800	0.284347	Root
Seita.9G148300	0.279663	Root
Seita.3G069200	0.279304	Root
Seita.6G120100	0.277839	Root
Seita.2G365800	0.273286	Root
Seita.5G342000	0.272844	Root
Seita.9G377000	0.27216	Root
Seita.9G019900	0.264949	Root
Seita.7G077500	0.264771	Root
Seita.9G435700	0.262054	Root
Seita.2G144900	0.259694	Root
Seita.3G089800	0.258767	Root
Seita.2G422300	0.255385	Root
Seita.8G094900	0.253126	Root
Seita.4G083100	0.251266	Root
Seita.6G246400	0.245371	Root
Seita.3G004800	0.244004	Root
Seita.J013000	0.237325	Root
Seita.8G099000	0.230881	Root
Seita.7G109800	0.23068	Root
Seita.1G307000	0.230149	Root
Seita.9G096900	0.229965	Root
Seita.2G265900	0.229439	Root
Seita.9G431200	0.2284	Root
Seita.1G360700	0.22746	Root
Seita.2G067800	0.226988	Root
Seita.3G177600	0.225554	Root
Seita.3G090300	0.224449	Root
Seita.2G133200	0.223432	Root
Seita.9G314300	0.220567	Root
Seita.5G158800	0.219886	Root
Seita.9G309100	0.219072	Root
Seita.6G160000	0.215237	Root
Seita.5G049700	0.214811	Root
Seita.9G205400	0.214031	Root
Seita.4G253500	0.213055	Root
Seita.3G215900	0.206726	Root
Seita.9G290000	0.205486	Root
Seita.1G257700	0.199677	Root
Seita.9G202400	0.197647	Root
Seita.1G125900	0.197259	Root
Seita.1G088700	0.19165	Root
Seita.3G195200	0.191233	Root
Seita.5G133700	0.187898	Root
Seita.9G358000	0.181125	Root
Seita.9G483600	0.180161	Root
Seita.9G491200	0.175945	Root
Seita.1G256300	0.171119	Root
Seita.7G020900	0.16728	Root
Seita.5G346700	0.165976	Root
Seita.9G061300	0.16473	Root
Seita.3G005200	0.161472	Root
Seita.8G099100	0.14793	Root
Seita.9G263100	0.146547	Root
Seita.5G308600	0.132917	Root
Seita.5G063400	0.131593	Root
Seita.7G029700	0.128559	Root
Seita.2G079700	0.126493	Root
Seita.7G021600	0.126218	Root
Seita.9G127700	0.124353	Root
Seita.3G106100	0.119752	Root
Seita.4G040400	0.110327	Root
Seita.7G086700	0.0900256	Root
Seita.9G485600	0.0879543	Root
Seita.9G013900	0.0826676	Root
Seita.7G083500	0.0711863	Root
Seita.1G003100	0.0636707	Root
Seita.9G209100	0.0534265	Root
Seita.7G150400	0.0398486	Root
Seita.1G060900	0.0329272	Root
Seita.8G090000	0.0301093	Root
Seita.7G333500	0.0045132	Root

## Sheet: Table S5
Table S5. Differentially abundant proteins (DAPs) identified after rewatering in leaf and root tissues of foxtail millet (Setaria italica L.)
Gene ID	Fold change(Recovery/Control-R)	Tissue
Seita.2G289700	154.281	Leaf
Seita.8G027500	118.503	Leaf
Seita.5G274400	98.7038	Leaf
Seita.5G053000	34.0175	Leaf
Seita.9G567000	28.8132	Leaf
Seita.5G308800	26.5688	Leaf
Seita.J019800	23.2723	Leaf
Seita.8G114300	20.8573	Leaf
Seita.9G371600	18.7326	Leaf
Seita.9G068600	18.4405	Leaf
Seita.5G363000	0.100893	Leaf
Seita.3G046100	15.5153	Leaf
Seita.8G089400	13.5058	Leaf
Seita.6G200200	13.1643	Leaf
Seita.5G041500	13.1244	Leaf
Seita.2G226300	11.8233	Leaf
Seita.5G462500	11.7674	Leaf
Seita.7G206300	11.5125	Leaf
Seita.5G063400	10.5668	Leaf
Seita.9G384200	10.4601	Leaf
Seita.7G294000	9.40639	Leaf
Seita.9G034000	9.37756	Leaf
Seita.2G284200	9.26468	Leaf
Seita.4G287700	8.40008	Leaf
Seita.3G226600	7.45763	Leaf
Seita.7G091900	7.36775	Leaf
Seita.7G008800	6.54636	Leaf
Seita.8G211100	6.54274	Leaf
Seita.5G070700	6.44197	Leaf
Seita.5G201500	6.3868	Leaf
Seita.1G280400	6.26486	Leaf
Seita.9G357300	6.13804	Leaf
Seita.9G239000	5.98616	Leaf
Seita.5G295100	5.8275	Leaf
Seita.3G038700	5.79615	Leaf
Seita.8G212000	5.59143	Leaf
Seita.1G361100	5.42041	Leaf
Seita.7G245500	5.34216	Leaf
Seita.3G135000	5.28468	Leaf
Seita.9G226000	5.27058	Leaf
Seita.3G006000	5.05399	Leaf
Seita.3G250600	4.98611	Leaf
Seita.2G102100	4.97482	Leaf
Seita.4G185600	4.96602	Leaf
Seita.9G066900	4.9595	Leaf
Seita.4G032200	4.95235	Leaf
Seita.1G240200	4.81422	Leaf
Seita.1G357800	4.79187	Leaf
Seita.6G205300	4.61616	Leaf
Seita.7G090500	4.59033	Leaf
Seita.8G238300	4.56479	Leaf
Seita.6G005700	4.55048	Leaf
Seita.8G054100	4.53968	Leaf
Seita.5G309300	4.4213	Leaf
Seita.2G378300	4.40473	Leaf
Seita.8G247500	4.40444	Leaf
Seita.9G053600	4.3728	Leaf
Seita.1G208100	4.36309	Leaf
Seita.2G274400	4.31114	Leaf
Seita.5G393300	4.29022	Leaf
Seita.3G338000	0.239438	Leaf
Seita.9G026100	4.18631	Leaf
Seita.3G108300	4.03716	Leaf
Seita.2G313400	4.0248	Leaf
Seita.4G046300	3.9015	Leaf
Seita.3G244900	3.85472	Leaf
Seita.2G073800	3.83394	Leaf
Seita.9G048000	3.83234	Leaf
Seita.9G347000	3.7937	Leaf
Seita.5G448000	3.78125	Leaf
Seita.9G045100	3.73308	Leaf
Seita.8G058600	3.66928	Leaf
Seita.2G024200	3.66608	Leaf
Seita.9G044700	3.60248	Leaf
Seita.2G191000	3.59361	Leaf
Seita.5G043000	3.56753	Leaf
Seita.9G041900	3.54471	Leaf
Seita.3G315000	3.52908	Leaf
Seita.1G371300	3.47767	Leaf
Seita.5G353700	3.37028	Leaf
Seita.3G027400	3.34285	Leaf
Seita.4G153200	3.33581	Leaf
Seita.5G456100	3.31433	Leaf
Seita.9G464600	3.30796	Leaf
Seita.4G196800	3.28288	Leaf
Seita.1G136300	3.24246	Leaf
Seita.2G281900	3.24076	Leaf
Seita.2G024600	3.23304	Leaf
Seita.6G022500	3.21401	Leaf
Seita.4G015600	3.15692	Leaf
Seita.4G077800	3.1567	Leaf
Seita.9G487200	3.12932	Leaf
Seita.9G462100	3.11831	Leaf
Seita.9G116000	3.08587	Leaf
Seita.2G368400	3.06812	Leaf
Seita.8G099000	3.05201	Leaf
Seita.4G057000	3.03056	Leaf
Seita.1G232800	3.00051	Leaf
Seita.1G204600	2.99161	Leaf
Seita.9G564900	2.9761	Leaf
Seita.8G091000	2.94991	Leaf
Seita.9G148300	2.93086	Leaf
Seita.8G028600	2.90942	Leaf
Seita.6G026800	2.87535	Leaf
Seita.1G231000	2.8614	Leaf
Seita.8G242200	2.85492	Leaf
Seita.7G183700	2.81255	Leaf
Seita.5G171100	2.80335	Leaf
Seita.9G233100	2.74874	Leaf
Seita.6G070600	2.74651	Leaf
Seita.4G100200	2.72461	Leaf
Seita.6G011000	2.72365	Leaf
Seita.1G130900	2.69019	Leaf
Seita.4G115500	2.68631	Leaf
Seita.3G354100	2.675	Leaf
Seita.4G040200	2.67212	Leaf
Seita.9G550700	2.65771	Leaf
Seita.2G325700	2.653	Leaf
Seita.5G081400	2.64178	Leaf
Seita.6G202700	2.64063	Leaf
Seita.4G246100	2.62908	Leaf
Seita.9G576600	2.628	Leaf
Seita.3G284800	2.62379	Leaf
Seita.8G134800	2.62123	Leaf
Seita.9G577500	2.60371	Leaf
Seita.2G433400	2.59847	Leaf
Seita.9G256700	2.58623	Leaf
Seita.9G113300	2.5845	Leaf
Seita.9G062600	2.52487	Leaf
Seita.8G253000	2.5223	Leaf
Seita.8G001000	2.52155	Leaf
Seita.5G355700	2.51704	Leaf
Seita.5G390900	2.49693	Leaf
Seita.7G021800	2.49163	Leaf
Seita.3G005200	2.49081	Leaf
Seita.7G197500	2.49068	Leaf
Seita.4G257900	2.46113	Leaf
Seita.4G267900	2.45864	Leaf
Seita.1G057100	2.43118	Leaf
Seita.5G429500	2.42917	Leaf
Seita.3G399900	2.41514	Leaf
Seita.5G130800	2.40356	Leaf
Seita.3G299300	2.39421	Leaf
Seita.7G072400	2.39108	Leaf
Seita.9G061200	2.38901	Leaf
Seita.9G570100	2.38775	Leaf
Seita.3G405300	2.37591	Leaf
Seita.9G248700	2.37111	Leaf
Seita.9G169400	2.34743	Leaf
Seita.3G110700	2.33918	Leaf
Seita.4G072100	2.32281	Leaf
Seita.7G140700	2.31335	Leaf
Seita.1G298100	2.3121	Leaf
Seita.9G386300	2.30687	Leaf
Seita.3G372400	2.29905	Leaf
Seita.2G351500	2.29042	Leaf
Seita.2G345600	2.28031	Leaf
Seita.4G190300	2.27519	Leaf
Seita.6G196200	2.27274	Leaf
Seita.5G275600	2.2699	Leaf
Seita.3G248500	2.24079	Leaf
Seita.5G377400	2.23723	Leaf
Seita.1G179500	2.23534	Leaf
Seita.9G259500	2.21087	Leaf
Seita.9G452600	2.20652	Leaf
Seita.4G215400	2.1982	Leaf
Seita.1G349700	2.16327	Leaf
Seita.1G077300	2.16279	Leaf
Seita.5G329200	2.16208	Leaf
Seita.5G151900	2.16153	Leaf
Seita.5G460500	2.16073	Leaf
Seita.3G020900	2.15839	Leaf
Seita.5G329600	2.15601	Leaf
Seita.5G244500	2.14902	Leaf
Seita.2G184000	2.14769	Leaf
Seita.2G256500	2.139	Leaf
Seita.8G170000	2.137	Leaf
Seita.2G071400	2.12221	Leaf
Seita.2G316100	2.10939	Leaf
Seita.2G109700	2.10338	Leaf
Seita.4G074600	2.09921	Leaf
Seita.5G286400	2.09506	Leaf
Seita.7G096400	2.0941	Leaf
Seita.4G194000	2.08807	Leaf
Seita.3G081100	2.08046	Leaf
Seita.7G102300	2.08037	Leaf
Seita.3G405100	2.05025	Leaf
Seita.6G118900	2.04321	Leaf
Seita.9G030000	2.03661	Leaf
Seita.5G309200	2.03339	Leaf
Seita.5G448500	2.03311	Leaf
Seita.2G324200	2.02865	Leaf
Seita.7G190300	2.02566	Leaf
Seita.2G365800	2.01957	Leaf
Seita.4G072400	2.0158	Leaf
Seita.1G199800	2.0055	Leaf
Seita.5G342000	1.98065	Leaf
Seita.5G299700	1.97968	Leaf
Seita.9G023600	1.97348	Leaf
Seita.7G102200	1.96952	Leaf
Seita.J031200	1.96903	Leaf
Seita.5G049300	1.95497	Leaf
Seita.8G196400	1.94875	Leaf
Seita.2G262900	1.91869	Leaf
Seita.5G327900	1.90657	Leaf
Seita.6G017200	1.89604	Leaf
Seita.9G022500	1.8866	Leaf
Seita.4G186100	1.88351	Leaf
Seita.9G202300	1.87411	Leaf
Seita.8G053300	1.86977	Leaf
Seita.7G259300	1.86861	Leaf
Seita.8G177600	1.85928	Leaf
Seita.7G242800	1.85328	Leaf
Seita.1G364600	1.84848	Leaf
Seita.5G397400	1.84444	Leaf
Seita.5G405000	1.84334	Leaf
Seita.9G435200	1.842	Leaf
Seita.6G029400	1.82693	Leaf
Seita.9G064200	1.82444	Leaf
Seita.9G544600	1.82379	Leaf
Seita.5G331300	1.81587	Leaf
Seita.7G116100	1.80683	Leaf
Seita.5G427000	1.78473	Leaf
Seita.9G354600	1.77903	Leaf
Seita.3G131500	1.77848	Leaf
Seita.5G197200	1.77597	Leaf
Seita.3G061100	1.77385	Leaf
Seita.5G074000	1.77236	Leaf
Seita.9G468400	1.77031	Leaf
Seita.5G067400	1.7694	Leaf
Seita.5G099500	1.76556	Leaf
Seita.7G270500	1.75714	Leaf
Seita.7G127300	1.75144	Leaf
Seita.5G407200	1.7415	Leaf
Seita.2G400800	1.74037	Leaf
Seita.5G202200	1.73923	Leaf
Seita.4G270800	1.73655	Leaf
Seita.5G453200	1.73373	Leaf
Seita.9G399100	1.72913	Leaf
Seita.3G016700	1.72737	Leaf
Seita.2G040900	1.71769	Leaf
Seita.5G061600	1.71751	Leaf
Seita.1G314800	1.71285	Leaf
Seita.1G097800	1.70574	Leaf
Seita.5G201900	1.70312	Leaf
Seita.3G185000	1.70112	Leaf
Seita.8G093000	1.68984	Leaf
Seita.8G169200	1.68736	Leaf
Seita.9G150500	1.68343	Leaf
Seita.4G286200	1.68204	Leaf
Seita.9G057700	1.68198	Leaf
Seita.2G097100	1.68123	Leaf
Seita.5G293600	1.67852	Leaf
Seita.2G220600	1.67774	Leaf
Seita.5G106600	1.67295	Leaf
Seita.9G115300	1.67055	Leaf
Seita.1G240300	1.6634	Leaf
Seita.5G225400	1.662	Leaf
Seita.5G282200	1.66124	Leaf
Seita.6G244600	1.65716	Leaf
Seita.8G072200	1.65571	Leaf
Seita.1G221500	1.64026	Leaf
Seita.3G251000	1.62988	Leaf
Seita.4G108300	1.62966	Leaf
Seita.2G270400	1.62707	Leaf
Seita.5G412800	1.62698	Leaf
Seita.5G146500	1.62431	Leaf
Seita.7G314600	1.6225	Leaf
Seita.4G168600	1.62097	Leaf
Seita.1G245900	1.62076	Leaf
Seita.9G403300	1.61572	Leaf
Seita.7G150400	1.61237	Leaf
Seita.9G451900	1.61193	Leaf
Seita.2G393200	1.61141	Leaf
Seita.3G400500	1.60453	Leaf
Seita.9G257400	1.6033	Leaf
Seita.5G134500	1.60312	Leaf
Seita.1G225300	1.60017	Leaf
Seita.9G345300	1.59708	Leaf
Seita.2G323800	1.59655	Leaf
Seita.9G044500	1.59419	Leaf
Seita.9G068300	1.59059	Leaf
Seita.8G110600	1.58775	Leaf
Seita.7G179100	1.58185	Leaf
Seita.2G311400	1.57769	Leaf
Seita.5G147900	1.57412	Leaf
Seita.3G230500	1.5695	Leaf
Seita.2G298100	1.56948	Leaf
Seita.2G322200	1.56919	Leaf
Seita.6G174300	1.56774	Leaf
Seita.3G340300	1.56355	Leaf
Seita.3G027300	1.56285	Leaf
Seita.3G184800	1.56273	Leaf
Seita.3G232700	1.5552	Leaf
Seita.9G465500	1.54985	Leaf
Seita.9G444900	1.54481	Leaf
Seita.2G115000	1.54247	Leaf
Seita.1G192100	1.53814	Leaf
Seita.8G252700	1.53458	Leaf
Seita.1G065500	1.53452	Leaf
Seita.9G516900	1.53208	Leaf
Seita.7G179200	1.53115	Leaf
Seita.8G251600	1.52734	Leaf
Seita.7G280600	1.52328	Leaf
Seita.1G021100	1.5212	Leaf
Seita.6G085200	1.51908	Leaf
Seita.3G005100	1.51715	Leaf
Seita.5G437000	1.51345	Leaf
Seita.6G183000	1.51277	Leaf
Seita.5G282300	1.50942	Leaf
Seita.8G170100	1.50731	Leaf
Seita.1G062700	1.50551	Leaf
Seita.1G325000	1.50536	Leaf
Seita.3G161900	1.50419	Leaf
Seita.7G134600	1.50288	Leaf
Seita.5G024100	1.50072	Leaf
Seita.5G223100	0.669836	Leaf
Seita.8G252600	0.669697	Leaf
Seita.3G197300	0.669352	Leaf
Seita.5G430200	0.668663	Leaf
Seita.9G415100	0.668418	Leaf
Seita.5G414600	0.668341	Leaf
Seita.6G105300	0.667923	Leaf
Seita.5G318400	0.66707	Leaf
Seita.4G127300	0.666148	Leaf
Seita.1G379900	0.665759	Leaf
Seita.2G350100	0.665253	Leaf
Seita.4G242200	0.665218	Leaf
Seita.1G139500	0.665037	Leaf
Seita.9G088500	0.664757	Leaf
Seita.1G046000	0.664478	Leaf
Seita.6G011500	0.664176	Leaf
Seita.2G417900	0.664008	Leaf
Seita.1G225100	0.663607	Leaf
Seita.4G108600	0.663152	Leaf
Seita.9G082800	0.662767	Leaf
Seita.9G283700	0.662609	Leaf
Seita.2G364900	0.661657	Leaf
Seita.1G167900	0.661482	Leaf
Seita.3G265900	0.661026	Leaf
Seita.5G064300	0.66057	Leaf
Seita.J014800	0.65954	Leaf
Seita.2G346100	0.659356	Leaf
Seita.3G167300	0.659206	Leaf
Seita.8G110400	0.658786	Leaf
Seita.9G105600	0.658513	Leaf
Seita.6G128700	0.658455	Leaf
Seita.9G575800	0.658419	Leaf
Seita.9G456700	0.658167	Leaf
Seita.3G397400	0.657546	Leaf
Seita.9G119500	0.656832	Leaf
Seita.6G188600	0.65671	Leaf
Seita.7G241300	0.656605	Leaf
Seita.3G152800	0.656114	Leaf
Seita.7G057900	0.655979	Leaf
Seita.7G200000	0.655821	Leaf
Seita.2G312900	0.655541	Leaf
Seita.1G028300	0.65408	Leaf
Seita.5G146200	0.653951	Leaf
Seita.2G256100	0.653347	Leaf
Seita.3G283900	0.652615	Leaf
Seita.2G152500	0.652332	Leaf
Seita.2G039400	0.651177	Leaf
Seita.8G175400	0.650366	Leaf
Seita.7G153100	0.650365	Leaf
Seita.5G233700	0.650189	Leaf
Seita.5G266700	0.650156	Leaf
Seita.7G249700	0.650115	Leaf
Seita.J015500	0.649601	Leaf
Seita.2G048400	0.647985	Leaf
Seita.2G342900	0.647952	Leaf
Seita.8G085600	0.647888	Leaf
Seita.3G216800	0.647859	Leaf
Seita.9G401000	0.647859	Leaf
Seita.5G085300	0.647764	Leaf
Seita.9G451200	0.647536	Leaf
Seita.2G443200	0.647154	Leaf
Seita.1G000400	0.646524	Leaf
Seita.9G417800	0.645347	Leaf
Seita.5G032300	0.644462	Leaf
Seita.4G066100	0.644445	Leaf
Seita.3G141800	0.64429	Leaf
Seita.4G075600	0.643163	Leaf
Seita.3G035800	0.642824	Leaf
Seita.7G109800	0.642014	Leaf
Seita.7G173600	0.641462	Leaf
Seita.7G111100	0.640443	Leaf
Seita.9G443000	0.639762	Leaf
Seita.9G456500	0.639674	Leaf
Seita.4G200700	0.63957	Leaf
Seita.7G291800	0.636331	Leaf
Seita.5G089600	0.636193	Leaf
Seita.2G168000	0.636058	Leaf
Seita.2G190600	0.63598	Leaf
Seita.4G245900	0.635815	Leaf
Seita.9G351000	0.635213	Leaf
Seita.7G168700	0.634126	Leaf
Seita.6G110400	0.63378	Leaf
Seita.3G021100	0.633741	Leaf
Seita.9G151200	0.632885	Leaf
Seita.8G046000	0.632595	Leaf
Seita.1G046400	0.631933	Leaf
Seita.J013700	0.631278	Leaf
Seita.9G470100	0.630805	Leaf
Seita.6G255800	0.630709	Leaf
Seita.7G025600	0.630619	Leaf
Seita.6G237700	0.630023	Leaf
Seita.1G348600	0.629589	Leaf
Seita.1G300700	0.629261	Leaf
Seita.3G362000	0.627641	Leaf
Seita.4G201600	0.627453	Leaf
Seita.3G224100	0.627155	Leaf
Seita.1G181700	0.626786	Leaf
Seita.1G364000	0.626597	Leaf
Seita.2G139100	0.624363	Leaf
Seita.J020100	0.624237	Leaf
Seita.5G200400	0.624017	Leaf
Seita.2G083500	0.623181	Leaf
Seita.4G079200	0.623151	Leaf
Seita.6G055900	0.623108	Leaf
Seita.1G075300	0.623022	Leaf
Seita.3G140800	0.622819	Leaf
Seita.1G228100	0.622786	Leaf
Seita.3G155500	0.622664	Leaf
Seita.2G076200	0.621213	Leaf
Seita.7G152200	0.62097	Leaf
Seita.3G136300	0.62092	Leaf
Seita.6G117900	0.620818	Leaf
Seita.3G036800	0.620773	Leaf
Seita.7G330600	0.620758	Leaf
Seita.2G440400	0.619385	Leaf
Seita.3G220500	0.619095	Leaf
Seita.5G251700	0.619004	Leaf
Seita.6G189400	0.617443	Leaf
Seita.9G569100	0.616916	Leaf
Seita.2G253000	0.616869	Leaf
Seita.3G216900	0.616278	Leaf
Seita.2G036800	0.616159	Leaf
Seita.9G009000	0.615689	Leaf
Seita.3G145400	0.615603	Leaf
Seita.9G191200	0.615558	Leaf
Seita.2G386600	0.615481	Leaf
Seita.7G222200	0.615223	Leaf
Seita.4G286700	0.614915	Leaf
Seita.1G175800	0.614796	Leaf
Seita.5G326700	0.614477	Leaf
Seita.1G123600	0.614123	Leaf
Seita.3G023100	0.613882	Leaf
Seita.8G227900	0.613121	Leaf
Seita.5G429700	0.612945	Leaf
Seita.9G034700	0.612279	Leaf
Seita.9G110400	0.611925	Leaf
Seita.3G171200	0.61185	Leaf
Seita.8G140200	0.611782	Leaf
Seita.1G134500	0.611502	Leaf
Seita.1G263800	0.611403	Leaf
Seita.9G497100	0.611153	Leaf
Seita.2G044800	0.610563	Leaf
Seita.5G058500	0.609914	Leaf
Seita.5G032200	0.609641	Leaf
Seita.3G089700	0.608633	Leaf
Seita.3G346500	0.608605	Leaf
Seita.2G354300	0.608307	Leaf
Seita.2G416500	0.608098	Leaf
Seita.5G284800	0.607621	Leaf
Seita.5G328800	0.606733	Leaf
Seita.2G368100	0.605835	Leaf
Seita.2G078300	0.605179	Leaf
Seita.9G159200	0.604761	Leaf
Seita.9G014000	0.604505	Leaf
Seita.9G092600	0.603439	Leaf
Seita.1G262600	0.603267	Leaf
Seita.9G469900	0.602783	Leaf
Seita.2G253200	0.602709	Leaf
Seita.7G331800	0.602524	Leaf
Seita.6G007200	0.601636	Leaf
Seita.8G104100	0.601326	Leaf
Seita.9G567600	0.60109	Leaf
Seita.9G521800	0.600944	Leaf
Seita.3G036600	0.600559	Leaf
Seita.3G337200	0.600325	Leaf
Seita.9G284800	0.599149	Leaf
Seita.6G197500	0.598926	Leaf
Seita.6G063200	0.598801	Leaf
Seita.5G275300	0.598455	Leaf
Seita.1G283200	0.598331	Leaf
Seita.6G254400	0.59746	Leaf
Seita.2G401700	0.594871	Leaf
Seita.5G172300	0.594789	Leaf
Seita.J002400	0.594502	Leaf
Seita.7G016400	0.594215	Leaf
Seita.1G031800	0.593726	Leaf
Seita.9G213600	0.592418	Leaf
Seita.7G128600	0.591087	Leaf
Seita.2G322500	0.591068	Leaf
Seita.5G416400	0.590407	Leaf
Seita.3G056100	0.589757	Leaf
Seita.9G524600	0.587141	Leaf
Seita.9G513600	0.587068	Leaf
Seita.9G003700	0.586688	Leaf
Seita.2G131500	0.585317	Leaf
Seita.5G111900	0.584403	Leaf
Seita.2G442000	0.584251	Leaf
Seita.3G379000	0.584007	Leaf
Seita.5G393400	0.583017	Leaf
Seita.1G000500	0.582515	Leaf
Seita.9G485400	0.582299	Leaf
Seita.5G104100	0.582176	Leaf
Seita.3G071100	0.581724	Leaf
Seita.7G046700	0.580604	Leaf
Seita.3G391300	0.580339	Leaf
Seita.3G022000	0.579185	Leaf
Seita.9G205800	0.57896	Leaf
Seita.9G368000	0.578188	Leaf
Seita.9G548000	0.577574	Leaf
Seita.7G233100	0.577466	Leaf
Seita.1G302100	0.576849	Leaf
Seita.9G378700	0.57611	Leaf
Seita.4G173800	0.574511	Leaf
Seita.5G389700	0.573745	Leaf
Seita.7G079600	0.572585	Leaf
Seita.5G316400	0.57245	Leaf
Seita.6G084800	0.572213	Leaf
Seita.3G107400	0.570125	Leaf
Seita.5G097000	0.569463	Leaf
Seita.3G363500	0.568865	Leaf
Seita.7G048200	0.568047	Leaf
Seita.2G138000	0.566243	Leaf
Seita.1G040200	0.566174	Leaf
Seita.7G237800	0.564849	Leaf
Seita.3G263800	0.564051	Leaf
Seita.3G211100	0.562606	Leaf
Seita.4G133900	0.560604	Leaf
Seita.9G139200	0.560585	Leaf
Seita.2G324400	0.559608	Leaf
Seita.2G173600	0.559078	Leaf
Seita.9G507600	0.557428	Leaf
Seita.4G232000	0.557345	Leaf
Seita.3G086500	0.55724	Leaf
Seita.3G117800	0.55652	Leaf
Seita.9G487600	0.556435	Leaf
Seita.9G027100	0.555599	Leaf
Seita.5G462800	0.555061	Leaf
Seita.5G140600	0.555049	Leaf
Seita.3G025900	0.55414	Leaf
Seita.2G303600	0.554028	Leaf
Seita.4G013400	0.553334	Leaf
Seita.7G233600	0.552857	Leaf
Seita.2G394800	0.552815	Leaf
Seita.4G002300	0.551355	Leaf
Seita.3G361900	0.550861	Leaf
Seita.1G189500	0.549399	Leaf
Seita.9G133600	0.549129	Leaf
Seita.5G082200	0.5486	Leaf
Seita.2G110200	0.548401	Leaf
Seita.3G111100	0.54838	Leaf
Seita.9G439600	0.545417	Leaf
Seita.3G343800	0.544529	Leaf
Seita.6G085600	0.544489	Leaf
Seita.2G385700	0.543417	Leaf
Seita.4G195400	0.543187	Leaf
Seita.6G224900	0.543079	Leaf
Seita.8G075800	0.542862	Leaf
Seita.5G073400	0.538109	Leaf
Seita.2G041900	0.537461	Leaf
Seita.1G296900	0.53694	Leaf
Seita.7G273200	0.536186	Leaf
Seita.4G201900	0.535686	Leaf
Seita.8G243500	0.535413	Leaf
Seita.2G345500	0.535329	Leaf
Seita.1G347300	0.534863	Leaf
Seita.4G173900	0.534785	Leaf
Seita.4G060000	0.534502	Leaf
Seita.1G136500	0.53401	Leaf
Seita.9G286800	0.533728	Leaf
Seita.2G050500	0.532927	Leaf
Seita.5G286700	0.532869	Leaf
Seita.1G374100	0.531596	Leaf
Seita.8G055900	0.531302	Leaf
Seita.6G105200	0.531082	Leaf
Seita.7G316300	0.529142	Leaf
Seita.6G073000	0.528918	Leaf
Seita.9G016600	0.528196	Leaf
Seita.9G148700	0.526947	Leaf
Seita.4G075300	0.526864	Leaf
Seita.3G170100	0.526726	Leaf
Seita.9G400600	0.526184	Leaf
Seita.2G029500	0.525592	Leaf
Seita.9G234400	0.524749	Leaf
Seita.8G213300	0.524294	Leaf
Seita.9G267000	0.524276	Leaf
Seita.2G354500	0.523002	Leaf
Seita.7G185200	0.522134	Leaf
Seita.3G242000	0.521162	Leaf
Seita.7G327600	0.520795	Leaf
Seita.8G124600	0.520583	Leaf
Seita.9G513700	0.520469	Leaf
Seita.9G411000	0.520219	Leaf
Seita.5G471100	0.520104	Leaf
Seita.9G247500	0.519741	Leaf
Seita.1G012400	0.519318	Leaf
Seita.6G218600	0.519274	Leaf
Seita.7G235100	0.519223	Leaf
Seita.7G059700	0.517634	Leaf
Seita.6G110200	0.516896	Leaf
Seita.6G198900	0.515483	Leaf
Seita.2G349300	0.514683	Leaf
Seita.5G119800	0.514187	Leaf
Seita.7G178900	0.514065	Leaf
Seita.2G229000	0.51168	Leaf
Seita.8G148300	0.510718	Leaf
Seita.2G093000	0.507605	Leaf
Seita.6G201700	0.506901	Leaf
Seita.5G012500	0.506837	Leaf
Seita.4G112400	0.505257	Leaf
Seita.1G005500	0.501546	Leaf
Seita.9G008900	0.501504	Leaf
Seita.2G371500	0.501117	Leaf
Seita.7G069200	0.498881	Leaf
Seita.1G112800	0.498144	Leaf
Seita.6G245800	0.497798	Leaf
Seita.9G454600	0.497345	Leaf
Seita.9G559300	0.497097	Leaf
Seita.5G261100	0.496638	Leaf
Seita.1G190000	0.496117	Leaf
Seita.3G014300	0.495808	Leaf
Seita.2G225600	0.493792	Leaf
Seita.9G125400	0.493327	Leaf
Seita.2G042100	0.492716	Leaf
Seita.5G253700	0.492687	Leaf
Seita.3G351500	0.490003	Leaf
Seita.2G286700	0.489745	Leaf
Seita.3G202500	0.489624	Leaf
Seita.1G050600	0.488816	Leaf
Seita.4G290400	0.488809	Leaf
Seita.5G272500	0.488695	Leaf
Seita.1G116400	0.488645	Leaf
Seita.7G231100	0.48814	Leaf
Seita.3G170800	0.488029	Leaf
Seita.2G034400	0.487225	Leaf
Seita.2G046800	0.486137	Leaf
Seita.4G207600	0.485499	Leaf
Seita.9G307400	0.483486	Leaf
Seita.6G186800	0.4829	Leaf
Seita.9G318700	0.479755	Leaf
Seita.9G285100	0.479118	Leaf
Seita.1G004300	0.479081	Leaf
Seita.6G225000	0.479038	Leaf
Seita.2G374100	0.478839	Leaf
Seita.9G424300	0.476125	Leaf
Seita.1G166400	0.475941	Leaf
Seita.2G367600	0.475258	Leaf
Seita.5G099200	0.474144	Leaf
Seita.7G104500	0.472949	Leaf
Seita.5G371900	0.471996	Leaf
Seita.4G136300	0.471436	Leaf
Seita.2G370800	0.469107	Leaf
Seita.4G136600	0.468229	Leaf
Seita.1G325400	0.466943	Leaf
Seita.9G267500	0.464528	Leaf
Seita.4G079600	0.462767	Leaf
Seita.3G141300	0.462533	Leaf
Seita.9G238000	0.46231	Leaf
Seita.2G299200	0.459999	Leaf
Seita.3G002700	0.458587	Leaf
Seita.6G062900	0.458164	Leaf
Seita.3G216100	0.458069	Leaf
Seita.5G455400	0.457154	Leaf
Seita.1G371400	0.453271	Leaf
Seita.7G123700	0.452129	Leaf
Seita.7G032500	0.451078	Leaf
Seita.2G044900	0.449021	Leaf
Seita.1G373800	0.448503	Leaf
Seita.9G338500	0.447558	Leaf
Seita.5G138800	0.446497	Leaf
Seita.3G188400	0.442805	Leaf
Seita.9G095700	0.442679	Leaf
Seita.7G234000	0.441267	Leaf
Seita.9G468800	0.440674	Leaf
Seita.2G111900	0.438525	Leaf
Seita.1G341200	0.43839	Leaf
Seita.1G020600	0.438301	Leaf
Seita.7G064700	0.438216	Leaf
Seita.7G301600	0.437399	Leaf
Seita.7G303000	0.436884	Leaf
Seita.1G024700	0.435517	Leaf
Seita.4G093800	0.434164	Leaf
Seita.9G004600	0.434083	Leaf
Seita.5G426800	0.433424	Leaf
Seita.9G245100	0.433366	Leaf
Seita.1G177000	0.432931	Leaf
Seita.6G177000	0.432578	Leaf
Seita.2G233300	0.431651	Leaf
Seita.9G431600	0.430203	Leaf
Seita.3G239600	0.430094	Leaf
Seita.3G161600	0.42916	Leaf
Seita.5G462400	0.429138	Leaf
Seita.5G207400	0.428933	Leaf
Seita.1G071600	0.427787	Leaf
Seita.2G304300	0.427715	Leaf
Seita.7G233800	0.427589	Leaf
Seita.7G141900	0.425593	Leaf
Seita.6G196700	0.423829	Leaf
Seita.5G262900	0.423807	Leaf
Seita.6G254000	0.423658	Leaf
Seita.3G014700	0.422203	Leaf
Seita.8G100100	0.421508	Leaf
Seita.1G261900	0.42135	Leaf
Seita.5G025900	0.420737	Leaf
Seita.4G031000	0.420306	Leaf
Seita.3G137600	0.419481	Leaf
Seita.9G178200	0.416166	Leaf
Seita.9G187900	0.416165	Leaf
Seita.1G169700	0.414332	Leaf
Seita.2G412100	0.413664	Leaf
Seita.7G158600	0.413634	Leaf
Seita.6G007600	0.412289	Leaf
Seita.6G082500	0.410436	Leaf
Seita.5G370000	0.404815	Leaf
Seita.5G165500	0.404158	Leaf
Seita.3G162800	0.404071	Leaf
Seita.7G193800	0.401515	Leaf
Seita.9G009200	0.401159	Leaf
Seita.3G212600	0.400516	Leaf
Seita.3G216600	0.398924	Leaf
Seita.7G114700	0.398568	Leaf
Seita.8G128800	0.398523	Leaf
Seita.9G226400	0.398306	Leaf
Seita.2G064400	0.397577	Leaf
Seita.2G382400	0.397435	Leaf
Seita.2G443900	0.396689	Leaf
Seita.1G065800	0.395103	Leaf
Seita.5G197000	0.392363	Leaf
Seita.6G059200	0.391962	Leaf
Seita.3G067200	0.391716	Leaf
Seita.6G112100	0.391184	Leaf
Seita.5G320100	0.390984	Leaf
Seita.2G229100	0.39085	Leaf
Seita.7G065200	0.390508	Leaf
Seita.7G213200	0.388834	Leaf
Seita.6G030000	0.388344	Leaf
Seita.7G290900	0.386248	Leaf
Seita.5G398100	0.383978	Leaf
Seita.5G318200	0.383828	Leaf
Seita.9G190500	0.383378	Leaf
Seita.9G145400	0.381934	Leaf
Seita.9G197100	0.381798	Leaf
Seita.2G409800	0.381713	Leaf
Seita.9G371500	0.380689	Leaf
Seita.6G231300	0.379005	Leaf
Seita.5G416500	0.37897	Leaf
Seita.4G261600	0.377624	Leaf
Seita.9G127200	0.377142	Leaf
Seita.4G069900	7.33928	Leaf
Seita.9G549800	0.375066	Leaf
Seita.9G534200	0.374847	Leaf
Seita.7G170600	0.371646	Leaf
Seita.3G210000	0.370523	Leaf
Seita.4G044200	0.369315	Leaf
Seita.9G197000	0.369123	Leaf
Seita.8G144900	0.368683	Leaf
Seita.5G161800	0.368639	Leaf
Seita.3G406700	0.367794	Leaf
Seita.9G412600	0.367385	Leaf
Seita.J011900	0.366452	Leaf
Seita.6G156600	0.364233	Leaf
Seita.8G106400	0.363848	Leaf
Seita.9G076300	0.36355	Leaf
Seita.9G455100	0.361947	Leaf
Seita.4G248900	0.361082	Leaf
Seita.7G122800	0.358344	Leaf
Seita.7G232800	0.355253	Leaf
Seita.4G285900	0.354973	Leaf
Seita.6G094800	0.353438	Leaf
Seita.3G228300	0.349783	Leaf
Seita.6G148100	0.348769	Leaf
Seita.7G081100	0.348127	Leaf
Seita.2G212200	0.347063	Leaf
Seita.7G287800	0.346227	Leaf
Seita.3G361100	0.345451	Leaf
Seita.9G197500	0.344316	Leaf
Seita.4G002200	0.343481	Leaf
Seita.7G164200	0.343355	Leaf
Seita.1G357900	0.341983	Leaf
Seita.3G244100	0.336908	Leaf
Seita.1G093900	0.334173	Leaf
Seita.2G430300	0.33297	Leaf
Seita.1G090100	0.331119	Leaf
Seita.9G566100	0.327077	Leaf
Seita.9G027200	0.326913	Leaf
Seita.5G412100	0.326859	Leaf
Seita.9G201200	0.325964	Leaf
Seita.8G181700	0.325735	Leaf
Seita.6G184900	0.322018	Leaf
Seita.1G293700	0.321703	Leaf
Seita.2G126200	0.321479	Leaf
Seita.9G473900	0.321411	Leaf
Seita.2G364600	0.320958	Leaf
Seita.9G553600	0.320916	Leaf
Seita.1G147500	0.32048	Leaf
Seita.4G032700	0.31967	Leaf
Seita.8G167700	0.319411	Leaf
Seita.1G353000	0.316964	Leaf
Seita.9G360200	0.315947	Leaf
Seita.3G000600	0.311684	Leaf
Seita.4G190200	0.311555	Leaf
Seita.3G168800	0.310531	Leaf
Seita.9G505300	0.310465	Leaf
Seita.1G032400	0.310336	Leaf
Seita.6G218900	0.310134	Leaf
Seita.4G149300	0.310065	Leaf
Seita.9G424800	0.309845	Leaf
Seita.9G406000	0.307968	Leaf
Seita.5G045000	0.30754	Leaf
Seita.9G086800	0.307202	Leaf
Seita.6G243800	0.303875	Leaf
Seita.9G445100	0.297387	Leaf
Seita.5G272000	0.297286	Leaf
Seita.8G060200	0.295574	Leaf
Seita.2G165800	0.294601	Leaf
Seita.1G106200	0.293664	Leaf
Seita.1G107600	0.293334	Leaf
Seita.4G267100	0.293249	Leaf
Seita.2G154700	0.291457	Leaf
Seita.6G244400	0.290661	Leaf
Seita.5G338400	0.284176	Leaf
Seita.2G264600	0.283868	Leaf
Seita.1G005900	0.282765	Leaf
Seita.5G158700	0.28171	Leaf
Seita.9G175100	0.278513	Leaf
Seita.2G400200	0.276382	Leaf
Seita.5G253900	0.275404	Leaf
Seita.9G260100	0.274962	Leaf
Seita.1G335200	0.272783	Leaf
Seita.2G279500	0.272607	Leaf
Seita.6G237800	0.271646	Leaf
Seita.9G325500	0.269606	Leaf
Seita.7G178000	0.268559	Leaf
Seita.2G429500	0.267166	Leaf
Seita.5G139400	0.265983	Leaf
Seita.7G112600	0.265411	Leaf
Seita.9G457200	0.263346	Leaf
Seita.1G360700	0.262831	Leaf
Seita.4G112300	0.26214	Leaf
Seita.3G256800	0.258347	Leaf
Seita.4G168200	0.257375	Leaf
Seita.3G017400	0.25726	Leaf
Seita.2G344600	0.257	Leaf
Seita.6G247500	0.256525	Leaf
Seita.5G270200	0.256446	Leaf
Seita.3G089800	0.255464	Leaf
Seita.5G204400	0.254803	Leaf
Seita.4G278800	0.253636	Leaf
Seita.1G289000	0.251911	Leaf
Seita.4G260200	0.251798	Leaf
Seita.1G245500	0.251635	Leaf
Seita.2G193500	0.251632	Leaf
Seita.9G326800	0.246017	Leaf
Seita.9G048200	0.245769	Leaf
Seita.1G256400	0.245143	Leaf
Seita.7G217800	0.243988	Leaf
Seita.3G152400	0.242134	Leaf
Seita.2G092400	0.24172	Leaf
Seita.7G150600	0.239841	Leaf
Seita.7G057500	0.239294	Leaf
Seita.4G062000	0.23693	Leaf
Seita.2G004600	0.233899	Leaf
Seita.3G051400	0.231462	Leaf
Seita.4G227100	0.230773	Leaf
Seita.5G097700	0.229598	Leaf
Seita.5G311500	0.229237	Leaf
Seita.2G102800	0.227962	Leaf
Seita.8G043100	0.225507	Leaf
Seita.4G240700	0.224146	Leaf
Seita.1G233400	0.222372	Leaf
Seita.9G362600	0.221334	Leaf
Seita.8G194200	0.220097	Leaf
Seita.8G004100	0.216353	Leaf
Seita.2G255900	0.215594	Leaf
Seita.2G057100	0.215504	Leaf
Seita.7G334700	0.212754	Leaf
Seita.1G003100	0.212293	Leaf
Seita.3G126200	0.210011	Leaf
Seita.1G291400	0.207315	Leaf
Seita.1G189600	0.205554	Leaf
Seita.7G228400	0.205419	Leaf
Seita.2G201500	0.203838	Leaf
Seita.9G035900	0.199899	Leaf
Seita.3G312200	0.197874	Leaf
Seita.8G195800	0.194857	Leaf
Seita.2G322700	0.191431	Leaf
Seita.9G428600	0.188707	Leaf
Seita.2G331100	0.184406	Leaf
Seita.9G190900	0.184064	Leaf
Seita.4G218900	0.181847	Leaf
Seita.8G238000	0.180763	Leaf
Seita.1G369500	0.180332	Leaf
Seita.3G345800	0.179576	Leaf
Seita.1G001400	0.169049	Leaf
Seita.3G163700	0.167691	Leaf
Seita.1G332500	0.1657	Leaf
Seita.7G183200	0.165032	Leaf
Seita.9G486000	0.16257	Leaf
Seita.2G167200	0.160936	Leaf
Seita.9G045700	0.153914	Leaf
Seita.2G079700	0.151115	Leaf
Seita.2G032100	0.145217	Leaf
Seita.6G131900	0.13264	Leaf
Seita.1G359800	0.132303	Leaf
Seita.1G343600	0.128041	Leaf
Seita.8G051500	0.12629	Leaf
Seita.1G159800	0.112691	Leaf
Seita.6G117100	0.112534	Leaf
Seita.9G265900	0.112135	Leaf
Seita.6G012500	0.104724	Leaf
Seita.2G041700	0.104686	Leaf
Seita.6G103200	0.104511	Leaf
Seita.1G123800	0.103852	Leaf
Seita.9G116700	0.102291	Leaf
Seita.2G132200	0.0992495	Leaf
Seita.8G222600	0.0979594	Leaf
Seita.3G401400	0.0963825	Leaf
Seita.1G369800	0.0883592	Leaf
Seita.5G128900	0.0864701	Leaf
Seita.3G105800	0.0844802	Leaf
Seita.3G263500	0.0838724	Leaf
Seita.6G181000	8.7265	Leaf
Seita.6G239500	0.0825605	Leaf
Seita.5G065000	0.0824696	Leaf
Seita.6G037200	0.0794099	Leaf
Seita.7G165800	0.0793391	Leaf
Seita.1G297200	0.0755276	Leaf
Seita.2G387500	0.0744921	Leaf
Seita.5G043300	0.073892	Leaf
Seita.1G221200	0.070679	Leaf
Seita.7G148700	0.0629858	Leaf
Seita.1G181800	0.0628848	Leaf
Seita.4G291000	0.0567707	Leaf
Seita.5G311800	0.0509589	Leaf
Seita.8G159100	0.0488959	Leaf
Seita.6G045300	0.0459578	Leaf
Seita.9G127700	0.0455904	Leaf
Seita.1G332100	0.0439357	Leaf
Seita.3G122000	0.0347315	Leaf
Seita.6G200300	0.0346403	Leaf
Seita.9G379300	0.0291589	Leaf
Seita.9G148500	0.0266549	Leaf
Seita.1G075800	0.0256299	Leaf
Seita.2G059900	0.0146535	Leaf
Seita.7G270700	0.00669678	Leaf
Seita.9G517100	0.00617413	Leaf
Seita.3G154800	0.00246488	Leaf
Seita.7G228400	2012.99	Root
Seita.5G274400	253.193	Root
Seita.9G443000	156.909	Root
Seita.6G200300	57.9042	Root
Seita.9G148500	38.4483	Root
Seita.7G333500	37.6447	Root
Seita.2G244500	35.1523	Root
Seita.8G056000	34.9923	Root
Seita.5G450000	25.8639	Root
Seita.2G024900	18.3794	Root
Seita.5G454200	16.5452	Root
Seita.1G314000	15.8626	Root
Seita.2G088300	14.9986	Root
Seita.6G075100	13.4649	Root
Seita.4G253500	12.5351	Root
Seita.7G290900	12.178	Root
Seita.5G346700	12.1004	Root
Seita.6G167900	12.005	Root
Seita.5G299700	11.2321	Root
Seita.3G297100	10.4208	Root
Seita.3G088000	10.3779	Root
Seita.4G286000	10.0011	Root
Seita.7G164300	9.74502	Root
Seita.4G190300	9.15782	Root
Seita.9G148300	8.39035	Root
Seita.5G286400	8.31677	Root
Seita.9G061500	8.01263	Root
Seita.6G218600	8.00437	Root
Seita.5G251600	7.79753	Root
Seita.8G114300	7.68519	Root
Seita.7G129300	7.50962	Root
Seita.3G109300	7.50934	Root
Seita.9G269200	6.83011	Root
Seita.8G170000	6.58386	Root
Seita.9G517100	6.47698	Root
Seita.7G238900	6.46752	Root
Seita.7G331800	6.34541	Root
Seita.7G021600	5.98563	Root
Seita.9G044700	5.75611	Root
Seita.9G532000	5.68196	Root
Seita.4G056700	5.4441	Root
Seita.4G260200	5.27781	Root
Seita.2G317300	5.24584	Root
Seita.2G324500	4.82222	Root
Seita.8G170100	4.77773	Root
Seita.3G399900	4.77337	Root
Seita.8G226300	4.40666	Root
Seita.2G067800	4.33276	Root
Seita.1G340100	4.29302	Root
Seita.6G231300	4.25598	Root
Seita.5G175100	4.14995	Root
Seita.9G035900	4.12952	Root
Seita.1G240500	4.015	Root
Seita.6G022200	3.98826	Root
Seita.5G203500	3.94891	Root
Seita.7G143500	3.87804	Root
Seita.9G403600	3.7755	Root
Seita.9G263600	3.76377	Root
Seita.2G096000	3.7636	Root
Seita.1G057100	3.65022	Root
Seita.9G269000	3.55624	Root
Seita.9G191400	3.46494	Root
Seita.3G063900	3.37028	Root
Seita.9G494000	3.28778	Root
Seita.5G448000	3.24509	Root
Seita.5G133700	3.15467	Root
Seita.7G193800	3.14842	Root
Seita.7G021800	3.1374	Root
Seita.3G028200	3.13231	Root
Seita.9G209100	3.08212	Root
Seita.9G056300	3.0722	Root
Seita.6G120100	3.02289	Root
Seita.2G058300	3.00884	Root
Seita.2G010200	2.99654	Root
Seita.2G048400	2.95842	Root
Seita.2G129000	2.94895	Root
Seita.7G196700	2.93964	Root
Seita.4G196800	2.92142	Root
Seita.7G226400	2.90956	Root
Seita.3G338000	2.89328	Root
Seita.5G354800	2.8472	Root
Seita.2G365800	2.80878	Root
Seita.7G293300	2.80004	Root
Seita.5G448500	2.78208	Root
Seita.7G253900	2.75865	Root
Seita.9G057500	2.72419	Root
Seita.2G024600	2.71458	Root
Seita.1G366300	2.64303	Root
Seita.4G004900	2.63893	Root
Seita.9G149600	2.63357	Root
Seita.3G146800	2.61221	Root
Seita.1G302500	2.57677	Root
Seita.2G154800	2.5558	Root
Seita.7G150500	2.53938	Root
Seita.4G186000	2.5373	Root
Seita.3G299300	2.49518	Root
Seita.4G078200	2.4936	Root
Seita.6G174100	2.49125	Root
Seita.5G113700	2.46034	Root
Seita.5G231500	2.45859	Root
Seita.7G133400	2.43752	Root
Seita.6G216800	2.39548	Root
Seita.5G169400	2.37967	Root
Seita.3G353700	2.3653	Root
Seita.7G306300	2.36001	Root
Seita.6G051500	2.35986	Root
Seita.6G038300	2.32543	Root
Seita.9G057000	2.31812	Root
Seita.9G465500	2.30894	Root
Seita.2G105100	2.28503	Root
Seita.8G099100	2.2812	Root
Seita.J029100	2.2566	Root
Seita.3G348900	2.24418	Root
Seita.7G161100	2.21666	Root
Seita.9G350600	2.21537	Root
Seita.3G315000	2.20411	Root
Seita.5G462500	2.18786	Root
Seita.3G058600	2.18583	Root
Seita.4G169500	2.18199	Root
Seita.5G099500	2.17014	Root
Seita.3G237400	2.16632	Root
Seita.5G246700	2.15292	Root
Seita.9G536400	2.09385	Root
Seita.1G206600	2.09208	Root
Seita.2G193300	2.08757	Root
Seita.9G346400	2.07802	Root
Seita.3G004800	2.06162	Root
Seita.7G186100	2.01661	Root
Seita.5G203600	1.99413	Root
Seita.3G361100	1.99053	Root
Seita.4G190200	1.98824	Root
Seita.9G537600	1.97751	Root
Seita.2G030900	1.97447	Root
Seita.5G351100	1.95686	Root
Seita.9G228900	1.9558	Root
Seita.4G001700	1.95315	Root
Seita.5G003600	1.95132	Root
Seita.1G323200	1.94396	Root
Seita.9G431700	1.93952	Root
Seita.9G435100	1.92861	Root
Seita.5G351700	1.92007	Root
Seita.5G225400	1.9165	Root
Seita.6G246400	1.91115	Root
Seita.5G037100	1.88388	Root
Seita.2G319800	1.87578	Root
Seita.8G099000	1.86957	Root
Seita.5G314100	1.86868	Root
Seita.5G393300	1.82441	Root
Seita.4G260100	1.8244	Root
Seita.7G153100	1.82113	Root
Seita.1G336300	1.81915	Root
Seita.7G152200	1.81645	Root
Seita.9G303200	1.81096	Root
Seita.7G232700	1.80144	Root
Seita.5G014900	1.79469	Root
Seita.2G409800	1.79373	Root
Seita.3G306100	1.79073	Root
Seita.7G150600	1.79016	Root
Seita.3G197300	1.78176	Root
Seita.9G465800	1.76935	Root
Seita.3G159300	1.76808	Root
Seita.2G270400	1.75178	Root
Seita.6G103200	1.74985	Root
Seita.1G099200	1.73816	Root
Seita.3G171200	1.73793	Root
Seita.8G136500	1.72685	Root
Seita.3G165100	1.72239	Root
Seita.3G340300	1.72204	Root
Seita.5G201500	1.71498	Root
Seita.3G131400	1.71203	Root
Seita.9G064400	1.70457	Root
Seita.9G553600	1.69644	Root
Seita.7G049900	1.67159	Root
Seita.8G054100	1.66769	Root
Seita.3G060900	1.66756	Root
Seita.6G244300	1.66718	Root
Seita.9G475100	1.66489	Root
Seita.4G184200	1.66213	Root
Seita.7G291800	1.66076	Root
Seita.9G091600	1.66063	Root
Seita.2G435900	1.65919	Root
Seita.1G217400	1.65766	Root
Seita.9G248900	1.65595	Root
Seita.9G034000	1.65032	Root
Seita.7G157100	1.64308	Root
Seita.4G121200	1.63927	Root
Seita.6G181000	1.63642	Root
Seita.7G002200	1.63639	Root
Seita.7G248800	1.63555	Root
Seita.9G226000	1.62463	Root
Seita.5G416900	1.61557	Root
Seita.9G435200	1.61373	Root
Seita.3G005200	1.61339	Root
Seita.7G237800	1.603	Root
Seita.9G213600	1.60249	Root
Seita.5G155300	1.60179	Root
Seita.7G234500	1.59248	Root
Seita.3G305500	1.58641	Root
Seita.7G086700	1.58604	Root
Seita.9G511000	1.57575	Root
Seita.7G029700	1.5681	Root
Seita.2G342900	1.56664	Root
Seita.7G106100	1.56293	Root
Seita.1G240600	1.56188	Root
Seita.2G207400	1.55291	Root
Seita.1G181300	1.54933	Root
Seita.2G239600	1.54358	Root
Seita.2G000200	1.54212	Root
Seita.9G399100	1.53174	Root
Seita.9G347000	1.5305	Root
Seita.9G344200	1.52746	Root
Seita.1G300800	1.52605	Root
Seita.8G220900	1.52528	Root
Seita.3G087700	1.52088	Root
Seita.9G057700	1.51323	Root
Seita.2G444000	1.51168	Root
Seita.9G061200	1.50934	Root
Seita.8G242200	1.50902	Root
Seita.3G089800	1.50748	Root
Seita.2G191000	1.50588	Root
Seita.2G431100	1.50202	Root
Seita.9G552700	0.668443	Root
Seita.9G233000	0.667837	Root
Seita.1G019900	0.667154	Root
Seita.9G388700	0.666466	Root
Seita.9G346700	0.666375	Root
Seita.2G216600	0.665893	Root
Seita.9G039100	0.665768	Root
Seita.3G096400	0.664077	Root
Seita.1G295200	0.664059	Root
Seita.3G070500	0.664057	Root
Seita.5G226400	0.663774	Root
Seita.5G161800	0.662907	Root
Seita.8G018400	0.662274	Root
Seita.1G352200	0.662047	Root
Seita.3G302400	0.661864	Root
Seita.3G035800	0.661296	Root
Seita.5G027600	0.659937	Root
Seita.9G401000	0.659835	Root
Seita.5G411700	0.657979	Root
Seita.9G403300	0.656208	Root
Seita.4G242200	0.655155	Root
Seita.7G077500	0.654612	Root
Seita.1G057300	0.654581	Root
Seita.9G224500	0.654528	Root
Seita.9G537700	0.649435	Root
Seita.J022400	0.648486	Root
Seita.2G001500	0.64818	Root
Seita.6G250100	0.648155	Root
Seita.2G173700	0.648112	Root
Seita.6G029400	0.647308	Root
Seita.8G108400	0.646481	Root
Seita.4G009400	0.646301	Root
Seita.1G020700	0.645534	Root
Seita.8G128800	0.645519	Root
Seita.1G159800	0.643016	Root
Seita.6G050300	0.642767	Root
Seita.1G004600	0.642072	Root
Seita.7G286800	0.641738	Root
Seita.5G200400	0.638773	Root
Seita.1G169700	0.638684	Root
Seita.1G377900	0.638512	Root
Seita.1G239800	0.638439	Root
Seita.6G090000	0.636927	Root
Seita.7G150300	0.634786	Root
Seita.4G148000	0.63353	Root
Seita.7G111100	0.633218	Root
Seita.9G151200	0.633194	Root
Seita.2G233100	0.632298	Root
Seita.5G309300	0.631492	Root
Seita.6G151100	0.63125	Root
Seita.2G071100	0.629464	Root
Seita.2G386600	0.629272	Root
Seita.5G020900	0.629013	Root
Seita.5G291800	0.6289	Root
Seita.8G115500	0.628784	Root
Seita.6G174800	0.628395	Root
Seita.1G068300	0.62826	Root
Seita.5G057800	0.628035	Root
Seita.8G156700	0.627325	Root
Seita.7G119000	0.626932	Root
Seita.3G239600	0.624667	Root
Seita.1G294700	0.624581	Root
Seita.6G227200	0.623871	Root
Seita.9G133700	0.623856	Root
Seita.4G078700	0.623594	Root
Seita.5G041600	0.623452	Root
Seita.3G010200	0.622733	Root
Seita.4G108500	0.622096	Root
Seita.1G031900	0.622087	Root
Seita.3G036900	0.622034	Root
Seita.4G191200	0.619748	Root
Seita.3G137800	0.618319	Root
Seita.5G025900	0.618184	Root
Seita.9G412600	0.616669	Root
Seita.7G168600	0.616073	Root
Seita.6G163400	0.614761	Root
Seita.7G030200	0.613834	Root
Seita.4G066100	0.613786	Root
Seita.5G064400	0.609908	Root
Seita.9G569100	0.607448	Root
Seita.3G310700	0.60668	Root
Seita.6G079600	0.606643	Root
Seita.5G417400	0.606417	Root
Seita.2G233300	0.605879	Root
Seita.6G202800	0.605657	Root
Seita.2G114900	0.603361	Root
Seita.9G495800	0.603045	Root
Seita.9G411100	0.601691	Root
Seita.3G106000	0.601351	Root
Seita.1G333200	0.598737	Root
Seita.9G415100	0.596305	Root
Seita.9G233100	0.596169	Root
Seita.8G145600	0.594743	Root
Seita.9G115300	0.590788	Root
Seita.9G503900	0.590585	Root
Seita.1G143400	0.58821	Root
Seita.9G045700	0.584926	Root
Seita.7G099000	0.584733	Root
Seita.9G239600	0.584369	Root
Seita.3G111600	0.583737	Root
Seita.6G118900	0.583717	Root
Seita.4G212200	0.582531	Root
Seita.9G091400	0.5814	Root
Seita.8G192500	0.581073	Root
Seita.9G033900	0.580764	Root
Seita.7G243300	0.580196	Root
Seita.4G160500	0.580082	Root
Seita.9G549600	0.579959	Root
Seita.1G375800	0.57751	Root
Seita.8G055900	0.57696	Root
Seita.5G038000	0.576028	Root
Seita.5G346900	0.575774	Root
Seita.4G108300	0.574814	Root
Seita.1G130500	0.574237	Root
Seita.4G289100	0.573199	Root
Seita.5G365900	0.57319	Root
Seita.6G184900	0.572978	Root
Seita.2G239700	0.570209	Root
Seita.6G084800	0.570074	Root
Seita.6G128400	0.569525	Root
Seita.1G071600	0.568104	Root
Seita.6G087600	0.568047	Root
Seita.9G003700	0.567636	Root
Seita.4G074600	0.567294	Root
Seita.6G229000	0.566658	Root
Seita.2G415900	0.56634	Root
Seita.1G031700	0.565345	Root
Seita.2G167200	0.565196	Root
Seita.9G410800	0.565118	Root
Seita.3G152400	0.564091	Root
Seita.3G070800	0.564065	Root
Seita.1G021100	0.563962	Root
Seita.2G124900	0.563376	Root
Seita.1G241900	0.56222	Root
Seita.3G282200	0.561532	Root
Seita.3G033700	0.56035	Root
Seita.7G280000	0.559489	Root
Seita.7G321300	0.559438	Root
Seita.2G062200	0.559242	Root
Seita.7G081100	0.558897	Root
Seita.3G177700	0.558041	Root
Seita.3G203000	0.556962	Root
Seita.7G168800	0.55412	Root
Seita.1G123700	0.552728	Root
Seita.1G221800	0.552695	Root
Seita.6G063200	0.55252	Root
Seita.J011300	0.552172	Root
Seita.2G279400	0.551987	Root
Seita.3G401400	0.551368	Root
Seita.8G110600	0.551188	Root
Seita.3G173900	0.550055	Root
Seita.5G312200	0.549645	Root
Seita.3G012400	0.548684	Root
Seita.5G152200	0.547975	Root
Seita.7G069200	0.547494	Root
Seita.9G260100	0.54675	Root
Seita.3G143500	0.544804	Root
Seita.9G283700	0.544198	Root
Seita.6G188100	0.544181	Root
Seita.4G079200	0.543929	Root
Seita.1G291300	0.543567	Root
Seita.5G291000	0.543368	Root
Seita.8G110200	0.543017	Root
Seita.6G081900	0.54301	Root
Seita.3G105800	0.54033	Root
Seita.2G071400	0.539878	Root
Seita.7G080400	0.53962	Root
Seita.9G466000	0.539403	Root
Seita.5G414600	0.539345	Root
Seita.3G362000	0.537977	Root
Seita.9G068800	0.537834	Root
Seita.8G150700	0.537709	Root
Seita.8G160500	0.537605	Root
Seita.5G453500	0.537292	Root
Seita.7G265100	0.535884	Root
Seita.9G411000	0.534318	Root
Seita.8G050800	0.534176	Root
Seita.3G039600	0.533348	Root
Seita.6G084900	0.532696	Root
Seita.2G303600	0.532449	Root
Seita.7G319500	0.532376	Root
Seita.2G051000	0.53211	Root
Seita.8G053300	0.531966	Root
Seita.1G245300	0.531864	Root
Seita.3G361900	0.529902	Root
Seita.1G198600	0.529288	Root
Seita.4G209000	0.525652	Root
Seita.5G190900	0.524287	Root
Seita.8G114200	0.523431	Root
Seita.7G051300	0.522635	Root
Seita.J020800	0.522476	Root
Seita.2G037500	0.522333	Root
Seita.3G032300	0.521727	Root
Seita.3G241900	0.521132	Root
Seita.1G123600	0.521066	Root
Seita.5G410900	0.518851	Root
Seita.3G106100	0.518189	Root
Seita.1G151900	0.51676	Root
Seita.5G134300	0.51512	Root
Seita.9G483700	0.513372	Root
Seita.9G491200	0.513031	Root
Seita.9G087700	0.512488	Root
Seita.3G024100	0.511069	Root
Seita.1G003100	0.510085	Root
Seita.1G060900	0.509623	Root
Seita.1G291100	0.508971	Root
Seita.4G154600	0.5088	Root
Seita.5G132100	0.508083	Root
Seita.9G026100	0.506332	Root
Seita.3G053400	0.505549	Root
Seita.5G272500	0.503691	Root
Seita.9G423200	0.502618	Root
Seita.6G197700	0.501882	Root
Seita.1G205300	0.501009	Root
Seita.1G034300	0.500607	Root
Seita.1G046000	0.50059	Root
Seita.2G059900	0.500308	Root
Seita.5G266700	0.500176	Root
Seita.9G099700	0.499664	Root
Seita.7G233900	0.4995	Root
Seita.8G085600	0.497995	Root
Seita.9G267500	0.497144	Root
Seita.9G449900	0.496142	Root
Seita.3G188900	0.495145	Root
Seita.8G196400	0.495105	Root
Seita.5G139100	0.494393	Root
Seita.9G085800	0.493861	Root
Seita.2G177300	0.492723	Root
Seita.9G440200	0.49109	Root
Seita.2G154400	0.489977	Root
Seita.7G283600	0.489357	Root
Seita.7G281700	0.489212	Root
Seita.6G197500	0.488961	Root
Seita.1G312400	0.488535	Root
Seita.1G252300	0.488517	Root
Seita.7G178700	0.487354	Root
Seita.5G276200	0.486847	Root
Seita.9G568400	0.486189	Root
Seita.9G534400	0.48617	Root
Seita.7G114700	0.482424	Root
Seita.2G416500	0.481209	Root
Seita.5G053000	0.480271	Root
Seita.4G040400	0.479899	Root
Seita.5G154800	0.478442	Root
Seita.5G455900	0.477752	Root
Seita.7G083500	0.477417	Root
Seita.6G171300	0.476573	Root
Seita.9G551300	0.473436	Root
Seita.3G277800	0.47308	Root
Seita.9G329100	0.471683	Root
Seita.3G090300	0.471679	Root
Seita.9G200600	0.471492	Root
Seita.4G194000	0.469574	Root
Seita.4G200700	0.469523	Root
Seita.5G059300	0.466173	Root
Seita.2G408400	0.465169	Root
Seita.7G158600	0.464955	Root
Seita.5G085300	0.464749	Root
Seita.2G422000	0.464698	Root
Seita.6G009100	0.464277	Root
Seita.6G012500	0.463512	Root
Seita.7G294000	0.462964	Root
Seita.5G409600	0.462113	Root
Seita.1G292000	0.461921	Root
Seita.6G235000	0.461024	Root
Seita.5G376100	0.461021	Root
Seita.9G205400	0.460944	Root
Seita.5G435000	0.460445	Root
Seita.9G357300	0.459703	Root
Seita.4G083100	0.458921	Root
Seita.7G186800	0.458062	Root
Seita.7G138200	0.456157	Root
Seita.1G106100	0.456048	Root
Seita.3G406700	0.455834	Root
Seita.9G263200	0.455327	Root
Seita.5G070200	0.455228	Root
Seita.3G232800	0.454292	Root
Seita.4G275800	0.453918	Root
Seita.3G239500	0.451514	Root
Seita.1G060200	0.450625	Root
Seita.3G222700	0.450287	Root
Seita.4G175200	0.450215	Root
Seita.4G202500	0.449765	Root
Seita.5G464000	0.449486	Root
Seita.9G314300	0.448694	Root
Seita.9G118300	0.44792	Root
Seita.4G007000	0.446694	Root
Seita.5G389700	0.4445	Root
Seita.2G138000	0.444306	Root
Seita.9G048000	0.444239	Root
Seita.2G237300	0.443078	Root
Seita.9G345700	0.442723	Root
Seita.9G005200	0.44084	Root
Seita.6G050700	0.439274	Root
Seita.9G154700	0.438234	Root
Seita.4G077800	0.437517	Root
Seita.4G074900	0.43681	Root
Seita.6G011500	0.435162	Root
Seita.4G187500	0.433753	Root
Seita.J030900	0.432983	Root
Seita.1G049900	0.431049	Root
Seita.1G343600	0.428639	Root
Seita.3G334500	0.427962	Root
Seita.3G054100	0.426766	Root
Seita.6G017200	0.423337	Root
Seita.5G155100	0.420478	Root
Seita.2G179100	0.419322	Root
Seita.6G090100	0.418303	Root
Seita.5G427000	0.417641	Root
Seita.5G290800	0.417402	Root
Seita.5G311900	0.415663	Root
Seita.9G131900	0.413476	Root
Seita.6G090600	0.413037	Root
Seita.2G444500	0.412424	Root
Seita.9G311900	0.409761	Root
Seita.8G095900	0.408828	Root
Seita.6G085600	0.407607	Root
Seita.4G220000	0.404367	Root
Seita.1G238300	0.404174	Root
Seita.9G081400	0.401966	Root
Seita.5G380600	0.39992	Root
Seita.3G328400	0.39893	Root
Seita.1G294200	0.398519	Root
Seita.2G378300	0.396742	Root
Seita.5G202400	0.396478	Root
Seita.9G227500	0.394989	Root
Seita.2G324300	0.394812	Root
Seita.7G235100	0.392523	Root
Seita.1G146700	0.392446	Root
Seita.9G472500	0.390549	Root
Seita.9G410200	0.389737	Root
Seita.9G145300	0.387931	Root
Seita.9G142600	0.387535	Root
Seita.2G346100	0.385882	Root
Seita.6G167400	0.385578	Root
Seita.1G147500	0.384577	Root
Seita.5G141100	0.379954	Root
Seita.5G123100	0.379776	Root
Seita.3G022000	0.379733	Root
Seita.5G061900	0.378429	Root
Seita.7G272300	0.378249	Root
Seita.5G398300	0.377896	Root
Seita.2G382900	0.373128	Root
Seita.1G302000	0.371227	Root
Seita.1G002500	0.369915	Root
Seita.2G076200	0.369621	Root
Seita.6G105300	0.369307	Root
Seita.9G571700	0.369052	Root
Seita.3G391300	0.367605	Root
Seita.4G210300	0.366229	Root
Seita.4G052500	0.364677	Root
Seita.5G261600	0.364506	Root
Seita.4G233200	0.364013	Root
Seita.2G156900	0.363806	Root
Seita.5G262900	0.360055	Root
Seita.5G125400	0.358077	Root
Seita.4G235800	0.358039	Root
Seita.4G173200	0.3574	Root
Seita.5G045000	0.356056	Root
Seita.7G050200	0.354412	Root
Seita.4G207000	0.353876	Root
Seita.2G364900	0.353309	Root
Seita.7G166900	0.351559	Root
Seita.8G037800	0.351083	Root
Seita.5G064500	0.349084	Root
Seita.9G013900	0.348521	Root
Seita.3G192600	0.345816	Root
Seita.9G127800	0.344679	Root
Seita.9G073000	0.342613	Root
Seita.3G119400	0.341419	Root
Seita.1G042600	0.339791	Root
Seita.6G105500	0.339436	Root
Seita.9G035500	0.339127	Root
Seita.2G289500	0.33627	Root
Seita.2G394900	0.336061	Root
Seita.6G113700	0.334472	Root
Seita.2G308300	0.333612	Root
Seita.2G354300	0.330755	Root
Seita.1G075300	0.330095	Root
Seita.9G031700	0.327665	Root
Seita.5G286700	0.325912	Root
Seita.7G063800	0.324294	Root
Seita.5G413500	0.324158	Root
Seita.2G292500	0.322103	Root
Seita.5G455400	0.318534	Root
Seita.2G371700	0.317179	Root
Seita.3G115000	0.316651	Root
Seita.2G083500	0.31585	Root
Seita.2G253000	0.314537	Root
Seita.7G249700	0.314261	Root
Seita.6G091500	0.314018	Root
Seita.7G048200	0.313958	Root
Seita.9G110400	0.312475	Root
Seita.1G171900	0.311233	Root
Seita.9G034700	0.307183	Root
Seita.3G216800	0.306443	Root
Seita.8G140200	0.305195	Root
Seita.9G203800	0.304661	Root
Seita.6G110200	0.304534	Root
Seita.7G030600	0.304446	Root
Seita.3G161600	0.303988	Root
Seita.9G056000	0.303154	Root
Seita.4G006900	0.302355	Root
Seita.5G171200	0.301922	Root
Seita.3G346300	0.30154	Root
Seita.2G324200	0.299785	Root
Seita.9G437400	0.297427	Root
Seita.5G174200	0.296479	Root
Seita.9G426200	0.293611	Root
Seita.9G286500	0.292297	Root
Seita.7G280600	0.291182	Root
Seita.5G095800	0.290105	Root
Seita.2G002000	0.289177	Root
Seita.1G088700	0.286642	Root
Seita.2G363800	0.286011	Root
Seita.6G012600	0.285597	Root
Seita.9G023300	0.282691	Root
Seita.1G175800	0.280954	Root
Seita.5G134100	0.279379	Root
Seita.8G077000	0.276004	Root
Seita.2G345500	0.275045	Root
Seita.2G289700	0.273738	Root
Seita.1G348700	0.27109	Root
Seita.5G389900	0.268613	Root
Seita.9G223500	0.267744	Root
Seita.4G262700	0.266555	Root
Seita.1G297000	0.265762	Root
Seita.7G280700	0.265649	Root
Seita.2G266800	0.265066	Root
Seita.4G003100	0.263841	Root
Seita.3G345800	0.263143	Root
Seita.3G170100	0.261959	Root
Seita.4G127300	0.260898	Root
Seita.7G155700	0.260362	Root
Seita.5G280800	0.258407	Root
Seita.7G134600	0.258264	Root
Seita.9G055900	0.257128	Root
Seita.4G286700	0.254007	Root
Seita.1G293400	0.252893	Root
Seita.8G084700	0.251299	Root
Seita.9G570600	0.249169	Root
Seita.8G106400	0.248385	Root
Seita.8G121300	0.247168	Root
Seita.9G047400	0.246859	Root
Seita.7G075300	0.246556	Root
Seita.5G030700	0.246152	Root
Seita.7G231100	0.245505	Root
Seita.9G352300	0.245243	Root
Seita.6G159400	0.244927	Root
Seita.3G163700	0.242598	Root
Seita.5G005900	0.240976	Root
Seita.5G244500	0.238961	Root
Seita.9G033500	0.238815	Root
Seita.3G071100	0.235776	Root
Seita.4G056200	0.235101	Root
Seita.3G358300	0.231853	Root
Seita.3G179200	0.230161	Root
Seita.9G490200	0.228281	Root
Seita.8G243500	0.227895	Root
Seita.3G215900	0.227563	Root
Seita.9G248700	0.227546	Root
Seita.6G159300	0.2269	Root
Seita.6G022500	0.226624	Root
Seita.2G394800	0.223942	Root
Seita.3G138300	0.223791	Root
Seita.5G393400	0.221108	Root
Seita.9G056700	0.220329	Root
Seita.5G293700	0.219803	Root
Seita.9G315300	0.216906	Root
Seita.4G281500	0.214709	Root
Seita.7G301600	0.211885	Root
Seita.5G082200	0.207791	Root
Seita.2G255900	0.207159	Root
Seita.1G042500	0.205612	Root
Seita.7G168700	0.204156	Root
Seita.7G109800	0.2035	Root
Seita.7G179400	0.20244	Root
Seita.9G259700	0.201774	Root
Seita.3G227500	0.201701	Root
Seita.5G453300	0.201184	Root
Seita.9G397900	0.195858	Root
Seita.4G173800	0.193757	Root
Seita.3G331200	0.193614	Root
Seita.1G106500	0.192536	Root
Seita.1G329300	0.190658	Root
Seita.2G421400	0.189642	Root
Seita.5G201900	0.189134	Root
Seita.6G081700	0.188652	Root
Seita.6G246500	0.188497	Root
Seita.6G177000	0.187885	Root
Seita.9G027100	0.185569	Root
Seita.1G351000	0.18262	Root
Seita.3G382100	0.18113	Root
Seita.9G464600	0.180956	Root
Seita.1G292600	0.179947	Root
Seita.7G241300	0.177082	Root
Seita.6G032000	0.1701	Root
Seita.5G318400	0.16897	Root
Seita.7G112200	0.164394	Root
Seita.9G486000	0.164188	Root
Seita.7G262100	0.162075	Root
Seita.5G308600	0.159916	Root
Seita.9G507300	0.157026	Root
Seita.9G319300	0.156575	Root
Seita.4G079600	0.155936	Root
Seita.1G355700	0.154076	Root
Seita.5G382900	0.153363	Root
Seita.9G412500	0.151586	Root
Seita.5G032100	0.150893	Root
Seita.5G065000	0.150003	Root
Seita.5G053700	0.149667	Root
Seita.2G430900	0.146487	Root
Seita.8G102100	0.146283	Root
Seita.9G459500	0.140122	Root
Seita.4G040000	0.137204	Root
Seita.2G079700	0.136798	Root
Seita.9G009200	0.132165	Root
Seita.1G276100	0.128537	Root
Seita.8G031400	0.12625	Root
Seita.3G146700	0.126207	Root
Seita.1G092000	0.12351	Root
Seita.7G123400	0.123505	Root
Seita.1G077300	0.12282	Root
Seita.3G026200	0.122461	Root
Seita.5G240000	0.113732	Root
Seita.7G088700	0.111476	Root
Seita.1G125900	0.104373	Root
Seita.6G107400	0.103809	Root
Seita.3G280100	0.103286	Root
Seita.4G201600	0.102106	Root
Seita.3G269600	0.101753	Root
Seita.1G058300	0.0942748	Root
Seita.8G046000	0.0936494	Root
Seita.5G324500	0.0935015	Root
Seita.3G339200	0.0917029	Root
Seita.6G222100	0.0909994	Root
Seita.2G422500	0.0891363	Root
Seita.3G283900	0.0887749	Root
Seita.4G220400	0.0884428	Root
Seita.5G046600	0.0873927	Root
Seita.3G269500	0.0868165	Root
Seita.5G442700	0.0811727	Root
Seita.3G322800	0.0769806	Root
Seita.5G104100	0.0716686	Root
Seita.2G417900	0.0682862	Root
Seita.2G042100	0.0658844	Root
Seita.4G239100	0.0636917	Root
Seita.2G322500	0.0593608	Root
Seita.9G096900	0.0583229	Root
Seita.9G163500	0.0574024	Root
Seita.5G261100	0.05034	Root
Seita.7G179900	0.0318297	Root
Seita.1G283800	0.0318191	Root
Seita.1G073500	0.031486	Root
Seita.6G060000	0.0288319	Root
Seita.6G143900	0.0212942	Root
Seita.9G546200	0.018521	Root
Seita.3G144100	0.00506118	Root

## Sheet: Table S6
Table S6: Biological processes associated with specifically expressed gene products of leaf and root tissues annotated against the Gene Ontology (GO) database
GO_Name	GO_ID	P_value	GenesOfSelectedSetInGOterm	Tissue	Treatment
Light reaction	GO:0019684	6.46305e-05	Seita.1G229100,Seita.7G123900,Seita.4G161600,Seita.1G016500,Seita.2G164500,Seita.3G408900,Seita.2G318800,Seita.7G171400,Seita.7G221500,Seita.4G026100,Seita.6G002400,Seita.9G561800,Seita.4G267400,Seita.9G401800,	Leaf	Drought
Response to oxygen-containing compound	GO:1901701	0.000262388	Seita.2G153400,Seita.7G084700,Seita.5G310300,Seita.9G457300,Seita.4G081900,Seita.2G275500,Seita.3G059000,Seita.9G063700,Seita.1G016500,Seita.7G119400,Seita.9G041800,Seita.9G466100,Seita.4G050000,Seita.7G221500,Seita.7G100500,Seita.7G286900,Seita.6G160700,	Leaf	Drought
Cellular component assembly	GO:0022607	0.000832975	Seita.9G487900,Seita.9G476100,Seita.1G229100,Seita.5G107600,Seita.5G353000,Seita.5G314200,Seita.4G161600,Seita.1G016500,Seita.5G342100,Seita.3G408900,Seita.3G159400,Seita.5G391000,Seita.2G318800,Seita.1G119400,Seita.2G319200,Seita.7G221500,Seita.4G026100,Seita.2G294600,Seita.9G561800,Seita.3G018100,Seita.9G398900,Seita.1G308100,Seita.3G249800,Seita.2G411100,Seita.3G028800,Seita.9G401800,	Leaf	Drought
Carbohydrate biosynthetic process	GO:0016051	0.00336834	Seita.9G117600,Seita.9G430200,Seita.2G386000,Seita.9G487900,Seita.9G394900,Seita.9G451100,Seita.2G112500,Seita.7G123900,Seita.3G133300,Seita.9G118100,Seita.1G201800,Seita.5G242900,Seita.5G036800,Seita.3G008400,Seita.4G202000,Seita.6G211200,Seita.9G100300,	Leaf	Drought
Intracellular transport	GO:0046907	0.00383696	Seita.5G359000,Seita.5G310300,Seita.5G255600,Seita.3G302100,Seita.8G020100,Seita.9G572100,Seita.3G381500,Seita.4G227600,Seita.9G461300,Seita.4G081900,Seita.1G016500,Seita.4G032400,Seita.3G277900,Seita.3G079500,Seita.5G391000,Seita.4G288500,Seita.7G051600,Seita.7G221500,Seita.3G283700,Seita.1G167100,Seita.4G059700,	Leaf	Drought
Signal transduction	GO:0007165	0.00515758	Seita.2G153400,Seita.5G310300,Seita.2G322100,Seita.5G358600,Seita.9G451100,Seita.1G229100,Seita.9G146800,Seita.9G457300,Seita.3G062300,Seita.4G081900,Seita.3G059000,Seita.9G063700,Seita.1G016500,Seita.7G119400,Seita.9G041800,Seita.9G466100,Seita.4G154100,Seita.4G050000,Seita.5G391000,Seita.1G213100,Seita.4G238600,Seita.1G221400,Seita.2G319200,Seita.7G221500,Seita.9G119700,Seita.7G100500,Seita.7G2…	Leaf	Drought
Response to organic substance	GO:0071310	0.0067506	Seita.2G153400,Seita.5G310300,Seita.5G358600,Seita.9G451100,Seita.9G457300,Seita.4G081900,Seita.2G275500,Seita.3G059000,Seita.9G063700,Seita.1G016500,Seita.9G041800,Seita.9G466100,Seita.4G050000,Seita.1G221400,Seita.7G221500,Seita.7G100500,Seita.7G286900,Seita.6G160700,	Leaf	Drought
Protein metabolic process	GO:0019538	0.00884118	Seita.1G299400,Seita.5G310300,Seita.7G331900,Seita.9G117600,Seita.3G078800,Seita.9G554800,Seita.3G235300,Seita.2G110900,Seita.9G487900,Seita.9G394900,Seita.3G194100,Seita.3G381500,Seita.9G476100,Seita.2G292400,Seita.3G032700,Seita.5G239200,Seita.1G229100,Seita.7G125300,Seita.3G343300,Seita.1G297300,Seita.9G457300,Seita.3G062300,Seita.7G123900,Seita.8G194300,Seita.2G078900,Seita.5G195300,Seita.5G0…	Leaf	Drought
NADPH regeneration	GO:0006740	0.0168825	Seita.4G161600,Seita.1G016500,Seita.1G082000,Seita.1G221400,Seita.7G221500,Seita.3G283700,Seita.9G561800,	Leaf	Drought
Shoot system development	GO:0048367	0.0464643	Seita.3G231500,Seita.2G357900,Seita.5G358600,Seita.3G381500,Seita.9G476100,Seita.9G457300,Seita.5G424000,Seita.2G275500,Seita.9G063700,Seita.5G314200,Seita.9G466100,Seita.5G342100,Seita.9G496100,Seita.5G253600,Seita.2G353600,Seita.1G221400,Seita.7G221500,Seita.7G201100,Seita.9G561800,Seita.5G362200,Seita.1G308100,	Leaf	Drought
Organic acid biosynthetic process	GO:0016053	3.78126e-07	Seita.8G094900,Seita.9G440900,Seita.7G117600,Seita.6G173700,Seita.5G301800,Seita.6G162900,Seita.1G097900,Seita.9G485600,Seita.7G259500,Seita.5G450800,Seita.8G202200,Seita.2G390500,Seita.9G444100,Seita.3G375200,Seita.1G223900,Seita.9G571100,Seita.9G061300,Seita.1G062500,Seita.4G055800,Seita.9G435700,Seita.9G271700,Seita.4G061800,Seita.9G167800,Seita.9G431200,Seita.1G257700,Seita.7G020900,Seita.5G0…	Root	Drought
Purine-containing compound metabolic process	GO:0072521	1.87073e-05	Seita.7G259500,Seita.J019700,Seita.1G177400,Seita.3G375200,Seita.1G073400,Seita.9G421200,Seita.9G271700,Seita.9G353200,Seita.6G097000,Seita.5G058700,Seita.9G431200,Seita.7G020900,Seita.5G049400,Seita.4G025700,Seita.7G085500,	Root	Drought
Response to cold	GO:0009409	0.000125526	Seita.7G259500,Seita.9G534300,Seita.4G259700,Seita.5G245200,Seita.4G011800,Seita.2G061900,Seita.7G178100,Seita.3G086700,Seita.9G525700,Seita.9G444100,Seita.9G344000,Seita.6G062500,Seita.1G223900,Seita.3G137700,Seita.9G458800,	Root	Drought
Hyperosmotic response	GO:0006972	0.000257072	Seita.6G173700,Seita.4G259700,Seita.J005500,Seita.9G344000,Seita.5G058700,Seita.7G020900,Seita.5G049400,	Root	Drought
Response to salt stress	GO:0009651	0.000780653	Seita.2G142500,Seita.7G115300,Seita.6G173700,Seita.4G259700,Seita.J005500,Seita.5G245200,Seita.5G450800,Seita.2G241600,Seita.9G344000,Seita.3G138800,Seita.2G218400,Seita.3G137700,Seita.5G058700,Seita.1G257700,Seita.7G020900,Seita.5G049400,	Root	Drought
Cellular homeostasis	GO:0019725	0.00117691	Seita.7G268900,Seita.5G158800,Seita.3G185400,Seita.2G061900,Seita.4G141900,Seita.9G530800,Seita.7G178100,Seita.9G370000,Seita.9G458800,Seita.7G268600,	Root	Drought
Indole-containing compound metabolic process	GO:0042430	0.00133922	Seita.6G173700,Seita.1G097900,Seita.9G444100,Seita.6G110500,Seita.7G020900,	Root	Drought
Response to reactive oxygen species	GO:0000302	0.00686163	Seita.6G173700,Seita.9G534300,Seita.3G185400,Seita.4G141900,Seita.6G176200,Seita.2G218400,Seita.9G353200,	Root	Drought
Secondary metabolite biosynthetic process	GO:0044550	0.00541409	Seita.9G444100,Seita.2G144900,Seita.5G210300,Seita.2G137100,Seita.2G198800,Seita.7G020900,Seita.7G036700,	Root	Drought
Lipid catabolic process	GO:0016042	0.0123157	Seita.3G102100,Seita.5G442100,Seita.5G121900,Seita.2G432600,Seita.9G207800,Seita.5G326000,Seita.5G049400,	Root	Drought
Stomatal complex morphogenesis	GO:0010103	6.11848e-05	Seita.3G232700,Seita.6G105200,Seita.2G041900,Seita.4G136300,Seita.3G126200,Seita.5G067400,Seita.6G085200,Seita.1G228100,Seita.1G348600,	Leaf	Recovery
Lipid biosynthetic process	GO:0008610	9.18473e-05	Seita.1G302100,Seita.6G105200,Seita.5G251700,Seita.5G282300,Seita.9G014000,Seita.1G166400,Seita.5G407200,Seita.1G361100,Seita.2G057100,Seita.4G136300,Seita.9G202300,Seita.3G126200,Seita.9G307400,Seita.2G044800,Seita.9G559300,Seita.5G429700,Seita.6G255800,Seita.9G564900,Seita.6G205300,Seita.1G364000,Seita.9G400600,Seita.6G085200,Seita.2G354500,Seita.5G207400,Seita.3G167300,Seita.1G228100,Seita.9G0…	Leaf	Recovery
Light reaction	GO:0019684	0.000423942	Seita.5G089600,Seita.6G105200,Seita.9G014000,Seita.1G379900,Seita.7G217800,Seita.5G327900,Seita.9G400600,Seita.3G141300,Seita.1G012400,Seita.2G344600,Seita.6G094800,Seita.3G397400,Seita.8G104100,Seita.3G136300,Seita.J002400,	Leaf	Recovery
Indole-containing compound metabolic process	GO:0042430	0.00055589	Seita.8G169200,Seita.5G089600,Seita.5G146200,Seita.9G456500,Seita.1G364000,Seita.9G234400,Seita.3G131500,	Leaf	Recovery
Tetrapyrrole metabolic process	GO:0033013	0.000681854	Seita.3G014700,Seita.6G105200,Seita.9G014000,Seita.5G407200,Seita.8G252700,Seita.9G202300,Seita.9G307400,Seita.2G044800,Seita.7G217800,Seita.3G141300,Seita.6G094800,Seita.8G104100,	Leaf	Recovery
Cellular component assembly	GO:0022607	0.0010004	Seita.9G456700,Seita.5G089600,Seita.7G183200,Seita.1G134500,Seita.2G440400,Seita.2G041900,Seita.9G088500,Seita.9G513600,Seita.3G242000,Seita.1G379900,Seita.9G516900,Seita.5G327900,Seita.9G400600,Seita.9G497100,Seita.9G576600,Seita.1G012400,Seita.1G228100,Seita.2G442000,Seita.4G248900,Seita.2G344600,Seita.3G397400,Seita.6G070600,Seita.9G159200,Seita.6G198900,Seita.8G104100,Seita.9G567600,Seita.4G0…	Leaf	Recovery
Shoot system development	GO:0048367	0.00147865	Seita.3G232700,Seita.5G089600,Seita.6G105200,Seita.2G041900,Seita.7G102300,Seita.2G152500,Seita.3G036800,Seita.4G136300,Seita.3G126200,Seita.5G067400,Seita.2G350100,Seita.6G085200,Seita.1G228100,Seita.2G442000,Seita.2G344600,Seita.8G222600,Seita.2G316100,Seita.7G190300,Seita.4G002300,Seita.6G070600,Seita.3G061100,Seita.3G155500,Seita.4G267100,Seita.9G159200,Seita.8G104100,Seita.9G197100,Seita.1G3…	Leaf	Recovery
Phyllome development	GO:0048827	0.00363815	Seita.5G089600,Seita.2G041900,Seita.7G102300,Seita.2G152500,Seita.3G036800,Seita.2G350100,Seita.2G442000,Seita.2G344600,Seita.2G316100,Seita.4G002300,Seita.3G061100,Seita.9G159200,Seita.8G104100,Seita.9G197100,Seita.9G567600,Seita.6G200200,Seita.2G304300,Seita.3G117800,Seita.1G221200,Seita.3G346500,	Leaf	Recovery
Gene expression	GO:0010467	0.00781371	Seita.2G385700,Seita.5G089600,Seita.9G145400,Seita.3G141800,Seita.6G105200,Seita.9G076300,Seita.4G168200,Seita.3G135000,Seita.1G028300,Seita.2G050500,Seita.2G041900,Seita.7G102300,Seita.9G014000,Seita.4G173900,Seita.5G041500,Seita.2G152500,Seita.3G036800,Seita.1G361100,Seita.6G224900,Seita.9G008900,Seita.7G232800,Seita.1G296900,Seita.9G202300,Seita.3G126200,Seita.9G487600,Seita.8G110400,Seita.1G2…	Leaf	Recovery
Intracellular transport	GO:0046907	0.0436593	Seita.1G040200,Seita.9G145400,Seita.3G135000,Seita.7G165800,Seita.2G041900,Seita.1G031800,Seita.3G002700,Seita.2G111900,Seita.3G126200,Seita.9G116000,Seita.9G187900,Seita.9G127200,Seita.5G140600,Seita.3G061100,Seita.4G267100,Seita.2G433400,Seita.5G204400,Seita.3G111100,Seita.3G025900,Seita.1G167900,Seita.9G190500,Seita.5G426800,	Leaf	Recovery
Purine-containing compound metabolic process	GO:0072521	5.31196e-11	Seita.3G111600,Seita.4G108500,Seita.3G192600,Seita.1G221800,Seita.3G306100,Seita.6G079600,Seita.J011300,Seita.1G019900,Seita.1G239800,Seita.4G281500,Seita.8G084700,Seita.1G238300,Seita.1G295200,Seita.5G246700,Seita.9G118300,Seita.5G123100,Seita.8G031400,Seita.5G041600,Seita.7G319500,Seita.9G426200,Seita.9G224500,Seita.7G286800,Seita.3G277800,Seita.5G455900,Seita.3G024100,Seita.5G141100,	Root	Recovery
Carbohydrate catabolic process	GO:0016052	7.7479e-11	Seita.4G108500,Seita.3G192600,Seita.1G221800,Seita.4G191200,Seita.3G306100,Seita.6G079600,Seita.7G262100,Seita.1G019900,Seita.4G281500,Seita.1G238300,Seita.1G295200,Seita.2G422000,Seita.5G246700,Seita.9G118300,Seita.9G350600,Seita.5G123100,Seita.8G031400,Seita.5G041600,Seita.7G319500,Seita.J029100,Seita.9G142600,Seita.7G286800,Seita.5G455900,Seita.3G024100,	Root	Recovery
Organonitrogen compound biosynthetic process	GO:1901566	1.8441e-09	Seita.8G160500,Seita.9G056000,Seita.3G111600,Seita.9G534400,Seita.9G503900,Seita.7G232700,Seita.9G568400,Seita.6G151100,Seita.1G034300,Seita.2G363800,Seita.9G423200,Seita.1G333200,Seita.3G331200,Seita.J011300,Seita.1G099200,Seita.2G051000,Seita.1G239800,Seita.4G281500,Seita.J022400,Seita.6G050300,Seita.1G073500,Seita.2G421400,Seita.5G064500,Seita.9G449900,Seita.9G388700,Seita.1G329300,Seita.8G084…	Root	Recovery
Phenylpropanoid metabolic process	GO:0009698	1.04052e-06	Seita.3G297100,Seita.6G151100,Seita.3G053400,Seita.5G365900,Seita.5G382900,Seita.5G154800,Seita.9G466000,Seita.1G240600,Seita.7G186100,Seita.7G049900,Seita.1G217400,Seita.6G167900,	Root	Recovery
Fluid transport	GO:0042044	0.000188953	Seita.1G241900,Seita.4G281500,Seita.9G118300,Seita.5G123100,Seita.5G455900,Seita.3G024100,	Root	Recovery
Benzene-containing compound metabolic process	GO:0042537	0.000508026	Seita.1G333200,Seita.2G051000,Seita.1G240600,Seita.1G283800,Seita.7G186100,Seita.9G099700,Seita.5G455900,	Root	Recovery
Hydrogen peroxide metabolic process	GO:0042743	0.00523316	Seita.7G283600,Seita.1G333200,Seita.2G051000,Seita.2G431100,Seita.5G155100,Seita.1G283800,Seita.5G455900,	Root	Recovery
Cell morphogenesis involved in differentiation	GO:0000904	0.00910586	Seita.5G291000,Seita.6G202800,Seita.9G537700,Seita.6G143900,Seita.9G239600,Seita.5G398300,Seita.9G057500,Seita.6G084900,Seita.3G232800,	Root	Recovery
Unidimensional cell growth	GO:0009826	0.00970223	Seita.5G291000,Seita.6G202800,Seita.3G203000,Seita.9G537700,Seita.2G154800,Seita.6G143900,Seita.9G239600,Seita.5G398300,Seita.9G057500,Seita.3G232800,	Root	Recovery
Regulation of transport	GO:0051049	0.0345706	Seita.4G009400,Seita.4G233200,Seita.9G118300,Seita.5G351100,Seita.3G024100,	Root	Recovery

## Sheet: Table S7
Table S7: Differentially abundance proteins in leaf and root tissues based on criteria including two-fold changes in expression differences
Gene ID	p-value	Log2 fold-change(Leaf/Root）	Treatment	Best-hit-arabi-name	arabi-symbol	arabi-defline
Seita.1G028300	0.0456516	-0.889953	drought	AT5G28060.1	0	Ribosomal protein S24e family protein
Seita.1G046900	0.0204448	0.186277	drought	AT3G13235.3	0	ubiquitin family protein
Seita.1G097900	0.0185118	0.566952	drought	AT1G70570.1	0	anthranilate phosphoribosyltransferase, putative
Seita.1G189500	0.0303421	-1.33427	drought	AT4G09510.1	CINV2	cytosolic invertase 2
Seita.1G199000	0.0223807	1.89064	drought	AT2G02380.1	ATGSTZ2,GSTZ2	glutathione S-transferase (class zeta) 2
Seita.1G238900	0.0170915	0.58006	drought	AT2G33470.2	ATGLTP1,GLTP1	glycolipid transfer protein 1
Seita.1G241900	0.0167237	0.935828	drought	AT2G37170.1	PIP2;2,PIP2B	plasma membrane intrinsic protein 2
Seita.1G245300	0.0218659	-0.0786427	drought	AT5G23140.1	CLPP2,NCLPP7	nuclear-encoded CLP protease P7
Seita.1G245700	0.0150097	0.825992	drought	AT1G16470.2	PAB1	proteasome subunit PAB1
Seita.1G295200	0.0027147	-0.620828	drought	AT1G76550.1	0	Phosphofructokinase family protein
Seita.1G300800	0.0452155	-0.42698	drought	AT3G13290.1	VCR	varicose-related
Seita.1G348700	0.0176992	-0.230108	drought	AT2G24940.1	AtMAPR2,MAPR2	membrane-associated progesterone binding protein 2
Seita.1G366300	0.010413	-3.41222	drought	AT2G33150.1	KAT2,PED1,PKT3	peroxisomal 3-ketoacyl-CoA thiolase 3
Seita.1G372500	0.0391931	-1.95571	drought	AT3G53140.1	0	O-methyltransferase family protein
Seita.2G037500	0.04831	0.710744	drought	AT3G11780.1	0	MD-2-related lipid recognition domain-containing protein / ML domain-containing protein
Seita.2G071400	0.0276847	-2.98122	drought	AT1G04760.1	ATVAMP726,VAMP726	vesicle-associated membrane protein 726
Seita.2G123400	0.0371885	-0.224481	drought	AT5G17530.3	0	phosphoglucosamine mutase family protein
Seita.2G129000	0.044932	-0.375727	drought	AT5G45890.1	SAG12	senescence-associated gene 12
Seita.2G145500	0.0307234	-1.41746	drought	AT1G49760.1	PAB8,PABP8	poly(A) binding protein 8
Seita.2G155200	0.0278336	-2.18282	drought	AT5G08160.1	ATPK3,PK3	serine/threonine protein kinase 3
Seita.2G255900	0.0122279	-1.57629	drought	AT5G09590.1	HSC70-5,MTHSC70-2	mitochondrial HSO70 2
Seita.2G270400	0.0365602	1.19817	drought	AT1G02850.2	BGLU11	beta glucosidase 11
Seita.2G319600	0.0235513	0.222682	drought	AT4G09320.1	NDPK1	Nucleoside diphosphate kinase family protein
Seita.2G344000	0.0146307	-0.690606	drought	AT3G02780.1	IDI2,IPIAT1,IPP2	isopentenyl pyrophosphate:dimethylallyl pyrophosphate isomerase 2
Seita.2G364900	0.00591773	0.513571	drought	AT5G19820.1	emb2734	ARM repeat superfamily protein
Seita.2G416500	0.0169159	-1.39176	drought	AT3G63460.2	0	transducin family protein / WD-40 repeat family protein
Seita.2G431200	0.0313852	2.30852	drought	AT5G05340.1	0	Peroxidase superfamily protein
Seita.3G004800	0.0219187	1.8401	drought	AT1G71695.1	PER12	Peroxidase superfamily protein
Seita.3G014300	0.047057	-2.43915	drought	AT2G20760.1	0	Clathrin light chain protein
Seita.3G018100	0.0226198	-0.610519	drought	AT5G18400.2	0	Cytokine-induced anti-apoptosis inhibitor 1, Fe-S biogenesis
Seita.3G060900	0.0365367	0.000661707	drought	AT2G28680.1	0	RmlC-like cupins superfamily protein
Seita.3G071100	0.0397872	-1.83746	drought	AT2G39990.1	AteIF3f,EIF2,eIF3F	eukaryotic translation initiation factor 2
Seita.3G086500	0.0387362	-1.86844	drought	AT3G02200.2	0	Proteasome component (PCI) domain protein
Seita.3G155500	0.0361398	-0.213102	drought	AT1G18080.1	ATARCA,RACK1A,RACK1A_AT	Transducin/WD40 repeat-like superfamily protein
Seita.3G196500	0.0172728	-0.163231	drought	AT2G27030.3	ACAM-2,CAM5	calmodulin 5
Seita.3G299300	0.0122445	2.14691	drought	AT5G48480.1	0	Lactoylglutathione lyase / glyoxalase I family protein
Seita.3G302600	0.0114314	-3.19739	drought	AT1G70320.1	UPL2	ubiquitin-protein ligase 2
Seita.3G315000	0.0385863	3.19907	drought	AT3G57260.1	BG2,BGL2,PR-2,PR2	beta-1,3-glucanase 2
Seita.3G338000	0.0316355	3.88172	drought	AT1G30990.1	0	Polyketide cyclase/dehydrase and lipid transport superfamily protein
Seita.3G346300	0.0246814	-1.74186	drought	AT3G06350.1	EMB3004,MEE32	dehydroquinate dehydratase, putative / shikimate dehydrogenase, putative
Seita.3G401400	0.0322665	-4.0103	drought	AT5G49555.1	0	FAD/NAD(P)-binding oxidoreductase family protein
Seita.4G010900	0.0196343	-0.258814	drought	AT3G13470.1	0	TCP-1/cpn60 chaperonin family protein
Seita.4G025700	0.0338694	-0.851833	drought	AT2G36530.1	ENO2,LOS2	Enolase
Seita.4G040400	0.0346255	3.46971	drought	AT2G03200.1	0	Eukaryotic aspartyl protease family protein
Seita.4G069900	0.0418624	-2.92017	drought	AT2G43790.1	ATMAPK6,ATMPK6,MAPK6,MPK6	MAP kinase 6
Seita.4G072100	0.0177959	2.08692	drought	AT5G56600.1	PFN3,PRF3	profilin 3
Seita.4G184200	0.0250559	-0.109747	drought	AT4G29260.1	0	HAD superfamily, subfamily IIIB acid phosphatase
Seita.4G185600	0.0281523	1.27683	drought	AT5G44730.1	0	Haloacid dehalogenase-like hydrolase (HAD) superfamily protein
Seita.4G201600	0.0212993	-0.722388	drought	AT1G15690.1	ATAVP3,AtVHP1;1,AVP-3,AVP1	Inorganic H pyrophosphatase family protein
Seita.4G241800	0.028523	-0.6424	drought	AT4G25890.1	0	60S acidic ribosomal protein family
Seita.4G260200	0.0221734	-1.85198	drought	AT3G52580.1	0	Ribosomal protein S11 family protein
Seita.5G008800	0.0323189	-0.847327	drought	AT5G25757.1	0	RNA polymerase I-associated factor PAF67
Seita.5G059300	0.0418589	-0.876818	drought	AT3G06720.2	AIMP ALPHA,AT-IMP,ATKAP ALPHA,IMPA-1,IMPA1	importin alpha isoform 1
Seita.5G125400	0.0142256	0.372744	drought	AT3G20630.1	ATUBP14,PER1,TTN6,UBP14	ubiquitin-specific protease 14
Seita.5G134300	0.0464922	-0.102088	drought	AT5G25880.1	ATNADP-ME3,NADP-ME3	NADP-malic enzyme 3
Seita.5G141100	0.0181245	-1.10176	drought	AT2G37690.1	0	phosphoribosylaminoimidazole carboxylase, putative / AIR carboxylase, putative
Seita.5G161800	0.00876975	-2.46921	drought	AT3G06860.1	ATMFP2,MFP2	multifunctional protein 2
Seita.5G188100	0.0270226	-0.507671	drought	AT2G32520.1	0	alpha/beta-Hydrolases superfamily protein
Seita.5G190900	0.0426611	0.689312	drought	AT3G04880.1	DRT102	DNA-damage-repair/toleration protein (DRT102)
Seita.5G220500	0.0326087	-2.96826	drought	AT2G26730.1	0	Leucine-rich repeat protein kinase family protein
Seita.5G240000	0.0495863	-1.44305	drought	AT5G14740.1	BETA CA2,CA18,CA2	carbonic anhydrase 2
Seita.5G245200	0.0220189	0.88234	drought	AT1G53240.1	mMDH1	Lactate/malate dehydrogenase family protein
Seita.5G266700	0.0382394	-1.42155	drought	AT1G16890.2	UBC13B,UBC36	ubiquitin-conjugating enzyme 36
Seita.5G274900	0.0428015	-0.441127	drought	AT1G66680.1	AR401	S-adenosyl-L-methionine-dependent methyltransferases superfamily protein
Seita.5G289600	0.0484495	-1.51825	drought	AT5G57020.1	ATNMT1,NMT1	myristoyl-CoA:protein N-myristoyltransferase
Seita.5G326000	0.0359944	0.659307	drought	AT5G11520.1	ASP3,YLS4	aspartate aminotransferase 3
[truncated: 193 more rows]

## Sheet: Table S8
Table S8: Co-expression analysis results including 3,019 highly-abundant proteins in leaf and root tissues under drought and recovery
[truncated: 3,021 more rows]

[truncated: 2 more sheets: Table S9, Table S10]
